# Supplementary material for: The gapless genome assembly and multi-omics analyses unveil a pivotal regulatory mechanism of oil biosynthesis in the olive tree
Source: Hortic Res. 2024 Jun 21;11(8):uhae168. doi: 10.1093/hr/uhae168 (PMC11300844; doi:10.1093/hr/uhae168)
Supplement: Web_Material_uhae168 [file web_material_uhae168.zip › Supplementary Table 1.xlsx]

## Sheet: Sheet1
Supplemental Table 1. Summary of DNA sequencing data.
Read type	Clean reads	Total data (Gb)	Mean length(bp)	Sequence depth (X) 1
Illumina pair-end	241158871	72.35	2 x 150	61.84
Oxford Nanopore Technologies	359139	35.67	99319.2	30.49
PacBio subreads	2658381	41.67	15637.5	35.62
Hi-C pair-end	429832233	63.36	2 x 150	54.15
Depth was calculated under the estimate of a genome size of 1.17 Gb.
