# Supplementary material for: The gapless genome assembly and multi-omics analyses unveil a pivotal regulatory mechanism of oil biosynthesis in the olive tree
Source: Hortic Res. 2024 Jun 21;11(8):uhae168. doi: 10.1093/hr/uhae168 (PMC11300844; doi:10.1093/hr/uhae168)
Supplement: Web_Material_uhae168 [file web_material_uhae168.zip › Supplementary Table 10.xlsx]

## Sheet: Sheet1
Supplemental Table 10. The genomic information used in this study.
Species	version	website
C.retusus	-	unpublished data
F.excelsior	Fraxinus excelsior (assembly FRAX_001_PL)	https://www.ncbi.nlm.nih.gov/genome/?term=excelsior
J. sambac	-	https://github.com/maypoleflyn/Jasminum-sambac-genome
O. europaea cv. Arbequina	GWHAOPM00000000	https://ngdc.cncb.ac.cn/gwh/Assembly/10300/show
O. europaea var. sylvestris	Olea europaea v1.0	https://phytozome-next.jgi.doe.gov/info/Oeuropaea_v1_0
O.fragrantis	Osmanthus fragrans (assembly O.fragrans.LYG.hic.fasta)	https://www.ncbi.nlm.nih.gov/genome/?term=Osmanthus+fragrans
M. guttatus	Mimulus guttatus v2.0	https://phytozome-next.jgi.doe.gov/info/Mguttatus_v2_0
S. indicum	GCF_000512975.1_S_indicum_v1.0	https://www.ncbi.nlm.nih.gov/data-hub/genome/GCF_000512975.1/
V. vinifera	Vitis vinifera v2.1	https://phytozome-next.jgi.doe.gov/info/Vvinifera_v2_1
