# Supplementary material for: The gapless genome assembly and multi-omics analyses unveil a pivotal regulatory mechanism of oil biosynthesis in the olive tree
Source: Hortic Res. 2024 Jun 21;11(8):uhae168. doi: 10.1093/hr/uhae168 (PMC11300844; doi:10.1093/hr/uhae168)
Supplement: Web_Material_uhae168 [file web_material_uhae168.zip › Supplementary Table 11.xlsx]

## Sheet: Sheet1
Supplemental Table 11. Metabolome data during the growth of olive fruit.
CLASS_EN	NAME_EN	30 DAP-1	30 DAP-2	30 DAP-3	60 DAP-1	60 DAP-2	60 DAP-3	75 DAP-1	75 DAP-2	75 DAP-3	90 DAP-1	90 DAP-2	90 DAP-3	110 DAP-1	110 DAP-2	110 DAP-3	130 DAP-1	130 DAP-2	130 DAP-3
Lipids	Linolenic acid	0.0153579	0.0242704	0.0371121	0.0487068	0.0407645	0.0303204	0.0255503	0.0160135	0.0153374	0.0308403	0.0289822	0.0320084	0.036034	0.0155372	0.0242264	0.0389861	0.0418734	0.0467865
Lipids	13-HPODE	0.107484	0.0985462	0.0409819	0.0560167	0.0289068	0.0290754	0.0790685	0.0764195	0.0594147	0.0694265	0.0467343	0.0319572	0.0446154	0.0563739	0.0598533	0.146098	0.0544134	0.129619
Lipids	Myristoleic acid	0.0148009	0.0223706	0.0177156	0.0234329	0.0432837	0.0361542	0.0268602	0.013519	0.0173994	0.0554785	0.0295571	0.024098	0.0614108	0.0218545	0.0091088	0.0301105	0.0264763	0.0332543
lipids	Chamazulene	0.00785978	0.00694097	0.0171553	0.0109194	0.017711	0.0167856	0.0126871	0.0222766	0.00597421	0.0171674	0.0132449	0.0171631	0.0209298	0.0135013	0.0195532	0.0147756	0.0123112	0.0132604
Lipids	Palmitic acid	12.4404	11.866	25.4482	15.1392	17.809	14.6904	12.4103	10.626	11.7521	14.3452	10.9987	16.5344	18.2738	11.8227	15.7807	24.0414	20.4004	19.0502
Lipids	Phytanic acid	0.0114375	0.0047989	0.0224644	0.0307866	0.0248944	0.00413311	0.0125368	0.00569816	0.00665504	0.0147439	0.0138703	0.0230242	0.018794	0.0174989	0.0096416	0.0166693	0.0163795	0.0227059
Glycerolipids	DG(16:0/16:0/0:0)	1.99573	0.0185132	1.99405	0.488143	2.45028	0.476142	1.87724	1.74229	0.014193	1.10534	0.0201954	0.00766667	0.020266	1.06773	0.565293	0.0801899	1.94728	0.0333155
Fatty acyls	9(S)-HPOT	0.000817009	0.00117809	0.000565839	0.00295593	0.00281671	0.00191805	0.000642042	8.90573e-05	0.000777587	0.00397251	0.00243852	0.0017526	0.00131227	0.00105022	0.00137751	0.00113299	0.00277907	0.00446783
Fatty Acyls	Dodecanedioic aicd	0.000634912	0.000413938	0.000536775	0.000744012	0.00135259	0.00112471	0.000256023	0.000440556	8.96621e-05	0.000615945	0.000461152	0.00199039	0.00452261	0.000545405	0.000115169	0.00036538	0.00156635	0.000475745
Fatty Acyls	Pimelic acid	0.0721987	0.0652147	0.10575	0.150556	0.134017	0.127464	0.0767926	0.0760548	0.0887924	0.105993	0.101253	0.125968	0.126068	0.130855	0.059063	0.162448	0.172468	0.119828
Fatty Acyls	Itaconic acid	0.0184716	0.0111166	0.0304435	0.0501273	0.0611053	0.0483486	0.0199699	0.0242088	0.0274659	0.0309308	0.0348335	0.0495064	0.0553978	0.0387949	0.0249319	0.062876	0.0595762	0.0585502
Fatty Acyls	Methyl jasmonate	0.00448819	0.00446536	0.00832641	0.00379173	0.0147733	0.00555015	0.00432168	0.0105552	0.00430229	0.0203698	0.00402768	0.00726796	0.011322	0.0092383	0.0120491	0.0213537	0.0113924	0.0153534
Fatty Acyls	9-OxoODE	0.00707928	0.0161429	0.0253952	0.0227799	0.0251705	0.00589334	0.0163776	0.0133348	0.0138815	0.000129104	0.00774695	0.0100928	0.018254	0.0149569	0.00548327	0.0278481	0.017891	0.0283437
Fatty Acyls	(10E,12Z)-(9S)-9-Hydroperoxyoctadeca-10,12-dienoic acid	0.107484	0.0985462	0.0409819	0.0560167	0.0289068	0.0290754	0.0790685	0.0764195	0.0594147	0.0694265	0.0467343	0.0319572	0.0446154	0.0563739	0.0598533	0.146098	0.0544134	0.129619
Fatty Acyls	Colneleate	0.0147696	0.0190659	0.0627732	0.0404366	0.0274777	0.0301464	0.0411033	0.0323554	0.0296226	0.0558136	0.0203704	0.0769951	0.0330327	0.0372379	0.0449434	0.0853163	0.0505047	0.0679973
Fatty Acyls	20-HETE	0.02856	0.0283525	0.0274484	0.0519592	0.015991	0.0103111	0.00739771	0.0277033	0.0118215	0.0251194	0.0278817	0.0108245	0.0226753	0.0528645	0.0203194	0.0432753	0.0304757	0.0780919
Fatty Acyls	9,10-DHOME	0.015902	0.0214195	0.0270312	0.0578651	0.0469312	0.0134049	0.0159658	0.0352825	0.00476468	0.0106094	0.0148626	0.0163996	0.0310405	0.0370753	0.0143465	0.0578947	0.0613735	0.0175868
Fatty Acyls	Erucic acid	1.68542	0.791328	1.14654	0.619139	4.56737	0.570679	1.91418	3.18382	0.337375	1.41665	1.07816	0.864566	0.923539	0.368408	0.87771	3.45781	2.83374	0.719024
Fatty Acyls	5,6-DHET	0.0323124	0.0171212	0.0270489	0.0621787	0.0214268	0.029308	0.040439	0.0119675	0.00772384	0.0192249	0.0118628	0.0185087	0.0234385	0.0183219	0.0254972	0.0571463	0.0351138	0.0478399
Fatty Acyls	8,9-DiHETrE	0.939598	0.593806	1.74192	1.15699	1.44544	1.30841	1.05132	0.559661	1.209	2.19975	3.32267	3.94252	2.35611	1.62726	1.03485	1.33544	0.789914	3.38919
Fatty acyls	13(S)-HPOT	0.0524806	0.0872259	0.192311	0.256142	0.244077	0.121216	0.119926	0.0700917	0.0875765	0.0295729	0.0688306	0.0751008	0.0947291	0.13368	0.117015	0.263819	0.0472899	0.335373
Fatty Acyls	4-Hydroxybutanoic acid	0.00892444	0.00934122	0.0145	0.0307751	0.0143877	0.0100388	0.0120665	0.0144112	0.0111489	0.0117506	0.0112385	0.0123243	0.0147791	0.00954853	0.0131886	0.0154113	0.0245548	0.0427032
Fatty Acyls	12,13-DHOME	0.00823015	0.0157388	0.0136471	0.0232752	0.0333128	0.011822	0.0117415	0.00870583	0.00648445	0.0154234	0.0101424	0.00501269	0.0110676	0.00784431	0.0176236	0.0201372	0.0376454	0.0154098
Fatty Acyls	Prostaglandin I2	8.51429e-05	0.00124073	0.000910367	0.0025872	0.0019284	0.00237123	0.0050793	0.000850918	0.00195482	0.000129104	0.0023923	0.000423827	0.00688033	0.000353537	0.00212602	0.00168393	0.00193052	0.000220129
Fatty Acyls	(13E)-11a-Hydroxy-9,15-dioxoprost-13-enoic acid	0.029822	0.0081098	0.00617085	0.0104807	0.0125862	0.00378556	0.00596723	0.00572851	0.0087387	0.0125285	0.00713872	0.0165125	0.0137851	0.0112491	0.00745297	0.0142066	0.0149185	0.034041
Fatty Acyls	Turanose	1.16642	1.641	3.05107	10.9848	15.0791	9.6041	28.1688	24.0775	17.1889	32.9058	29.4229	28.5387	20.3873	27.6494	24.9925	6.42362	11.7627	10.6615
Fatty Acyls	Lubiprostone	10.8268	7.00056	13.4278	20.5359	22.4554	17.2132	8.42876	10.5403	8.98788	15.6177	19.8155	19.685	26.4955	14.2957	7.7187	20.1429	32.626	31.5337
Fatty Acyls	12(13)-EpOME	0.024822	0.020223	0.037261	0.0334445	0.0368181	0.0248199	0.00528799	0.0137694	0.00810992	0.0270949	0.0101134	0.0116237	0.022855	0.03215	0.0313102	0.0361047	0.0542999	0.0303699
Fatty Acyls	8-Methylnonenoate	0.00441434	0.00350023	0.0100696	0.00878757	0.0123527	0.00915233	0.00413412	0.00780611	0.00995426	0.0146933	0.00420484	0.00729087	0.0178501	0.012714	0.00706642	0.0178249	0.0165223	0.00692185
Fatty Acyls	Arachidonic acid	0.0308872	0.0348005	0.0575551	0.0200475	0.0377104	0.0184243	0.0112119	0.00776511	0.00537989	0.0106743	0.0123118	0.0240579	0.0241477	0.0188562	0.00826639	0.025357	0.00967121	0.0535491
Fatty Acyls	L-Acetylcarnitine	0.00277808	0.00484271	0.0183314	0.245966	0.325563	0.322356	0.152482	0.166115	0.130193	0.123566	0.156882	0.221045	0.291863	0.231949	0.133005	0.178054	0.169459	0.260853
Fatty Acyls	Kojibiose	0.389628	0.841132	0.816739	1.92338	2.5167	2.42021	1.12972	1.00909	0.635168	0.985591	1.14071	0.844034	0.370993	1.15952	0.878919	0.648485	0.65483	0.936805
Fatty Acyls	6-Aminocaproic acid	0.00107538	0.00273205	0.0118293	0.0040506	0.00437183	0.00340601	0.0114569	0.062476	0.0589732	0.031767	0.0426631	0.127483	0.0565936	0.0238514	0.0334696	0.0217195	0.0218295	0.00280501
Fatty Acyls	Bovinic acid	0.00640431	0.0103034	0.00801895	0.021629	0.0250971	0.0154917	0.0155361	0.00683935	0.00669932	0.0123078	0.0129891	0.0120189	0.0202387	0.00590297	0.0179667	0.0163257	0.0255699	0.028463
Fatty Acyls	Eicosapentaenoic acid	0.00458422	0.0249511	0.0106525	0.0292084	0.0127879	0.0159793	0.00903824	0.0138737	0.00456874	0.0134566	0.0131563	0.00708883	0.00988592	0.00903886	0.00986545	0.0111665	0.0208796	0.0179104
Fatty Acyls	3-Isopropylmalate	0.0316746	0.0247682	0.0450447	0.0413191	0.0447461	0.049226	0.014688	0.0213321	0.00689897	0.0166564	0.0168387	0.0378215	0.0622743	0.0174504	0.00857726	0.0287047	0.0263182	0.0805268
Fatty Acyls	Oleic acid	30.3602	44.1987	78.1037	63.1629	72.4133	111.377	87.2771	40.1355	52.9672	46.1136	39.3187	60.9323	75.9405	37.6218	48.6966	79.0665	70.3193	78.2806
flavonoids	Cynaroside	66.8763	85.3289	138.19	7.71293	11.9013	26.5709	42.9674	21.4287	17.3198	45.3271	30.3901	13.8724	50.3204	29.4704	43.5859	29.5595	54.4302	46.6452
flavonoids	Rutin	21.4919	27.2342	43.9283	15.0299	31.9388	32.5213	34.2296	15.5223	11.6132	32.1526	23.1284	10.4831	38.3276	18.0402	30.5113	20.349	19.3859	25.5251
Flavonoids	Cyanidin 3-rutinoside	10.6701	11.9545	17.8004	1.56624	2.38686	3.28017	6.69381	2.47157	3.23661	8.2967	4.38005	3.07937	6.81632	4.9862	6.63193	7.26667	8.56821	10.7778
flavonoids	Astragalin	4.42885	6.69972	9.72731	0.19734	0.372812	0.817401	2.92692	0.94933	3.02525	7.65022	1.63265	0.433169	10.1611	2.87926	2.18957	0.740158	1.90279	1.60426
Flavonoids	Peonidin-3-glucoside	4.61483	5.72505	10.0601	0.194977	0.221172	0.488706	0.935314	0.409106	0.409544	1.08431	0.538301	0.146546	0.0270244	0.0041782	0.672507	0.361214	0.00877266	0.262941
flavonoids	Puerarin	6.74253	7.56278	0.710493	14.7411	13.622	7.59934	1.32513	2.62277	4.04208	1.36933	4.15503	3.10065	2.3955	3.0943	2.1272	9.03392	3.14491	1.70932
flavonoids	Ononin	4.28839	2.03601	7.02656	11.0102	12.0318	9.53361	0.679918	1.33253	0.772421	3.02155	1.18371	2.90379	4.23195	5.31129	2.37853	0.934159	3.17937	0.894691
flavonoids	Rhoifolin	2.47585	1.99061	4.96716	0.348357	0.610537	0.740221	0.478323	0.537705	8.96621e-05	0.63524	0.39287	0.253377	0.998202	0.564465	0.549616	0.0544961	0.522167	0.504053
flavonoids	Isorhamnetin-3-O-nehesperidine	0.939538	1.43528	0.981609	0.0651731	0.0217261	0.0263448	1.15047	0.617884	0.386875	2.37664	1.85261	1.73727	3.4829	0.916309	0.830874	2.07612	1.26154	1.41617
Flavonoids	Wighteone	1.08362	0.920328	1.30788	2.81045	1.80209	1.40782	0.691596	1.24444	0.897281	0.0848107	1.30375	1.37846	1.28241	1.5173	0.748802	1.46288	1.42968	1.67464
flavonoids	Diosmin	0.821974	0.90874	1.53019	0.000196937	0.0109642	0.000146475	0.0215243	8.90573e-05	8.96621e-05	0.0164858	0.000131443	0.00869275	0.0429043	0.000116691	0.000115169	0.000180969	0.000214193	0.000220129
flavonoids	Isoquercitrin	0.394156	0.546381	1.35981	0.888968	0.868545	0.832306	1.65526	0.616034	0.578514	1.14582	0.365049	0.112136	1.72919	0.449846	1.58146	0.380341	0.518064	1.22239
Flavonoids	Delphinidin-3-O-glucoside	0.394156	0.546381	1.35981	0.888968	0.868545	0.832306	1.65526	0.540971	0.578514	1.14582	0.365049	0.112136	1.72919	0.449846	1.58146	0.380341	0.518064	1.22239
flavonoids	Kaempferol-3-O-rutinoside	0.449155	0.569653	1.12396	0.000196937	0.232806	0.281716	0.243938	0.125487	0.0721295	0.353192	0.000131443	0.0512776	0.214288	0.155755	0.177662	0.117683	0.108749	0.0822404
Flavonoids	Isosakuranetin	0.236209	0.271925	0.751062	0.0190886	0.0138795	0.0391545	0.157005	0.0772999	0.0541683	0.128132	0.0805651	0.01462	0.0890337	0.0107513	0.138518	0.04248	0.1002	0.073788
flavonoids	Homoorientin	0.163594	0.159347	0.422737	0.228879	0.246971	0.178259	0.00512281	0.0924979	0.0971723	0.133821	0.09747	0.106326	0.0081588	0.0645277	0.127386	0.00572469	0.124844	0.23819
Flavonoids	Dalbergioidin	0.152387	0.164316	0.366872	0.134615	0.0925811	0.156686	0.325568	0.0746595	0.126602	0.391914	0.268131	0.104137	0.710574	0.220782	0.568926	0.221094	0.333537	0.479046
flavonoids	Spinosin	0.143283	0.159284	0.258289	0.100079	0.231234	0.141086	0.226691	0.105857	0.0895505	0.24027	0.137801	0.0668772	0.159732	0.090566	0.159515	0.0870674	0.0985114	0.219605
flavonoids	Genistin	0.146856	0.12234	0.238946	0.0770389	0.13905	0.201634	0.464276	0.200277	0.223881	0.553178	0.384592	0.160949	3.13909	0.171627	2.92601	0.18762	0.387106	0.312706
flavonoids	Vitexin	0.0594739	0.0922395	0.155611	0.0885317	0.0777513	0.0237141	0.0433338	0.0400438	0.0242944	0.00908774	0.036371	0.00659144	0.0618892	0.0314582	0.0576741	0.0178592	0.0296492	0.036109
Flavonoids	Maltol	0.130463	0.124844	0.050176	0.429315	0.58134	0.217615	0.187682	0.221784	0.0556892	0.321391	0.292908	0.341406	0.339196	0.249515	0.221234	0.129401	0.395524	0.106783
Flavonoids	Buddlenoid A	0.0726709	0.0722936	0.104884	0.00989746	0.0121413	0.0300547	0.0549177	0.0250783	0.0105405	0.166625	0.0445209	0.0733599	0.199683	0.0902568	0.10348	0.214905	0.301137	0.216988
Flavonoids	Naringenin chalcone	0.103053	0.092672	0.0387432	0.0508775	0.0487129	0.0329647	0.320909	0.0935139	0.0703559	0.361689	0.219333	0.0811923	0.0653372	0.169631	0.0279941	0.155924	0.149295	0.147609
Flavonoids	Hesperidin	0.0977443	0.0255903	0.0788712	0.030724	0.0258634	0.0370269	0.0799144	0.0208166	0.0140502	0.277769	0.0311751	0.0139619	0.0932462	0.0413576	0.0549319	0.0346677	0.0166654	0.0872424
Flavonoids	Neohesperidin	0.0977443	0.0255903	0.0788712	0.030724	0.0258634	0.0370269	0.0799144	0.0208166	0.0300884	0.277769	0.0311751	0.016067	0.0932462	0.0413576	0.0549319	0.0606474	0.0166654	0.0872424
Flavonoids	2-(4-Methoxybenzal)acetophenone	0.0528963	0.0400117	0.0874173	0.000196937	0.126081	0.0896839	0.000680732	0.0065253	0.00248489	0.00382291	0.0083404	0.00763304	0.00249637	0.00086337	0.000115169	0.000180969	0.0046165	0.0031159
Flavonoids	Daidzein-4',7-diglucoside	0.0219412	0.0209149	0.134664	0.0922016	0.0998788	0.0611225	0.0369792	0.0553451	0.0551679	1.0371	0.442246	0.252229	1.2444	0.421946	0.323759	0.150017	0.312142	0.415487
Flavonoids	Cyanidin	0.147091	0.0149289	0.0119837	0.059137	0.044627	0.041974	0.00782835	0.0590954	0.0481149	0.119048	0.361332	0.047029	0.307781	0.507421	0.0722117	0.106338	0.154803	0.11057
Flavonoids	2,3-Dihydro-2-phenyl-4H-benzopyran-4-one	0.0531242	0.0445357	0.0753462	0.109697	0.097123	0.11612	0.222776	0.167587	0.203057	0.32195	0.319941	0.266858	0.510267	0.323485	0.395486	0.518779	0.863321	0.605248
flavonoids	Schaftoside	0.00654481	0.10023	0.0581914	0.17131	0.15128	0.0388075	0.0230582	0.0618486	0.115645	0.117778	0.042487	0.0804955	0.208774	0.0106142	0.0454072	0.0415337	0.0511946	0.0628037
flavonoids	Vitexin rhamnoside	8.51429e-05	0.086955	0.0776525	0.00645991	0.00127009	0.00974966	0.00303444	8.90573e-05	8.96621e-05	0.00342144	0.000861519	0.000133886	0.00329571	0.00493949	0.000740256	0.000180969	0.000214193	0.00403984
Flavonoids	Tangeretin	0.0427597	0.0395552	0.0502273	0.0778713	0.0681523	0.0980994	0.0427231	0.047887	0.0279069	0.088644	0.0724723	0.0663299	0.0953923	0.0968945	0.0457913	0.135904	0.0851401	0.089606
Flavonoids	Brazilin	0.0423039	0.0319211	0.0540197	0.00911761	0.0113979	0.0341338	0.0156889	0.00999025	0.00464245	0.0201393	0.0111955	0.0048324	0.0145718	0.00865634	0.00629319	0.0159538	0.0158826	0.0427238
flavonoids	Biochanin A	0.0353421	0.0329117	0.0448618	0.049296	0.0742913	0.0543635	0.0689601	0.0527014	0.0629751	0.0471043	0.0378173	0.0510261	0.0980541	0.0501738	0.0257081	0.0563329	0.190949	0.0658445
flavonoids	Narcissoside	8.51429e-05	8.41253e-05	0.0872183	0.0118363	0.000194228	0.000146475	0.0331584	8.90573e-05	8.96621e-05	0.000129104	0.0273987	0.0458206	0.0484096	0.000116691	0.000115169	0.0312252	0.000214193	0.000220129
flavonoids	Hyperoside	0.0161947	0.015908	0.0500674	0.0571078	0.07262	0.0448839	0.0839198	0.0360562	0.0407255	0.0984037	0.0914983	0.0590683	0.0671766	0.0642387	0.0819447	0.12531	0.0993143	0.178029
Flavonoids	Kazinol A	0.0224888	0.0218074	0.0371026	0.0349344	0.0461916	0.0109399	0.0259759	0.0274511	0.0238185	0.0284582	0.0200329	0.02698	0.024661	0.0380218	0.0305179	0.0574621	0.0453527	0.055449
Flavonoids	Saponarin	0.0154638	0.0210963	0.0402384	0.0405407	0.0641926	0.0234444	0.030781	0.0124394	0.0167976	0.00969577	0.026909	0.0441898	0.0583269	0.0144628	0.0122673	0.0917935	0.117643	0.035911
Flavonoids	4',5,6,7-Tetramethoxyflavone	0.0147047	0.0473276	0.0137561	0.0639307	0.0313173	0.0083245	0.0423954	0.0191473	0.0215848	0.0277168	0.036211	0.0156054	0.0783505	0.0452662	0.0526462	0.0586101	0.0712503	0.0656532
Flavonoids	Demethoxycapillarisin	0.0283085	0.0408446	0.00594537	0.0473726	0.0113121	0.016041	0.0188989	0.00251097	0.00635913	0.020642	0.0183239	0.0141542	0.0282502	0.00976686	0.0307149	0.0257914	0.0298936	0.0204695
Flavonoids	Karanjin	0.0137243	0.0212842	0.0366639	0.0359132	0.0206335	0.0127896	0.0271429	0.0324602	0.0576507	0.0288099	0.0194555	0.0367125	0.01707	0.0372412	0.0299607	0.0451912	0.0586222	0.0310365
Flavonoids	Morusin	0.0219036	0.0113748	0.0368667	0.0467093	0.0341782	0.0273931	0.0195285	0.0244983	0.0455659	0.0200555	0.0376514	0.024909	0.041717	0.0253509	0.0322797	0.00872721	0.0590286	0.0385908
Flavonoids	(-)-Sativan	0.0224291	0.0270288	0.0203414	0.0330634	0.101082	0.0830441	0.0179808	0.0106102	0.0142318	0.0200374	0.012985	0.0120853	0.0176271	0.00835772	0.00959561	0.00424921	0.00813238	0.00696838
flavonoids	Taxifolin	0.0239216	0.0144647	0.0296657	0.0469257	0.03779	0.0500112	0.0160447	0.0102047	0.0127049	0.029642	0.00757299	0.036256	0.0179929	0.0332486	0.0176225	0.0492837	0.0526455	0.0397723
Flavonoids	Vitexicarpin	0.0206416	0.0468865	0.000141623	0.0453721	0.0333724	0.000146475	0.0350509	8.90573e-05	0.0323173	0.0325226	0.0352798	0.000133886	0.0615651	0.0624749	0.0546649	0.0694708	0.106015	0.12926
Flavonoids	Tricin	0.015697	0.0166183	0.0339958	0.0837576	0.0500958	0.0410371	0.016594	0.0133946	0.0154444	0.0343007	0.032263	0.0386032	0.0471592	0.0483381	0.0347299	0.0364428	0.0698062	0.0540446
Flavonoids	Nobiletin	0.0337387	8.41253e-05	0.0306269	0.0336952	0.049244	0.0119916	0.0210957	0.00892106	0.0396357	0.0104318	0.0650961	0.0300043	0.0511989	0.0340757	0.0164756	0.0225056	0.0670018	0.0411333
Flavonoids	Kuwanon H	8.51429e-05	0.0232158	0.0322317	0.0220228	0.0207813	0.00488137	0.00269654	8.90573e-05	0.0107057	0.00596015	0.00452393	0.0165917	0.00398499	0.0104169	0.000115169	0.000180969	0.0168415	0.0329811
Flavonoids	Irisflorentin	0.00989594	0.0260081	0.0193891	0.0268601	0.0273965	0.0134557	0.00274985	0.00068771	0.00130689	0.00391035	0.0031371	0.000133886	0.00130764	0.00173829	0.000115169	0.000180969	0.00803547	0.00166708
Flavonoids	Procyanidin B4	0.0195352	0.0225688	0.0118951	0.024434	0.018406	0.00511113	0.00314154	0.0115985	0.0174141	0.000129104	0.0108164	0.0228687	0.0181677	0.0194983	0.000115169	0.0203993	0.0294011	0.0324265
Flavonoids	2-Benzal-4-hydroxyacetophenone	0.0108811	0.00551841	0.0323837	0.0146559	0.0183053	0.0178584	0.0329528	0.00645483	0.0197245	0.0090955	0.0328285	0.0049568	0.0290557	0.0363854	0.0399424	0.0154139	0.00583771	0.0368968
Flavonoids	Vitexin 2''-glucoside	0.00437782	0.0210963	0.0213164	0.0405407	0.0402748	0.0261554	0.030781	0.0124394	0.0167976	0.00969577	0.026909	0.0441898	0.0293966	0.0485838	0.0122673	0.0917935	0.117643	0.035911
Flavonoids	Quercetin-7-O-beta-D-glucopyranoside	0.0127557	0.00747921	0.0237532	0.00895075	0.0171566	0.0128117	0.0199671	0.0102657	0.00814156	0.0322652	0.0128203	0.0553067	0.032668	0.00761902	0.0245526	0.0198332	0.0117309	0.00871559
Flavonoids	Hesperetin 7-O-glucoside	0.0127557	0.00747921	0.0237532	0.0286655	0.0171566	0.0128117	0.0199671	0.0102657	0.00814156	0.0322652	0.0128203	0.0553067	0.032668	0.00761902	0.0245526	0.0198332	0.0117309	0.0293115
Flavonoids	Delphinidin	0.02356	0.0102828	0.00811837	0.0078878	0.0268287	0.00867547	0.0107861	0.00652605	0.00367473	0.0302797	0.0156897	0.0546764	0.365783	0.0133098	0.00864168	0.0131431	0.033674	0.0201358
flavonoids	Luteolin	0.00635897	0.0076947	0.0260366	0.0119757	0.00547479	0.000659542	0.0184924	0.0097019	0.00454483	0.0171301	0.0104757	0.0148384	0.0178518	0.00681468	0.0180072	0.0190744	0.0238733	0.0651834
flavonoids	Silibinin	0.0194664	0.0121451	0.00796597	0.0303784	0.0899457	0.0253418	0.00176667	0.00807962	0.00509528	0.0162924	0.0172169	0.00508048	0.0145115	0.00177924	0.00803802	0.0137259	0.00677615	0.00634594
Flavonoids	(+)-Afzelechin	0.0156326	0.00809988	0.0150402	0.0109119	0.0223389	0.0105051	0.00355165	0.0115796	0.0152969	0.00603422	0.00688981	0.011179	0.010564	0.0104985	0.0101902	0.0189436	0.0267242	0.0201538
Flavonoids	Orobol (5,7,3',4'-tetrahydroxyisoflavone)	0.00423079	0.0064241	0.027632	0.00562842	0.00263791	0.0108568	0.00507414	0.00849167	0.00383206	0.00697052	0.0126098	0.0044322	0.0204825	0.00566226	0.0167564	0.0126398	0.0152631	0.0665026
Flavonoids	7,8-Dihydroxyflavone	0.0222197	0.00466262	0.010116	0.0487774	0.0640588	0.0218053	0.0128046	0.00543452	0.0314817	0.0121481	0.00824036	0.0101304	0.0115903	0.0135104	0.00261173	0.00345839	0.0063076	0.01091
Flavonoids	Apiin	0.00360856	0.0324952	0.000141623	0.00288733	0.0055121	0.00404423	0.00455542	8.90573e-05	0.000621759	0.0109113	0.00762704	0.00563454	0.015291	0.00803401	0.00161477	0.00647844	0.00452795	0.157256
Flavonoids	Quercetagetin	0.00667068	0.00182379	0.0275351	0.00832264	0.0118409	0.00157374	0.0141847	0.00624075	0.00571712	0.00664299	0.00576392	0.0187878	0.0235438	0.00363935	0.029196	0.00692516	0.0187213	0.00656072
Flavonoids	Hinokiflavone	0.0141387	0.00403804	0.0177288	0.0124587	0.00689542	0.00933942	0.014271	0.02002	0.0124017	0.0217128	0.0116043	0.0122844	0.000171217	0.0252679	0.00266041	0.0222859	0.0278782	0.0205852
Flavonoids	3,8'-Biapigenin	0.0141387	0.00403804	0.0177288	0.0124587	0.00689542	0.00933942	0.014271	0.02002	0.0124017	0.0217128	0.0116043	0.0122844	0.000171217	0.0264477	0.00266041	0.0222859	0.0278782	0.0205852
Flavonoids	Scutellarein	0.00215515	0.00137654	0.0316105	0.00326705	0.0150135	0.00115393	0.00780887	0.00182977	0.00171265	0.00508926	0.00479644	0.00499833	0.0124258	0.00414947	0.0052327	0.00641238	0.0135045	0.00684184
Flavonoids	Flavone	0.00797746	0.0152059	0.011614	0.0344325	0.0208725	0.0104554	0.00170675	0.00534219	0.00598565	0.0237533	0.00743076	0.00571419	0.0163985	0.00800084	0.00692464	0.0109268	0.0183719	0.0188876
Flavonoids	Sciadopitysin	0.0164285	0.00860909	0.00729016	0.0208496	0.0188789	0.0293562	0.0100206	0.00788716	0.00755604	0.0136776	0.0140792	0.0194664	0.0023021	0.00836099	0.0117942	0.0144969	0.0331996	0.0132421
Flavonoids	Hydrangenol	0.00440697	0.00583182	0.0204793	0.0225175	0.0140168	0.0187806	0.0128186	0.00743867	0.00269504	0.00735772	0.00275387	0.00363107	0.00745726	0.00896426	0.00602154	0.00571922	0.00192836	0.0224586
Flavonoids	2',3,5,7-Tetrahydroxyflavone	0.011464	0.00574122	0.0129051	0.00812986	0.0165359	0.0113212	0.0027138	0.00363215	0.00451409	0.00854646	0.00730728	0.00727284	0.0175915	0.00487693	0.00924302	0.0100318	0.0148474	0.0188406
flavonoids	Diosmetin	8.51429e-05	8.41253e-05	0.0285178	0.000196937	0.0110472	0.00280549	9.27055e-05	8.90573e-05	0.000830897	0.00235251	0.000131443	0.00133128	0.00245597	0.00110302	0.000115169	0.000180969	0.0010333	0.00633279
flavonoids	Tectorigenin	0.0060355	0.00258553	0.0196545	0.0154852	0.00511842	0.00189399	0.00595159	0.00403489	0.0033459	0.00391238	0.00326201	0.000821298	0.00641233	0.00434665	0.00432096	0.0196081	0.008005	0.0132434
Flavonoids	Vicenin 2	0.00891097	8.41253e-05	0.0176538	0.0074562	0.0128247	0.00556552	0.0104218	0.00423904	0.0195562	0.00497958	0.0122809	0.0012681	0.0127241	0.00327716	0.00537977	0.0102584	0.0101201	0.0102962
Flavonoids	Trimethylapigenin	0.00816215	0.00683288	0.0111962	0.0257531	0.00178492	0.0149925	0.0026247	0.0112489	0.0060559	0.00988281	0.0220496	0.0182018	0.00928957	0.000116691	0.000115169	0.0169523	0.0192571	0.0312145
flavonoids	Chrysin	0.00593503	0.00623921	0.0138088	0.00741225	0.0050629	0.00396344	0.00897383	0.00461877	0.00118512	0.0112992	0.00586802	0.00493485	0.0107236	0.0315051	0.00404968	0.00316861	0.00863125	0.012248
Flavonoids	Lonicerin	0.00239168	0.00727314	0.0135972	0.0202338	0.0155568	0.0171932	0.00438069	0.00907378	0.0093551	0.0098833	0.00964146	0.0116384	0.0185193	0.010369	0.0162196	0.0175212	0.0171741	0.00804649
Flavonoids	Baicalin	0.00894644	0.00339063	0.0108936	0.0111944	0.00314948	0.0042462	0.00253767	0.00322961	8.96621e-05	0.000129104	0.00380885	0.00399238	0.00142001	0.00144118	0.000115169	0.00216016	0.00169165	0.00173695
Flavonoids	Luteolin-6-C-glucoside	0.0115528	0.003453	0.00713687	0.00627244	0.0338489	0.0616591	0.00512281	0.00354216	0.000682342	0.0202604	0.00754295	0.00823748	0.0081588	0.120129	0.0190437	0.0181262	0.00322702	0.0168546
Flavonoids	Poncirin	0.00231229	0.011553	0.00807949	0.0054325	0.0207324	0.00799823	0.00163114	0.00641309	0.00255543	0.0150447	0.00556263	0.00739021	0.00436998	0.0046139	0.00665794	0.00916479	0.0156159	0.010619
Flavonoids	7-Hydroxyflavone	0.00350616	0.00831124	0.00994582	0.0110673	0.0145967	0.00788767	0.00250549	0.00465055	0.00611261	0.0134071	0.00255589	0.0100725	0.0178718	0.0142577	0.00559324	0.0199901	0.00605172	0.00922685
Flavonoids	4',5,7-Trimethoxyflavone	0.00466865	0.00747077	0.00880598	0.00555622	0.00846614	0.0108652	0.00616635	0.00646751	0.00488678	0.0132435	0.0180605	0.00824642	0.0182306	0.0072158	0.00356186	0.00911174	0.00890427	0.00473992
Flavonoids	Swertiajaponin	0.00987328	0.00214412	0.0082049	0.0272662	0.0229681	0.00324483	0.00555677	0.0108598	8.96621e-05	0.00811027	0.000131443	0.00679049	0.000171217	0.0067038	0.00465443	0.00571441	0.0100364	0.0088513
Flavonoids	2'-Hydroxygenistein	0.0029013	0.00280563	0.0139042	0.00927676	0.0211014	0.018016	0.00335843	0.0125583	0.0016521	0.00488014	0.0044523	0.0171296	0.00934368	0.00623482	0.00344219	0.00664863	0.00635416	0.00711399
Flavonoids	Morin	0.00468541	0.00382665	0.009334	0.00378935	0.0110851	0.00890232	0.0050647	0.0027548	0.00376426	0.014616	0.00161817	0.00253052	0.0121364	0.00243728	0.00511003	0.00639768	0.0062583	0.00913076
Flavonoids	3',4',7-Trihydroxyisoflavone	0.00626381	0.0036499	0.00785723	0.00887732	0.0293138	0.011279	0.00493324	0.0034379	0.00268879	0.00625276	0.00606531	0.0102628	0.0124932	0.00681547	0.00959568	0.0128181	0.011749	0.0303251
Flavonoids	Plantagoside	0.0039091	0.00315093	0.0104318	0.0121659	0.00825891	0.00815645	0.00288497	0.00372775	0.00320983	0.0212545	0.00531947	0.00365875	0.00531451	0.00338387	0.00140456	0.00534756	0.0111573	0.00380055
Flavonoids	Trifolirhizin	0.00505164	0.00249775	0.00840353	0.0121522	0.0116312	0.00404782	0.00180445	0.00992143	0.0032235	0.00521745	0.0173147	0.0279623	0.00255546	0.0203459	0.00304581	0.00257656	0.00504983	0.00562535
Flavonoids	Deguelin	0.00474481	0.00500161	0.00617743	0.00698971	0.0140522	0.00755795	0.00551571	0.00607499	0.00538462	0.0061651	0.0088638	0.0030613	0.0132903	0.00494084	0.00528565	0.00765539	0.010013	0.0106008
flavonoids	Fisetin	0.00462231	0.00811577	0.00274894	0.00911899	0.00576581	0.00938787	0.00493457	0.00678694	0.00458246	0.00755073	0.0109576	0.00593204	0.0187515	0.00272411	0.00460499	0.00590623	0.0126046	0.00628448
Flavonoids	4'-Methoxyflavone	0.00646091	0.00654023	0.00231977	0.00861735	0.0131492	0.00156736	0.00296566	0.00569611	0.00400031	0.00565315	0.0113696	0.0014995	0.00272867	0.0114995	0.000115169	0.000180969	0.0167834	0.00670121
Flavonoids	Genkwanin	0.00486961	0.00148121	0.0088769	0.00375941	0.00507188	0.00537635	0.00167888	0.00163291	0.00501088	0.00607503	0.00583127	0.00238756	0.00230692	0.00722204	0.00412587	0.00858983	0.00730866	0.0157549
Flavonoids	Prunetin	0.00486961	0.00148121	0.0088769	0.00527282	0.00507188	0.00537635	0.00167888	0.00163291	0.00501088	0.00607503	0.00583127	0.00238756	0.00230692	0.00722204	0.00412587	0.00858983	0.00730866	0.0157549
Flavonoids	Vestitol	0.00248906	0.0037956	0.00855578	0.0194306	0.0178746	0.00803858	0.00445449	0.00896767	0.0031939	0.0282766	0.0206688	0.00388396	0.0291592	0.00644474	0.0082488	0.016989	0.00745258	0.0320706
flavonoids	Chalconaringenin	0.00486913	0.00504179	0.00440368	0.00562747	0.0144676	0.00453643	0.0173756	0.00465824	0.00390676	0.0263324	0.0153023	0.004012	0.00291582	0.011052	0.0161053	0.00672135	0.0163583	0.0384176
Flavonoids	Homopterocarpin	0.00460946	0.00633039	0.00337182	0.011769	0.00455	0.00504435	0.00322337	0.00523549	0.00917881	0.00428478	0.00569264	0.0224076	0.00553303	0.00330575	0.00063162	0.0144376	0.0119668	0.0130374
flavonoids	isoliquiritigenin	0.00416584	0.00878684	0.00104948	0.00654148	0.00410243	0.00309204	0.00157554	0.00148126	0.00173268	0.00156378	0.00449111	0.00411883	0.00356774	0.0047104	0.00912805	0.0025193	0.00307707	0.00426894
Flavonoids	Isorhamnetin	0.00294618	0.00118405	0.00969659	0.00482253	0.012994	0.00606788	0.00181681	0.00105008	0.00475125	0.000515141	0.00485521	0.00218857	0.00554545	0.00343961	0.0022459	0.00135956	0.00345992	0.00466151
Flavonoids	Acacetin	0.00311382	0.00148121	0.0088769	0.00534555	0.00507188	0.00757579	0.000858357	0.00161144	0.00259575	0.00359565	0.00296616	0.00238756	0.012974	0.00413193	0.00412587	0.00858983	0.00574968	0.00397972
Flavonoids	Daidzin	0.00457144	0.00376459	0.00480308	0.000196937	0.00154447	0.0103452	0.00294871	0.00145652	0.00291261	0.00883035	0.00590907	0.0109343	0.00859386	0.00292402	0.00179166	0.00275084	0.00632331	0.00668816
flavonoids	Naringenin	0.00340331	0.00504179	0.00465629	0.0102282	0.00903182	0.00967097	0.00568121	0.00430807	0.00350948	0.00914362	0.0138651	0.00643943	0.0299876	0.0104541	0.0161053	0.00672135	0.0273395	0.0255828
Flavonoids	Tectochrysin	0.00402501	0.00165278	0.00674852	0.0111997	0.00399219	0.00784208	0.00216503	0.00623977	0.00401129	0.00865056	0.00444639	0.00688526	0.00432634	0.012038	0.00265096	0.0127945	0.00445141	0.00606166
Flavonoids	3,9-Dihydroxypterocarpan	0.00772618	0.0029017	0.00173817	0.00818392	0.0139157	0.00821976	0.00356039	0.0026447	0.00326441	0.00260218	0.00262396	0.00509433	0.00733407	0.00257122	0.00146302	0.00412562	0.00940414	0.00445757
Flavonoids	Homoferreirin	0.00460416	0.00113938	0.00606272	0.00608765	0.00872552	0.00715673	0.00363728	0.00876381	0.00767251	0.00528876	0.00377609	0.011475	0.00932321	0.00394034	0.00357199	0.00641868	0.00461046	0.00390529
Flavonoids	Kaempferitrin	0.00455274	0.00508483	0.00209283	0.00735867	0.00141289	0.0021272	0.0065775	0.00255172	8.96621e-05	0.0619978	0.0100874	0.0091262	0.0367487	0.013953	0.00873483	0.00863069	0.0195619	0.00561879
Flavonoids	2'-Hydroxydaidzein	0.00501507	0.00168991	0.00498521	0.00777336	0.0215101	0.0207351	0.00580601	0.00767798	0.00312598	0.0103338	0.0108325	0.00271281	0.0117883	0.00503311	0.00100808	0.0112673	0.0065912	0.00570571
Flavonoids	Sulfuretin	0.00501507	0.00168991	0.00496788	0.0147386	0.0228775	0.0115099	0.00580601	0.00767798	0.0063763	0.0137646	0.0101721	0.00688728	0.00708238	0.00351659	0.00474348	0.00375378	0.00293724	0.00570571
flavonoids	Eriodictyol	0.00294026	0.00391827	0.00291867	0.000196937	0.0031877	0.00477964	0.00306033	0.00389028	0.0011073	0.00518313	0.0123101	0.000133886	0.01373	0.00373558	0.0056343	0.00474281	0.00908224	0.0219312
flavonoids	Farrerol	0.00391913	8.41253e-05	0.00383286	0.000196937	0.00368554	0.00265413	0.000856458	8.90573e-05	0.00237444	0.0045601	0.0051822	0.00605155	0.003113	0.00214496	0.000115169	0.0112612	0.000214193	0.0118486
Flavonoids	Hesperetin	0.00160166	0.00153765	0.00318913	0.00337994	0.00331175	0.00206917	0.000599927	0.000874124	0.00280847	0.00303876	0.00162675	0.00466545	0.00215076	0.0049399	0.00530923	0.0017249	0.00471807	0.00213925
Flavonoids	Formononetin	0.00284287	0.00114552	0.00222601	0.00390839	0.00256922	0.00195495	0.00172858	0.00319934	0.00163201	0.0028747	0.00194125	0.00225197	0.00179453	0.00345749	0.00192308	0.00805877	0.00514477	0.00252254
Flavonoids	Cyanidin-3-O-rhamnoside chloride	0.0018386	0.00129814	0.00282552	0.00775048	0.00941522	0.00525817	0.00385881	0.00102344	0.000356155	0.00107243	0.00510307	0.00259702	0.00339786	0.00371334	0.00136584	0.00134791	0.0048844	0.000220129
Flavonoids	5,7-Dihydroxyisoflavone	0.000860533	0.00181295	0.00200602	0.00218725	0.00522654	0.00230248	0.00158442	0.00129013	0.00183755	0.0019346	0.001367	0.00185645	0.00215456	0.00218312	0.00161016	0.00322264	0.00266088	0.00449802
Flavonoids	Amentoflavone	0.00130527	0.000916383	0.00192077	0.0018356	0.00185336	0.00154997	0.00126082	0.0015699	0.000828015	0.00206941	0.00129902	0.00243142	0.00200652	0.000944252	0.000764097	0.00133925	0.00240748	0.00317609
Flavonoids	Linarin	8.51429e-05	0.00376116	0.000141623	0.00300466	0.00899231	0.00224178	0.00601855	0.00236448	0.00265348	0.00200297	0.000131443	0.000133886	0.000171217	0.00263027	0.00584536	0.00488359	0.0107457	0.00799994
Flavonoids	Ginkgetin	0.00181118	8.41253e-05	0.00192865	0.00134286	0.018408	0.00788522	9.27055e-05	0.00116643	8.96621e-05	0.00668197	0.00157095	0.0020653	0.00410497	0.000116691	0.00196501	0.000180969	0.000705478	0.000220129
flavonoids	Quercitrin	0.00130345	0.000645927	0.00107534	0.342126	0.656684	0.901066	0.567089	0.365937	0.329217	0.768269	0.501524	0.184647	0.537413	0.411307	0.571736	0.518182	0.266101	0.533524
flavonoids	(-)-Epigallocatechin	0.000566716	0.000282906	0.00185632	0.00392076	0.00259941	0.00190964	0.00179878	0.00249203	0.00150273	0.00169309	0.00174662	0.00266296	0.0023349	0.000393007	0.000775049	0.00177056	0.00146926	0.00353316
Flavonoids	2,3-Dehydrosilybin A	0.000670331	0.00132267	0.000141623	0.0239475	0.0127676	0.0114189	0.00238464	0.00693293	8.96621e-05	0.0092394	0.00302964	0.0127504	0.000171217	0.000116691	0.012686	0.000180969	0.0270217	0.00512026
flavonoids	Avicularin	8.51429e-05	0.000722812	0.000141623	0.000196937	0.00339182	0.000146475	9.27055e-05	8.90573e-05	8.96621e-05	0.0182413	0.00114851	0.00483776	0.000171217	0.000116691	0.00687903	0.000180969	0.00177904	0.000220129
phytohormone	(+)-Abscisic acid	8.51429e-05	8.41253e-05	0.000141623	0.000196937	0.000194228	0.000146475	9.27055e-05	8.90573e-05	8.96621e-05	0.000129104	0.00672177	0.000133886	0.000171217	0.000116691	0.000115169	0.022898	0.000214193	0.000220129
Phytohormones	1-Naphthylacetic acid	0.0125241	0.00934278	0.0314272	0.0427622	0.0203566	0.014164	0.0165517	0.0121235	0.0198028	0.014779	0.02301	0.0184804	0.0250607	0.0155632	0.0175416	0.0300817	0.0265773	0.0428775
phytohormone	Gibberellin A4	0.00394865	0.00189772	0.00433126	0.00712484	0.0199647	0.00781574	0.00348682	0.00315404	0.00300496	0.0044319	0.00401942	0.00997386	0.00756399	0.00652187	0.00506401	0.00490502	0.0095073	0.00972097
phytohormone	Methyl jasmonate	0.0107165	0.0056932	0.0206497	0.0300361	0.0687785	0.026368	0.0123528	0.00676863	0.00872545	0.0217247	0.0095452	0.00751975	0.0214774	0.007867	0.0108261	0.0155833	0.0270075	0.0091967
phytohormone	Indole-3-carboxaldehyde	0.0128826	0.016565	0.0309628	0.0161255	0.0159108	0.0340003	0.0146504	0.0330835	0.0189421	0.0358093	0.103242	0.103305	0.0544186	0.0267022	0.0138744	0.018629	0.0397087	0.0185075
phytohormone	Indole-3-acetic acid	0.0101155	0.00740161	0.00664305	0.0133569	0.0132881	0.00801769	0.00433965	0.00894802	0.00632327	0.0077701	0.0133031	0.0193266	0.0330517	0.0146636	0.0140185	0.0134129	0.0357255	0.0346623
phytohormone	DL-Dihydrozeatin	0.0101631	0.00405276	0.0123346	0.0186215	0.0130572	0.0152123	0.00114834	0.00769247	0.00279374	0.0131204	0.0135815	0.0152851	0.015681	0.00703208	0.0173739	0.0138793	0.0118169	0.00410567
phytohormone	3-Indolebutyric acid	0.00520537	0.00903704	0.014004	0.0271684	0.014053	0.00615271	0.00926129	0.00682295	0.0098536	0.00455262	0.0187412	0.0119876	0.0363032	0.012516	0.0118931	0.0284068	0.038726	0.0191432
phytohormone	trans-Zeatin-riboside	0.00159069	0.00318008	0.00257563	0.00292821	0.00754615	0.00624299	9.27055e-05	0.000904543	0.00205245	0.00474404	0.0023578	0.00261463	0.00920077	0.00166364	0.00593251	0.00195166	0.00488531	0.0131048
