# Supplementary material for: The gapless genome assembly and multi-omics analyses unveil a pivotal regulatory mechanism of oil biosynthesis in the olive tree
Source: Hortic Res. 2024 Jun 21;11(8):uhae168. doi: 10.1093/hr/uhae168 (PMC11300844; doi:10.1093/hr/uhae168)
Supplement: Web_Material_uhae168 [file web_material_uhae168.zip › Supplementary Table 12.xlsx]

## Sheet: Sheet1
Supplemental Table 12. Gene expression during the growth of olive fruit.
geneid	30 DAP-1	30 DAP-2	30 DAP-3	60 DAP-1	60 DAP-2	60 DAP-3	75 DAP-1	75 DAP-2	75 DAP-3	90 DAP-1	90 DAP-2	90 DAP-3	110 DAP-1	110 DAP-2	110 DAP-3	130 DAP-1	130 DAP-2	130 DAP-3
Lec44536.1	0	0	0	0	0	0	0	0	0	0	0	0	0	0	0	0	0	0
Lec16900.1	0	0	0	0	0	0	0	0	0	0	0	0	0	0	0	0	0	0
Lec45643.1	0	0	0	0	0	0	0	0	0	0	0	0	0	0	0	0	0	0
Lec16901.1	0	0.002929	0	0	0	0	0	0	0	0	0	0	0	0	0	0	0	0
Lec05821.1	2.42114	2.20892	2.76609	1.60298	1.20737	0.89954	3.3627	2.77978	2.36522	4.10891	7.91008	6.84071	5.98086	9.04643	7.63913	8.75446	9.18455	5.8228
Lec05822.1	0.498998	0.859809	0.782268	0.327058	0.384416	0.372634	0.841219	0.524431	0.466975	0.802994	0.846362	0.739054	0.696437	0.67655	0.664734	0.768664	0.402926	0.596335
Lec05824.1	0	0	0	0	0	0	0	0	0	0	0	0	0	0	0	0	0	0
Lec32798.1	0	0	0	0	0	0	0	0	0	0	0	0	0	0	0	0	0	0
Lec05827.1	7.16941	8.14375	7.63842	0.171099	0.397505	0.232532	11.5832	14.739	16.789	9.66542	9.80348	8.68821	4.36714	3.21327	5.10398	0.992415	0.41538	0.514231
Lec05828.1	0.772475	1.2648	0.963755	0.340913	0.537877	0.748997	1.93557	3.84256	4.21621	4.46791	4.61077	5.27012	5.55009	5.762	4.67474	3.36599	3.54049	3.07284
Lec05830.1	1.34492	1.45501	1.31891	2.87976	2.8541	2.31491	2.27461	1.37158	1.17467	1.69056	2.17156	2.48102	3.0359	2.49766	2.79333	3.16028	3.47396	3.96925
Lec05831.1	1.08176	1.34373	1.98	2.14513	1.70559	1.96027	1.12104	2.52603	1.52359	2.65813	2.96202	3.21369	2.48053	2.32985	3.06344	2.22119	2.29211	1.69239
Lec05832.1	0.664602	0.645084	0.498432	0.952734	0.959321	0.911885	0.608189	0.69784	0.466883	2.25916	3.4244	4.58398	3.22196	3.40344	4.08667	4.29313	3.8537	3.61155
Lec05833.1	0.635827	0.511731	0.422627	0.188623	0.236056	0.203221	0.785191	0.702478	0.541534	0.457897	1.68967	1.55884	2.97226	2.77577	2.58873	2.31512	1.3482	2.10014
Lec05834.1	8.35291	8.10047	11.4523	9.08013	7.10772	6.20448	1.05773	1.1263	1.24394	1.14834	1.28979	1.72334	1.22998	1.27096	1.24989	2.74192	1.79969	3.28621
Lec05835.1	7.1811	8.22842	8.14536	5.99819	6.9833	7.23871	8.61221	7.8494	6.44912	13.7399	10.2894	11.5814	11.1884	10.5635	11.9102	12.8061	12.224	12.0036
Lec05836.1	14.9919	15.249	14.9722	10.4056	12.2836	10.2852	13.6585	14.8198	14.6359	15.0764	17.2756	19.4696	21.4643	17.1703	20.6249	15.5227	16.246	14.9377
Lec05837.1	0.867579	0.804982	0.770571	0.348365	0.308386	0.377223	3.91896	4.5867	4.40419	4.05145	3.40121	3.36009	4.16752	3.82114	3.91971	1.96161	1.27626	2.20077
Lec05840.1	32.0252	30.2537	29.4083	13.3737	13.8869	11.8336	7.99769	6.4964	5.75872	9.14765	14.6336	17.127	17.1022	18.7249	19.6533	17.9972	16.0286	14.4283
Lec05841.1	3.40034	1.96146	3.823	2.98284	3.62159	3.44663	11.9896	7.21302	5.21103	21.6907	39.0632	35.8216	58.0473	38.5638	38.4491	39.2575	30.8997	33.6861
Lec05843.1	0.28836	0.598873	0.391371	0.741443	0.827728	0.876527	2.27479	1.83073	1.67396	2.98986	3.07679	3.70835	4.80095	2.68505	3.95345	3.6586	3.17225	7.74337
Lec57028.1	8.85385	9.31112	8.29624	1.60583	1.53683	1.32315	0.846455	0.735673	0.711593	0.710493	0.553039	0.777487	0.668322	0.791568	0.388021	0.864969	0.60176	0.58916
Lec05845.1	1.1987	1.41713	1.34021	1.52664	3.33165	2.32819	4.11507	3.36736	2.88418	9.58104	14.978	14.3253	16.114	13.1979	14.9561	34.0656	28.5372	22.8502
Lec05847.1	5.77412	6.04021	7.59165	17.7698	20.7751	18.7258	36.3869	43.1586	43.922	34.8023	29.4148	23.1114	30.7439	24.3971	26.8712	22.1135	23.9605	26.9759
Lec05848.1	0.61705	0.901965	0.657579	1.16171	1.14698	1.12888	1.12087	1.51192	1.72425	15.182	33.3391	64.1263	54.7128	51.4349	64.4153	309.543	303.407	391.177
Lec05852.1	24.4592	22.9945	26.6712	39.8974	41.9264	42.3734	63.7594	60.0623	59.4312	61.4559	65.5132	63.4066	58.7486	67.2212	67.9599	78.1269	81.9826	76.2084
Lec05854.1	0.650371	0.707713	0.471329	0.577132	0.630479	0.448695	2.62271	3.26778	1.95411	2.04675	4.09229	1.1239	1.7393	0.647617	1.05498	1.70702	1.00484	1.77306
Lec02407.1	0.887692	1.28137	1.09594	0.467568	0.85643	0.72387	3.42299	3.98565	4.93825	5.18915	5.71794	6.44997	6.28047	5.77035	5.7408	5.44786	4.65934	4.54579
Lec02404.1	0.20342	0.345744	0.401572	0.20293	0.368744	0.304405	0.439941	0.735821	0.495399	0.444573	0.853271	0.908173	1.18725	0.795527	0.694034	0.404982	0.473784	0.61598
Lec05857.1	6.15918	7.77393	6.59681	3.88668	5.56478	4.84948	3.84736	3.61318	2.50216	6.34253	8.34011	8.77337	8.80424	9.08063	8.60307	5.63448	4.71044	6.37939
Lec05858.1	0.313546	0.291574	0.227425	0.106822	0.33986	0.146035	0.666704	0.671588	0.730054	0.931576	1.1273	0.69312	0.497054	0.574377	0.526216	0.299369	0.373379	0.220029
Lec05860.1	4.67525	4.87049	4.12882	2.02606	2.22575	2.42738	15.9561	15.5151	14.4311	16.6058	27.3517	30.4807	31.9447	33.3461	33.608	22.7323	22.5117	21.5479
Lec05861.1	14.7478	15.2171	15.2298	11.3196	11.9783	12.395	12.277	12.4753	12.1301	16.1486	16.3327	15.3825	14.3779	15.5859	14.0261	25.7675	25.6099	22.7938
Lec05862.1	17.0176	18.6049	14.1782	19.8715	19.9793	18.7946	14.5823	18.3963	19.9785	26.8062	32.2546	36.9335	37.3534	34.7072	37.2513	40.4205	35.083	42.125
Lec05864.1	0.03656	0.030015	0.038308	0.130245	0.085263	0.212726	0.925413	0.891163	0.446677	0.398689	0.327692	0.264871	0.072383	0.07822	0.095055	0.399165	0.454885	0.124987
Lec05865.1	1.99163	2.23558	1.76308	1.55082	1.58277	2.03681	6.54175	6.98979	7.53851	6.97236	5.57169	6.42351	7.00435	5.77857	5.51828	3.03652	2.87123	2.26733
Lec05866.1	10.2008	11.5344	10.1815	7.57538	8.92927	9.53706	9.15192	9.38369	9.35958	8.75361	7.10248	5.97339	5.6652	5.61942	5.1084	8.09181	7.8689	7.14545
Lec05867.1	0.607366	0.627706	0.595232	2.54387	2.8064	2.3016	9.73011	10.0322	10.6691	6.68355	12.4585	12.7118	10.817	8.53951	12.9565	13.1592	11.6976	13.5404
Lec05869.1	0	0	0	3.84515	3.50558	4.25996	1.34484	1.83971	2.15921	0.791061	1.25274	1.52452	2.9044	1.35311	1.67481	1.48809	2.06148	1.71935
Lec05870.1	12.6365	16.8257	15.2645	11.6013	14.6217	15.4043	15.0409	14.0498	14.6475	12.8294	15.2615	16.5316	12.9234	16.4591	15.7202	15.6714	13.1178	14.1738
Lec05874.1	0	0	0	0	0	0	0	0	0	0	0	0	0	0	0	0	0	0
Lec05878.1	0.191325	0.305883	0	1.12828	1.56806	1.05913	0.706557	0.885431	0.946128	0.614773	0.526722	0.729192	1.03005	0.379894	0.749536	0.604357	0.642621	0.418078
Lec05879.1	13.3865	13.7207	14.7327	14.6193	14.6341	15.1939	15.463	19.5848	18.4764	14.5121	22.5526	24.6633	28.1762	29.5656	30.3898	18.0207	18.1957	23.4115
Lec04716.1	7.67732	7.14779	8.40095	3.71501	4.72773	4.66602	9.59349	10.8117	7.92772	11.6894	6.74045	5.24351	4.7524	4.86706	4.41756	4.71993	3.65797	5.77907
Lec05884.1	44.4736	47.0092	52.019	84.4387	88.4703	92.5267	47.199	54.9951	53.0375	42.6303	43.3939	45.572	33.6019	38.6848	47.4637	116.189	118.619	117.947
Lec05885.1	22.4088	24.3555	24.1967	57.3197	58.7825	64.1008	90.1924	88.7664	74.5415	115.753	104.399	97.4173	109.018	110.554	111.028	118.58	114.753	125.412
Lec05887.1	15.4394	16.8106	14.5506	14.34	14.2452	14.0161	7.62869	9.27486	7.05112	10.2955	9.60595	9.6138	7.34387	8.8568	9.82605	7.69036	5.57057	4.63394
Lec05888.1	15.0829	18.0755	17.6487	21.0007	20.7984	19.9389	48.9991	41.5351	42.1488	32.0947	28.4803	25.076	22.0895	22.8945	24.9442	22.747	19.1042	19.1833
Lec05889.1	7.90865	9.33374	8.60132	4.44145	5.24654	5.8178	17.589	19.6348	21.4001	22.3117	17.3175	15.1806	18.4096	15.2929	16.7125	10.9131	9.31827	10.251
Lec05891.1	11.8886	13.0579	12.2792	11.2561	12.8666	12.1578	22.4209	26.2656	27.7423	33.9862	25.4404	24.4684	22.9444	25.3513	25.6394	32.8935	31.3387	38.0288
Lec56978.1	0.105503	0	0.072446	0	0	0	0.453994	0.376019	0.691002	0.468638	0.357967	0.189516	0	0.123451	0.325299	0.055374	0	0
Lec05893.1	6.14771	9.1252	7.00792	2.91641	2.90362	3.63647	5.21673	5.20141	5.94367	5.05277	3.57211	2.88508	3.60168	3.20702	2.24747	2.54097	1.77298	2.29819
Lec05894.1	0	0	0.014199	0	0.169777	0	0	0	0	0	0.04871	0.062614	0	0	0.025353	0.136215	0.016556	0.129488
Lec05898.1	0.50604	0.445227	0.298831	0.555132	0.535463	0.945114	0.166973	0.062845	0.280859	0.448479	0.874311	1.05124	1.00144	0.567882	0.577381	1.45361	0.883402	0.913753
Lec05899.1	0	0	0.146164	0.31924	0.072442	0.199313	0	0	0	0	0.189362	0.0981	0.104965	0.139655	0.108017	0.113924	0	0.215407
Lec05901.1	4.87249	5.27184	4.83028	2.75606	2.51948	3.36102	6.1323	6.09542	6.11561	11.2872	10.2655	8.47325	9.08483	9.46225	8.32928	9.29329	7.01656	8.09995
Lec05902.1	15.6852	15.8158	16.9387	14.7377	13.4607	14.5243	10.2526	12.1561	12.4411	11.9241	9.38195	6.92144	6.64372	6.8134	7.17894	5.46525	6.01776	5.56136
Lec05905.1	25.9367	23.5619	25.5546	31.3639	30.5091	29.8213	13.46	12.8544	12.6724	10.5643	16.2101	16.62	22.8372	20.7354	21.1466	9.64878	9.07178	11.2027
Lec05906.1	72.7332	81.2201	72.8267	48.2772	38.3329	45.19	30.884	29.0784	34.2142	26.6632	19.0368	17.6582	9.63836	10.4377	11.6758	13.0451	10.9172	10.9788
Lec05907.1	4.31267	5.45809	4.68672	3.82485	2.71736	3.91189	5.76853	5.65758	6.80863	6.18081	4.41239	4.27564	4.55786	3.84245	3.90626	3.43857	2.27385	3.07144
Lec05909.1	5.55443	6.1814	5.56193	3.58371	3.40511	3.12085	2.07222	1.93822	1.17567	2.5823	4.46511	4.40971	3.72334	3.89666	4.98041	5.52336	3.76079	2.78966
Lec05910.1	18.141	21.5795	19.1863	19.5992	16.5055	22.3341	24.2165	23.1277	20.1126	33.6595	60.0241	64.8555	72.6338	95.6215	82.6348	101.505	109.974	115.569
Lec05911.1	21.8189	23.4626	21.1679	7.90299	7.49165	7.91133	7.27962	8.65819	7.50309	8.22313	10.2303	9.05579	11.5785	11.0464	10.954	9.23641	7.2174	7.89534
Lec05912.1	2.86038	3.22711	4.93633	6.95075	8.1334	6.37785	12.8411	16.082	12.0933	12.9356	21.4633	26.459	25.1342	22.4004	26.7745	29.4425	34.6736	39.8594
Lec05913.1	0	0	0	0	0	0	0	0	0	0	0	0	0	0	0	0	0	0
Lec05915.1	4.65614	6.18483	6.16669	9.74497	11.963	9.8536	3.47758	3.48172	2.12447	4.39947	6.49001	6.37021	6.44076	6.65637	7.5031	8.61651	9.81066	8.96006
Lec05916.1	0.690669	0.814725	0.662218	0.77707	0.400647	0.449781	2.77548	2.57122	2.50081	2.93836	2.7524	2.43857	1.46639	0.815173	1.81517	1.555	1.71006	1.71022
Lec05918.1	0.024841	0.057181	0	0.04959	0.046103	0.104544	0.085248	0.079919	0.021041	0.108343	0.110869	0.182762	0.199724	0.068638	0.167232	0.497238	0.527553	0.579093
Lec56933.1	49.5581	65.9887	61.5299	46.257	59.941	57.6941	44.1169	46.9296	46.9085	49.9	54.6683	43.8319	48.1239	52.5884	54.9795	59.4074	65.929	58.8356
Lec05922.1	6.9648	7.49111	6.05949	5.17723	5.63406	5.45995	9.89027	11.0307	12.0215	10.5218	11.456	10.7372	10.692	11.1723	11.3736	7.29696	6.05308	7.23283
Lec05924.1	0.732182	0.522266	0.65622	0.144916	0.122675	0.078513	15.9801	24.9268	23.8635	15.8959	17.352	19.5795	16.8359	14.583	11.5811	2.45568	2.31077	0.517667
Lec05925.1	0	0	0	0	0	0	0	0	0	0	0	0	0	0	0	0	0	0
Lec05926.1	8.05217	9.48804	8.93419	5.44619	6.26033	7.55799	16.0659	17.2216	18.519	16.5713	15.8542	15.3496	16.4804	15.7733	13.9745	12.8683	11.3158	12.2386
Lec05927.1	4.67372	5.22941	5.04149	4.13362	3.71796	4.76111	6.99186	7.4939	5.98614	5.90189	4.35367	4.40199	5.02251	4.15659	3.703	4.02071	2.95372	3.26889
Lec05928.1	14.6524	16.1311	15.3794	10.1016	10.5417	11.8488	29.1968	30.9764	29.0204	36.0173	25.9702	24.3768	24.2062	22.2373	19.2433	22.8292	18.0159	18.2311
Lec05929.1	16.4893	13.8223	13.6644	18.8273	17.3267	17.6295	20.5879	25.0854	30.3125	22.5882	26.1314	32.6773	29.3967	25.3892	36.363	33.3926	31.2789	32.8999
Lec05930.1	10.1258	11.2515	10.5255	4.2612	4.12948	6.32615	16.3614	15.8499	17.4597	13.4282	9.78023	8.88898	8.18317	7.57524	7.98894	5.38734	3.76043	4.73759
Lec56921.1	0	0	0	0	0	0	0	0	0	0	0	0	0	0	0	0	0	0
Lec05937.1	0	0	0	0	0	0	0.014003	0	0	0	0.037635	0.029467	0	0.048789	0	0	0.053367	0.025476
Lec05938.1	0	0	0	0	0	0	0	0	0	0	0	0	0	0	0	0	0	0
Lec05939.1	37.9439	45.5864	40.7286	44.3245	43.139	52.3246	12.1985	16.9711	19.1686	15.1867	37.209	40.7589	42.861	48.0168	43.0858	26.4151	27.4665	25.2472
Lec05940.1	0.141641	0.072173	0.064021	0.064783	0.049241	0.043065	0.030099	0.073058	0.022036	0.053547	0	0.038354	0	0	0	0.037866	0	0
Lec05941.1	0	0	0	0	0.106998	0	0	0	0	0	0	0	0	0	0	0	0	0
Lec05942.1	91.1748	99.1211	97.4761	64.957	66.4379	70.2585	68.267	73.7378	87.3601	49.6657	28.6421	22.9696	15.06	13.5868	13.1707	15.2869	13.5417	15.5154
Lec05943.1	0.032992	0	0	0	0	0	0	0	0	0	0	0	0	0	0	0	0	0
Lec05945.1	1.51507	1.53717	1.22777	1.01263	1.12584	0.424868	0.32933	0.27267	0.207076	0.189123	0.164515	0	0.102603	0	0.076501	0.161906	0	0
Lec05946.1	5.4745	6.76616	6.49218	9.05696	10.0338	10.9895	236.463	248.724	198.447	248.909	145.333	105.832	106.659	130.623	104.388	127.753	116.897	121.82
Lec05947.1	0	0	0	0	0	0	0.044482	0.033299	0	0.039643	0.030312	0.036455	0.07096	0.029329	0.027291	0.033388	0.037699	0
Lec05950.1	1.50583	2.94162	2.9334	2.0913	4.61676	2.47459	0.162165	0.316364	0.221447	0.200154	1.60592	0.979222	0.565196	1.69341	1.32933	0.303493	0.178114	0
Lec05951.1	0.093105	0	0.060932	0.356178	0.512074	0.264713	0	0	0	0.056258	0	0.06332	0.140333	0.083505	0.04879	0.061883	0	0.108614
Lec05955.1	11.7347	13.5011	13.1983	9.34148	11.917	10.1432	26.0798	30.2172	32.0991	26.5071	27.421	27.302	28.3955	25.976	27.2703	31.1403	29.6885	30.2085
Lec05956.1	0	0	0	0	0	0.056186	0	0	0	0	0.037619	0	0	0	0	0.038315	0.082713	0.303552
Lec05957.1	0	0	0	0	0	0	0	0	0	0	0	0	0	0	0	0	0	0
Lec05959.1	0.508549	0.594717	0.522115	0.348786	0.193248	0.420887	0.519863	0.344311	0.367242	0.768397	0.819392	0.55314	0.141798	0.072414	0.125963	1.0359	0.3995	0.3722
Lec05960.1	3.16689	2.50105	1.73059	1.34817	0.748363	1.38396	1.44486	2.77092	2.4768	2.1402	0.890601	1.53337	0.223957	0.320116	0.284432	2.63465	1.46556	1.05287
Lec05960.1	0	0	0	0	0	0	0	0	0	0	0	0	0	0	0	0	0	0
Lec05966.1	0	0	0	0	0	0	0	0	0	0	0	0	0	0	0	0	0	0
Lec05967.1	0	0	0	0	0	0	0	0	0	0	0	0	0	0	0	0	0	0
Lec05968.1	0	0	0	0	0	0	0	0	0	0	0	0.030649	0	0	0	0	0	0
Lec05962.1	0	0	0	0.046653	0	0	0.339075	0.367543	0.231571	0	0.122209	0	0	0	0	0.086487	0	0
Lec05970.1	1.34389	1.40483	1.33189	3.21928	2.52513	2.48072	3.55295	4.527	5.08338	4.20365	4.98242	5.96673	5.15048	4.79284	5.63722	5.32867	3.7168	3.65611
Lec05971.1	0	0	0	0.253649	0.201849	0.255566	0	0	0.063015	0	0.034605	0	0	0	0	0	0.08445	0
Lec05971.1	1.59027	1.5875	1.18916	0.83782	1.62024	1.48317	2.12763	2.70921	6.1118	0.978966	0.919889	0.941924	0.439185	0.281744	0.777132	0.15411	0.204828	0.492016
Lec05975.1	0.284098	0.476252	0.523796	0	0	0	0.378203	0.502486	0.420954	0.912488	0.457668	0.442266	0.430804	0.618919	0.455047	0.455184	0	0.390597
Lec05976.1	5.5181	6.60876	6.5027	0.896283	1.39903	1.9148	1.72787	1.76842	2.18519	2.70129	1.95365	1.98013	0.617882	1.36515	1.25514	1.94418	0.656995	0.408547
Lec05979.1	5.88561	6.50843	4.29132	2.37966	2.60088	3.54099	14.5113	12.7361	12.2932	5.53246	3.61804	2.82404	2.0877	1.63754	1.80752	2.30762	0.843709	0.354811
Lec05981.1	10.164	11.6643	10.3315	13.3546	16.0103	14.4072	14.5829	14.3824	14.2622	12.1123	15.3878	14.9925	12.2221	13.3493	15.8095	12.2044	11.2529	12.6238
Lec05985.1	0.027333	0.034651	0	0.089686	0.18781	0.211344	0.250761	0.268144	0.317332	0.361587	0.077807	0.126808	0	0.034858	0.195367	0.091293	0	0
Lec05986.1	1.95214	2.57782	1.77622	1.06265	1.17135	1.87718	3.72659	2.70433	3.21974	2.67436	5.45776	8.7588	7.29122	5.92419	6.01951	4.20709	3.04139	2.4461
Lec05987.1	0	0	0	0	0	0	0.072368	0	0	0.766142	1.37567	1.63834	1.21008	1.76404	1.28965	1.73929	1.66971	1.21426
Lec05988.1	3.25315	4.29236	3.23597	4.01982	4.59173	3.81479	12.8227	13.0456	11.6108	15.7062	21.5576	22.4581	22.0021	19.7612	20.9868	15.6973	17.0979	14.5155
Lec05989.1	0.442035	0.82774	0.808095	1.28947	1.32722	1.71859	0.229672	0.17204	0.11434	0.23838	0.150089	0.397124	0	0.142834	0.124723	0.250888	0.073895	0.049999
Lec05990.1	3.48112	3.78533	3.24525	1.19793	2.07947	2.16301	9.33256	12.9672	12.5428	14.1208	23.9493	25.8798	24.5164	28.0518	26.9617	21.3478	20.0284	21.876
Lec05991.1	21.5151	21.3478	18.8167	40.4602	44.7715	39.1626	94.6064	86.0374	97.772	90.7652	95.7381	93.8566	102.199	82.4053	93.3643	82.1947	73.2688	83.5421
Lec05993.1	0	0	0	0	0	0	0	0	0	0	0	0	0	0	0	0	0	0
Lec05995.1	9.59933	9.39142	5.92837	8.40107	11.4268	7.07962	1.3651	1.03365	1.37193	5.00663	31.0589	38.6233	47.5121	43.5977	46.0356	44.8101	37.0378	53.9749
Lec05996.1	35.3502	42.5634	37.8826	71.3907	79.2985	86.4587	48.1132	57.7364	53.7776	43.7264	40.3226	32.9921	29.7177	42.165	30.798	53.8038	53.5853	45.9246
Lec05999.1	230.347	190.623	188.352	236.01	214.271	195.941	289.424	248.489	256.79	244.548	252.749	278.243	257.139	235.353	248.431	223.627	252.063	221.796
Lec06000.1	267.734	311.308	307.335	336.601	326.804	266.732	2.59623	3.99651	6.85457	6.9918	11.9222	10.3757	2.66862	2.99615	9.74715	1.84533	2.58428	3.00175
Lec06002.1	45.0798	48.5309	47.7038	58.8259	54.6814	58.3338	21.4501	21.6716	19.0371	23.1429	19.1738	16.4224	18.3767	22.2208	17.1938	24.1924	23.7039	24.6127
Lec08679.1	2.2688	1.63813	1.58919	1.01903	1.22155	0.94517	5.88332	5.34424	4.97515	6.27417	5.15193	6.00354	7.17509	4.95543	4.9464	4.40874	4.53836	3.82875
Lec29795.1	0.070608	0.120474	0	0.10909	0.25151	0.143229	0	0	0	0	0	0	0	0	0	0.042198	0	0
Lec06007.1	0	0	0	0	0	0	0	0	0	0	0	0	0	0	0	0	0	0
Lec06008.1	1.49368	1.31462	1.10228	1.5091	1.75572	2.03222	2.1785	2.57426	2.81914	6.41731	6.57517	7.3358	7.54723	7.68435	8.05896	6.2543	6.01838	6.29162
Lec06009.1	0	0	0	0	0	0	0	0.168574	0.169216	0.266716	0	0	0	0	0	0.127752	0	0
Lec06010.1	8.84849	8.46688	8.44839	5.10941	5.105	5.75777	22.1499	24.5513	28.7017	19.7524	17.9489	20.9085	17.1131	15.917	17.7241	11.2202	8.61843	8.96402
Lec06011.1	9.05177	13.0065	10.3402	12.7451	12.9682	14.0568	9.20921	10.51	7.3398	10.2371	14.3482	13.4921	16.062	15.484	13.2061	18.5038	13.1984	11.0113
Lec06012.1	1.08645	0.601786	0.62124	0.971762	1.3184	1.13359	3.54128	2.33992	2.5482	5.422	7.26727	8.30317	9.94195	8.31004	9.05258	3.33977	4.44341	1.65197
Lec06013.1	0.552599	0.380061	0.124349	0.438476	0.418161	0.37452	0.108377	0.145442	0.236445	0	0.587725	0	0	0.280443	0.604589	0.450625	0.191568	0.627838
Lec06015.1	6.55027	6.23365	5.77007	3.48324	3.75835	4.10336	5.32266	6.63428	7.85869	5.68111	5.01859	5.51531	7.1039	6.34268	6.30843	2.84016	2.16324	2.41339
Lec06016.1	3.97144	3.00888	3.4224	2.93193	3.4565	3.31222	8.8613	8.31785	12.0275	16.1256	12.5215	9.32398	10.2329	11.2737	12.1406	12.065	14.0545	13.0472
Lec06017.1	0	0	0	0	0	0	0	0	0	0	0	0	0	0	0	0	0	0
Lec06018.1	6.15743	7.62469	6.22727	2.86036	3.37324	3.33925	11.5234	10.9992	8.6297	16.0077	23.8629	29.1373	31.8304	30.369	29.1418	26.9979	27.139	33.7362
Lec06019.1	19.7493	15.8771	16.8554	18.5829	14.2615	14.5121	45.8733	48.6444	63.6596	28.6791	27.2702	31.8662	31.641	25.5375	28.8082	19.8574	16.5591	21.0878
Lec06020.1	0.260395	0.856856	0.530635	1.38919	2.47748	1.50571	0.259205	0.326622	0	0.258526	0	0.171578	0	0	0	0	0	0
Lec06021.1	0.238775	0.136391	0.177589	0	0	0	0.162501	0.111627	0.186733	0.089709	0.226347	0	0.138914	0.05399	0.02469	0	0.063909	0.069238
Lec06022.1	5.56932	6.50765	5.51485	12.7694	12.7887	13.5963	28.6131	27.0123	28.2699	37.9267	45.0146	57.4535	53.4608	45.5645	53.6361	48.6534	40.0861	41.619
Lec06023.1	0.224142	0.278971	0.278646	0.588954	0.305194	0.342133	0.685316	0.773039	0.862101	0.848135	0.673773	0.824123	1.05128	0.93956	0.772568	1.10326	0.745964	0.81145
Lec56817.1	2.29767	3.21869	2.3864	6.03832	5.51274	7.15395	4.70536	3.84472	3.49529	6.14096	4.05627	3.1222	3.27603	3.54046	2.59128	2.24696	1.33835	1.79311
Lec06024.1	3.68237	4.21259	3.41809	8.07142	5.70613	9.17056	6.85095	5.86262	4.73428	6.98191	5.54861	3.69515	6.3231	4.30767	3.36929	3.36062	2.57928	1.78514
Lec06027.1	6.71642	4.81224	3.72637	0.244479	0.492931	0	0.538535	1.46559	2.58829	4.25661	8.07958	6.74259	2.01629	1.44394	2.40726	2.00985	6.64866	1.24301
Lec06028.1	0	0	0	0	0	0	0	0	0	0	0	0.218314	0	0	0	0.344753	0	0
Lec06029.1	0	0	0	0.332547	0.081094	0.125024	0.12443	0.040157	0.138535	0.020956	0.032762	0	0.1622	0	0.146455	0.493776	0.393585	0.30871
Lec06030.1	0.340655	0.287748	0.336072	0.068396	0.104251	0.112644	0.805921	0.928979	1.16092	0.609848	0.439347	0.085407	0.026966	0.206251	0.096678	0.079307	0.134054	0.077339
Lec06031.1	18.1226	21.257	20.8466	30.6887	29.784	30.1146	28.8306	28.4798	28.8723	24.0621	31.4069	37.258	36.3844	35.2482	42.9949	44.0057	47.2575	48.6581
Lec06032.1	1.74405	2.13401	1.49475	0.910663	0.885891	1.1558	1.06755	1.19958	1.36105	1.50296	1.26129	0.905473	0.673555	0.910031	0.747113	1.07822	1.32705	1.28167
Lec06034.1	60.1016	75.4265	62.5695	43.581	46.7701	51.0845	35.9566	38.2933	43.3791	32.0133	36.6841	29.4751	34.0017	29.7224	30.5403	35.0636	33.0974	33.732
Lec06035.1	0.27605	1.41006	0.672753	1.7057	3.14694	1.74852	0.260298	0.273192	0.091278	0.128081	0.121585	0	0.085532	0	0	0	0	0.07463
Lec06039.1	8.27815	8.9722	9.6677	13.681	14.7236	13.4724	10.2338	10.1853	10.2706	6.30586	6.95051	6.58899	6.02375	6.6345	6.6712	5.24526	4.97017	5.80699
Lec06041.1	3.71898	4.88903	4.39443	3.5561	3.99124	4.93108	4.00225	6.13936	8.65608	2.1893	6.11205	6.86478	8.45879	7.20169	8.27619	5.38176	3.07264	1.43513
Lec30586.1	3.75831	4.27155	4.96655	1.31377	2.29327	1.62621	1.01782	1.34153	1.56335	0.959499	1.86333	3.05422	1.42519	2.38368	2.89565	0.516646	0.902526	0.876921
Lec06044.1	1.08452	0.819516	1.11159	1.26705	0.940166	0.902828	3.86976	3.06636	2.65484	5.28326	7.42047	6.80908	9.25094	8.4153	7.36046	8.98925	7.82191	9.16804
Lec06045.1	0.061362	0.182488	0	0	0	0	0.331542	0.449111	0.295378	0.035027	0.069034	0.070332	0.052605	0.040993	0.050446	0.09589	0.189379	0.176772
Lec06047.1	0.699386	0.841047	1.09853	1.31551	0.792568	0.649526	2.84171	2.97288	3.24758	2.57329	2.18091	1.39243	1.17803	1.11184	1.229	1.35603	0.93095	1.02695
Lec61233.1	29.1141	33.585	35.9698	14.2918	17.3038	17.583	2.38975	4.04002	3.82735	1.11375	0.205437	1.0572	0	0	0	0.465529	0.143516	0.499491
Lec06048.1	0.27487	0.435677	0.149262	0.277488	0.673078	0.28872	0.375146	0.414272	0.610172	0.341188	1.05095	0.709989	0.313934	0.621456	0.254083	4.86283	1.09892	1.31195
Lec06049.1	1.54619	3.02961	1.53676	11.3988	17.0128	16.2881	12.9203	12.4423	11.7625	9.36694	10.4866	9.74156	12.6616	7.6619	10.1527	5.16	4.60287	3.52802
Lec06050.1	5.35275	5.80121	4.2145	8.14026	7.57684	7.756	15.9255	16.5273	19.93	21.492	35.2115	36.7049	37.908	36.2807	38.7143	33.1499	30.8327	33.5778
Lec06051.1	0.641559	0.696786	0.571921	0.358279	0.367133	0.278974	2.09676	2.01156	2.10356	1.08513	0.701642	0.698061	0.431596	0.457554	0.627081	0.285737	0.311651	0.547888
Lec06055.1	3.39432	3.57239	3.08912	3.00013	4.21335	4.43222	2.38885	2.33503	1.09967	3.63012	4.90155	6.94512	4.297	6.96963	6.40244	4.45838	3.16722	5.07979
Lec06056.1	0	0	0	0.193318	0.404288	0.095783	0	0	0	0	0	0.145366	0	0	0.097828	3.49763	1.20684	1.85094
Lec06057.1	72.6125	73.1206	77.6568	112.543	113.134	95.6495	18.3277	17.6536	12.1636	17.464	53.3511	62.809	51.7402	68.7216	74.7488	86.639	83.6465	76.9688
Lec06058.1	15.6187	17.9346	15.0608	26.4106	28.1743	27.8626	51.3122	48.5089	57.5826	55.8987	67.376	75.2943	60.0173	66.2423	66.1521	96.7946	72.8112	77.8633
Lec06059.1	1.2662	1.03733	0.736615	0.955685	1.20894	1.51062	1.89786	2.09503	0.841905	3.74604	4.12861	4.41755	4.37867	5.11432	3.8251	4.92881	3.06882	3.72239
Lec06060.1	0.748137	1.58682	0.637441	0.703052	1.09502	0.96363	1.68501	1.63067	1.07181	3.16084	4.78307	4.15111	4.3348	5.25171	4.02879	4.74441	3.16432	4.16212
Lec06061.1	20.8875	18.103	19.1103	26.3825	21.8366	19.02	3.27309	4.41913	4.29831	1.38738	1.4916	2.00261	1.57794	1.02184	1.70352	2.87098	2.62531	1.35885
Lec06062.1	0.33221	0.353823	0.676338	2.87647	2.66852	2.67691	0.626443	0.505548	0.950345	0	0.286889	0.172719	0	0	0	0	0	0
Lec06063.1	13.143	19.2123	18.9931	51.7583	51.5888	59.1085	5.08195	4.82765	5.97994	4.1728	10.7411	13.5588	16.7147	17.1435	11.8344	20.6613	12.6932	12.8887
Lec06067.1	37.2001	43.3709	40.1469	10.5084	12.7338	13.1897	8.73594	11.2366	12.9248	39.7259	44.8222	50.9028	44.0194	34.6229	48.6473	47.2745	55.9445	66.3948
Lec06068.1	1.72853	1.62516	1.45631	1.55615	0.988281	0.981801	2.65609	3.92854	5.35219	3.17437	3.21462	2.52601	1.37202	1.03069	1.7561	0.775741	1.33347	1.69802
Lec06070.1	53.8559	46.6727	54.9252	11.1945	11.7809	11.4669	13.103	13.5756	13.8744	12.1648	9.88586	7.89843	7.67572	7.49469	9.2197	7.99048	8.47962	10.5548
Lec06071.1	0	0	0	0	0	0	0	0	0	0	0	0	0	0	0	0	0	0
Lec06074.1	0.842249	0.764712	0.421654	0.715608	0.251174	0.841966	2.74033	3.39009	3.61252	5.08857	3.5846	3.29985	2.2955	2.32859	2.25162	1.54128	1.6053	2.02411
Lec06076.1	1.14945	0.622215	0.956833	0.98038	0.965171	1.26166	3.97684	5.89163	5.94969	6.94754	5.85681	5.02403	4.24688	3.84153	5.37528	3.62055	3.35021	3.09059
Lec06077.1	58.6237	68.0375	65.2377	89.5434	86.8149	102.83	75.3972	73.728	73.7645	66.2901	91.1929	104.742	119.084	124.776	113.059	89.006	93.0551	115.34
Lec06078.1	45.8975	47.6142	44.1807	50.1482	47.0655	41.7781	51.6048	56.8118	58.546	65.1569	181.039	235.932	205.626	249.302	252.897	156.914	132.769	169.729
Lec06079.1	1.52827	1.49363	1.49198	2.03558	2.24091	2.14135	3.99338	3.30254	3.16674	2.34785	2.29746	2.75306	4.06086	2.94931	2.20178	2.38126	2.21561	1.64206
Lec06080.1	6.14414	6.21431	6.18225	5.35926	6.22226	4.52554	14.3737	12.613	10.9552	13.5765	13.4937	12.3075	9.67505	10.8799	11.7417	11.6375	13.5238	13.4453
Lec06081.1	11.8108	6.60521	10.7256	12.1436	12.6747	12.7804	42.9709	36.2588	27.5436	21.4326	20.0702	17.7854	14.0622	10.0407	12.366	4.48549	3.71311	4.47026
Lec06082.1	7.00901	7.77656	8.31368	7.52796	7.89607	8.61979	16.1749	15.481	14.1982	12.8821	16.5901	15.6129	18.9057	18.5774	17.0643	12.2491	10.8262	12.5348
Lec06084.1	0.210105	0	0	0.288956	0.549444	0.937145	0	0	0.042075	0.143321	0.246991	0	0	0	0	0	0	0
Lec06085.1	23.5248	23.5946	23.6715	41.946	34.9633	37.4611	3.28425	3.21896	3.57881	3.10372	4.37245	3.60338	2.61906	2.03213	3.72102	0.576265	0.276967	0.359274
Lec06086.1	39.8629	35.4018	37.5659	32.2279	33.4934	38.9238	22.3748	23.5329	24.2862	29.9176	28.3738	29.0947	29.0024	32.3939	28.5763	25.3281	23.1565	26.2845
Lec69856.1	15.6893	16.2544	16.5504	11.1825	9.95778	12.0646	7.3448	8.74441	8.88718	5.9948	5.15777	5.03824	5.48212	4.8555	4.97103	3.47258	2.73849	2.49676
Lec06087.1	129.782	127.759	120.553	81.6945	79.2948	86.6642	65.9266	60.9709	68.4141	45.6336	42.2971	46.2137	45.1312	38.5923	40.6276	26.3477	21.172	19.5797
Lec06088.1	0	0	0	0	0	0	0	0	0	0	0	0	0	0	0	0	0	0
Lec06089.1	0	0	0	0	0	0	0.102446	0.083318	0.086833	0.038761	0.159185	0.07084	0.060558	0	0	0.489477	1.32739	1.34144
Lec56731.1	0	0	0.088307	0.570781	0.578173	0.825857	0.161754	0.234578	0.208853	0.256132	0.721297	0.117685	0	0	0	0.296364	3.6892	2.38658
Lec06091.1	0.89312	0.167641	0.54544	0.333088	0.224426	0.662137	0.332201	0.117877	0.051669	0.163917	0.364068	0	0.178799	0	0	1.24815	1.66094	2.2244
Lec06094.1	0	0	0	0	0	0	0	0	0	0	0	0	0	0	0	0	0	0
Lec06095.1	0.522308	0.715213	0.725884	1.80585	1.49481	1.54052	1.65178	2.69739	3.20333	1.74134	1.18901	1.19631	1.96008	1.53095	1.47853	0.806821	1.17445	0.579766
Lec06096.1	0.774872	0.620023	0.734383	2.98084	2.40355	2.90735	6.38477	5.69309	6.60141	6.69412	6.94515	7.07208	6.94859	6.58813	5.85236	5.37631	5.0961	4.68549
Lec06099.1	0.070281	0.259453	0.190523	0	0.178488	0.027702	0	0	0	0	0	0.053115	0	0	0	0	0	0
Lec06102.1	0.266976	0.266986	0.036239	0.131563	0.135679	0.02585	8.31877	11.5969	11.8915	15.5829	22.4621	25.463	21.8743	26.9314	24.5152	9.20009	8.13331	9.05953
Lec06103.1	4.37802	4.4696	4.1459	3.65665	4.65051	4.14952	3.52261	5.47156	4.24073	8.28919	12.6551	17.2229	19.6964	16.8503	19.79	16.5598	15.5531	19.3143
Lec06104.1	2.12455	2.09178	1.68882	0.293412	0.363049	0.34584	4.4391	3.80506	2.5933	3.50696	2.08753	2.21968	1.40454	1.6781	1.92078	0.939192	0.970852	1.08381
Lec06105.1	8.05666	9.04627	8.00649	8.17179	8.30475	8.28049	7.708	8.18687	10.9957	7.57768	13.2065	15.8297	16.4562	17.764	17.5873	13.4989	10.8281	14.0106
Lec06106.1	0	0	0	0	0.00845	0.035607	0.082593	0.047765	0.132947	0.427461	0.564672	0.554011	0.18418	0.633245	0.454911	9.08446	3.77914	2.86438
Lec06108.1	2.73173	1.74533	2.3853	2.70081	6.27965	2.20923	0	0.284457	1.76096	1.06697	0.63202	1.26356	0.806444	0.709352	0.798908	21.7561	9.81691	8.76875
Lec06109.1	0.231775	0	0	0	0.127557	0	0.251335	0	0	0	0	0	0	0	0	0	0.183853	0
Lec06112.1	35.6664	38.9044	40.4937	40.9275	48.1231	43.4626	51.336	54.3345	53.6345	62.6962	68.5154	68.6343	71.9825	72.8377	76.9178	81.865	93.4052	82.8265
Lec06113.1	0	0	0	0	0	0	0	0	0	0	0	0	0	0	0	0	0	0
Lec06114.1	1.95797	2.1715	1.38131	4.09106	8.75705	5.33733	2.7876	2.72684	5.54014	3.60585	6.45747	7.01187	10.8416	11.4065	8.42487	9.8019	9.70025	13.2725
Lec13799.1	0	0	0	0	0	0	0	0	0	0	0	0	0	0	0	0	0	0
Lec06118.1	0	0	0	0	0	0	0	0	0	0	0	0	0	0	0	0	0	0
Lec06119.1	0	0	0	0	0	0	0	0	0	0	0	0	0	0	0	0	0	0
Lec06120.1	42.8337	35.1874	38.8666	40.8736	38.2837	34.0023	33.1877	35.0879	43.658	26.3386	40.9403	52.7911	36.5391	37.8172	47.2271	71.9294	75.0985	87.537
Lec56681.1	0	0	0	0	0	0	0.167719	0.394783	0	0.20302	0.201686	0	0	0	0	0	0	0
Lec06122.1	11.578	14.679	13.6585	17.4589	17.8112	22.2047	168.65	200.991	224.5	112.057	78.732	71.2053	50.52	45.0905	54.0852	14.5279	12.3701	10.5157
Lec06123.1	0	0.214665	0.099518	0.084151	0.207974	0	0.086133	0.627571	0.80908	0.089917	0.715724	0.764573	0.558742	0.835957	0.92302	0.321021	1.288	0.066164
Lec06125.1	6.62469	8.43942	6.8832	3.51086	3.95423	4.50453	12.9034	12.1423	12.307	17.3053	22.095	26.3605	24.2036	27.9972	25.5552	18.4619	14.6931	12.921
Lec06126.1	0	0	0	0	0	0	0.011764	0	0.071388	0	0.03635	0	0.116211	0.049092	0.032155	0	0.088875	0.100095
Lec06128.1	0.083591	0.182681	0	0.388558	0.171885	0.637198	0	0	0	0	0	0	0	0	0	0	0	0
Lec06129.1	11.0019	13.3023	10.7794	22.0531	24.4258	25.7875	17.7452	17.6772	20.6318	14.7553	12.9772	13.028	11.8216	13.6475	11.3149	14.9933	15.203	11.652
Lec06132.1	0.713379	0.660825	0.516678	0.274355	0.244397	0.410223	0.34113	0.616005	0.398986	1.68589	2.42751	3.02454	2.19516	2.04541	2.31942	2.86579	3.07804	2.35993
Lec06134.1	0	0	0	0	0.077967	0.115085	0.037982	0	0.069677	0	0.016775	0	0	0	0	0	0	0
Lec06135.1	39.9691	36.0681	38.5301	15.9044	15.7076	20.4555	1.55358	2.27969	2.17254	9.9104	16.1493	19.624	12.8967	10.032	23.7772	9.99634	9.28035	6.95264
Lec06136.1	28.681	26.5897	26.1155	55.8288	48.201	59.0149	32.8818	28.8048	21.014	33.0414	30.8902	33.3845	27.8123	35.7511	35.2349	31.3745	31.6793	34.2334
Lec06137.1	6.93035	8.36568	6.91602	4.35799	5.23728	5.64913	18.8735	12.8244	10.1251	49.1035	51.2197	57.7358	49.5438	95.0085	65.5813	124.161	140.19	186.943
Lec06138.1	16.1911	16.0284	15.7517	19.1883	20.2819	21.3407	28.61	24.3476	26.1708	26.7306	21.6008	21.9826	27.1793	18.7121	26.7058	22.0206	15.6387	17.9119
Lec06139.1	10.3504	11.2536	10.6919	4.64375	6.59785	6.88722	17.8853	22.7946	23.7947	26.8403	22.9957	19.0729	18.2749	22.5863	19.9144	15.3538	18.7575	18.4311
Lec06140.1	0.034744	0	0	0	0.114942	0.050009	2.05136	1.57723	1.24913	4.33544	1.80962	1.73418	2.30368	2.18358	2.47693	1.07617	0.73541	0.505977
Lec06142.1	0	0	0	0	0	0	0	0	0	0	0	0	0	0	0	0	0	0
Lec61210.1	0	0	0	0	0	0	0	0	0	0	0	0.067603	0	0	0	0	0	0
Lec06145.1	1.37467	1.59758	1.2289	1.04787	0.917086	0.894054	1.84435	1.96301	2.00188	2.8236	3.89339	5.26655	5.00476	5.31818	4.3685	5.06969	3.06411	4.29761
Lec06147.1	10.8741	8.49047	10.8306	23.7802	25.2268	22.3278	16.7358	16.7658	18.9352	11.5297	9.00155	8.73057	8.18569	6.27858	6.55576	13.9646	11.2256	12.5302
Lec02788.1	67.0714	61.1583	65.4174	60.4622	68.387	59.8194	57.4879	59.8966	73.8421	77.2161	82.2683	77.9233	68.1683	68.1265	74.4439	130.922	117.755	108.808
Lec06148.1	16.2621	15.5045	14.8271	10.7582	10.8783	10.7207	14.4654	17.8014	20.2508	11.9733	9.28339	10.0071	11.5615	10.3103	10.2945	8.45387	6.93484	5.74875
Lec06149.1	0	0	0	0	0	0.257189	0	0	0	0	0	0	0	0	0	0.07666	0	0
Lec06150.1	215.375	187.391	165.444	228.732	245.255	233.493	252.482	327.12	415.076	139.855	154.951	135.617	127.781	97.3217	103.984	63.021	46.0388	39.0327
Lec06151.1	0	0	0	0	0	0	0	0	0	0	0	0	0	0	0	0	0	0
Lec06153.1	0	0	0	0	0	0	1.11958	2.28759	1.08611	1.53167	4.60222	2.22566	1.33138	0.702858	1.52107	9.55935	12.28	13.9805
Lec06156.1	0	0	0	0	0	0	0	0	0	0	0	0	0	0	0	0	0	0
Lec06157.1	0	0	0.019074	0	0	0	0.095615	0.061535	0.140488	0.10059	0	0	0	0	0	0	0	0.055337
Lec06158.1	2.77594	4.62474	3.58555	16.0764	12.4642	10.4608	2.9727	6.03699	5.05584	1.74875	6.63221	4.07344	2.96244	1.61568	1.5169	21.5147	16.1511	12.028
Lec06159.1	0.16085	0.284759	0.13636	1.82545	1.98351	1.73327	0.91655	1.08506	1.04703	0.993061	2.13915	1.53269	2.61099	2.06573	2.13452	2.0841	1.97561	2.63388
Lec06160.1	3.87892	4.05157	4.01282	2.5704	2.46881	2.80628	2.9315	3.30455	3.14064	3.55668	3.43448	3.38654	5.63258	4.72819	4.46557	9.51567	6.43241	9.70575
Lec06161.1	0	0	0	0	0	0	0	0	0	0.489579	0	0	0	0.077242	0	0	0.253703	0
Lec06165.1	65.6949	58.4225	56.2486	48.578	44.3093	50.6273	21.013	20.8941	19.8004	17.9814	11.4127	11.1921	8.72521	7.11971	8.54235	3.86644	3.81688	3.58909
Lec06166.1	47.347	42.8988	41.5181	30.453	32.6717	33.2097	6.9453	7.40907	7.26448	6.27449	7.03502	6.6275	6.0802	4.31627	5.68057	4.08563	5.8899	5.04737
Lec06167.1	15.8452	17.1556	14.9071	22.0339	24.1857	26.4045	49.0347	46.4603	54.2046	39.0238	27.7106	22.1782	17.3114	20.4943	24.3736	11.3392	10.5331	11.747
Lec06168.1	2.84229	4.71711	2.16239	2.99916	3.64077	3.61738	5.19772	6.38613	6.58957	5.16252	5.59652	4.73305	3.29605	4.27838	5.22931	3.01983	2.44015	2.07782
Lec06169.1	22.2656	27.5415	23.1155	25.3297	22.2969	26.6786	5.15009	7.10757	7.26272	4.32196	4.60589	3.78622	4.79981	3.97993	3.50592	3.0179	1.79114	2.42516
Lec06170.1	0	0	0	0	0	0	0	0	0	0	0	0	0	0	0	0	0	0
Lec06172.1	2.4458	1.70599	1.36687	0.602914	0.625915	0.867576	5.15348	4.31409	3.97165	4.50115	6.06065	6.45901	6.80517	8.11904	7.94132	1.43566	1.94903	2.38223
Lec06179.1	0.432092	0.302526	0.029124	0	0	0	0	0	0	0	0	0	0	0	0	0	0	0
Lec06175.1	0	0.478431	0	0	0	0	0	0	0	0	0	0	0	0	0	0	0	0
Lec06180.1	0	0	0	0	0	0	0	0	0	0	0	0	0	0	0	0	0	0
Lec06181.1	0.429408	0.4346	0.378513	0.075754	0.40296	0.161379	0.277213	0.139874	0.19414	0.222339	0.192127	0.093686	0.078457	0.015051	0.056587	0.01623	0.089917	0.025908
Lec06182.1	0	0.148077	0	0.134368	0.3811	0	0.325103	0.284142	0.329862	0.261674	0.33259	0.385963	0.273903	0.222918	0.347913	0.398717	0.70654	0.658719
Lec06186.1	3.36012	5.93103	4.06835	1.35568	1.51712	2.49999	0.113306	0	0	0	0	0	0	0	0	0	0	0
Lec06188.1	16.9693	19.4782	17.7502	16.8569	16.8895	20.7865	31.648	26.4604	23.5941	19.6077	15.2616	14.6287	13.6457	12.0726	10.546	16.2055	13.055	14.6422
Lec06189.1	5.45254	4.38957	5.08181	1.16044	2.19218	2.20682	4.93252	5.59975	5.50143	6.06735	14.0953	14.6306	11.289	14.8759	14.2224	14.7901	11.7657	10.2306
Lec06190.1	0.031188	0.039387	0	0	0	0.032032	0.087547	0.039053	0.033166	0	1.7703	2.99219	3.33731	3.8923	3.17424	4.10194	1.73112	1.56002
Lec06193.1	0.041274	0.153033	0.086968	0.185341	0.185861	0.190118	0	0	0	0	0	0	0	0	0.02403	0.016024	0	0
Lec06197.1	11.0251	12.5665	11.0766	14.8676	19.5125	16.1748	13.3943	15.1785	12.9117	12.2781	9.02333	7.25331	8.16266	8.07719	8.37808	5.877	4.72532	6.00539
Lec06198.1	0.341834	0.414466	0.625154	0.578255	0.754934	0.35446	0.707084	0.754423	0.535144	1.03621	0.980113	1.03945	1.24733	1.04476	0.634808	0.966473	0.697745	0.659092
Lec06199.1	7.37628	7.39054	6.77566	6.1819	7.58806	8.26498	25.1467	29.1063	26.8543	32.8227	34.2873	31.9786	29.6188	34.803	30.9821	28.2802	26.7873	25.0332
Lec06200.1	12.867	13.5594	12.9521	10.3762	10.4047	11.4283	18.0467	20.0031	18.8344	21.818	23.748	24.1728	25.4928	22.9261	25.2614	19.2715	18.9097	18.4722
Lec06204.1	0.615655	0.307829	0.392831	0.130101	0.532144	0.519372	1.91406	2.48075	2.47021	3.16824	4.30929	4.9769	4.54129	4.73574	5.0208	4.02845	4.67768	5.20033
Lec06205.1	3.07161	3.1545	3.00186	2.02618	1.51501	1.20607	1.86407	1.37911	2.978	3.00367	3.41879	4.10757	2.90186	3.0729	3.06988	1.22101	0.960795	1.36222
Lec06207.1	2.90689	2.5675	3.39645	3.38193	2.84361	2.56098	6.49266	8.71134	7.1376	7.53255	8.86671	9.06176	8.86042	11.3374	9.44687	7.95743	6.93835	7.36753
Lec06210.1	10.5388	11.2276	11.1982	10.1987	9.3885	11.5074	21.0927	19.582	19.6522	15.2629	9.25485	7.73572	7.52018	6.22256	5.9459	4.93678	4.10847	4.64971
Lec06212.1	19.737	22.4227	22.0863	9.50142	9.18325	9.72327	2.20111	1.66006	1.85594	2.1637	3.36034	3.03899	3.58064	2.54682	2.8572	2.2646	3.10813	2.34422
Lec06213.1	0	0	0.168514	0	0.468103	0	0	0	0	0	0	0	0	0	0.034972	0.026648	0	0
Lec06214.1	0	0	0	0.079597	0	0	0	0	0	0	0	0	0	0	0	0	0	0.182079
Lec06215.1	0.014642	0	0	0	0.034987	0	0	0	0	0	0	0	0	0	0.029374	0	0	0
Lec06217.1	0	0	0.017926	0	0	0	0	0	0	0	0	0	0	0	0	0	0	0
Lec06219.1	1.52326	0.069898	0	1.13992	12.9818	0	1.28266	0.128548	0.148446	0.098794	11.6158	1.19558	1.29299	1.05454	1.35847	1.30888	1.25819	1.96027
Lec06220.1	6.07645	5.47378	6.29376	2.72823	6.04155	6.04795	10.4555	11.7095	10.7265	12.1187	12.6532	15.6881	11.4078	13.5521	13.052	14.8664	12.5871	14.6702
Lec06221.1	0.210973	0.313047	0	0.237768	0	0.295382	3.28824	3.8113	2.0505	3.23964	3.97754	4.07349	5.59162	3.77301	3.67637	29.1043	29.5075	29.3463
Lec06223.1	182.195	203.649	190.176	216.341	242.825	237.569	306.509	340.272	383.942	237.021	181.735	145.93	169.458	145.913	167.7	183.145	147.795	160.229
Lec06224.1	25.1101	31.1975	26.0386	11.7942	9.93743	11.7049	174.021	150.274	149.233	119.189	82.4933	75.4878	51.0582	52.6235	51.4457	34.1077	30.7445	30.7828
Lec06225.1	15.4216	16.505	15.2275	10.5546	12.0132	11.5779	6.50125	6.18227	7.14386	5.54467	9.37103	10.2405	11.3367	11.1493	9.19759	12.0631	10.4231	9.28373
Lec56583.1	3.18368	3.29753	2.78724	0	0	0	0	0	0	0	0	0	0	0	0	0	0	0
Lec06231.1	12.2649	11.7821	11.2707	1.60113	2.14241	2.28824	76.49	68.1051	81.363	154.965	180.032	232.662	109.765	111.692	124.442	123.021	66.7264	50.7755
Lec06232.1	15.6955	14.727	15.3699	13.9105	14.6037	15.2587	11.4539	11.4623	10.4357	7.5232	8.54555	8.74815	6.81995	5.61784	7.29096	11.2309	9.51227	6.94722
Lec06233.1	49.1	44.6578	45.074	13.8776	12.2096	12.0888	22.0623	18.6439	19.4362	23.9172	26.4663	29.1404	25.5911	30.9404	27.214	16.8989	14.9432	16.0318
Lec06234.1	44.1442	50.067	49.5156	52.5792	59.0437	55.9315	9.81067	9.05158	8.95134	18.6967	21.5867	20.1432	19.2537	19.3386	20.7302	23.2879	26.6328	19.2018
Lec06235.1	6.17428	7.90312	6.9933	10.7974	11.3201	12.0317	9.78396	10.6569	8.45447	12.7013	13.0848	13.6476	12.5112	13.8948	13.3445	11.7673	9.75322	11.1301
Lec06237.1	0	0	0	0	0	0	0	0	0	0	0	0	0	0	0	0	0	0
Lec06238.1	90.6635	100.225	89.0877	108.685	112.472	126.546	89.1373	94.0208	90.9443	109.786	71.9724	54.7352	52.1593	56.3264	54.4228	71.073	72.8517	51.4803
Lec06239.1	1.14865	1.49414	1.19491	1.57235	1.76812	2.07065	1.54579	1.54276	1.07149	1.44323	1.57642	1.91481	1.93719	1.89625	1.41902	1.92362	1.1992	1.07158
Lec06240.1	0.38215	0	0	0.1038	0.307424	0	0.081146	0	0	0	0	0	0.234305	0.258076	0.349544	0	0.339733	0.204701
Lec06244.1	22.1886	26.4098	24.9188	44.6048	47.4686	49.3793	58.4623	74.8125	78.9388	54.4755	60.7144	59.9925	48.6157	54.9276	56.7337	53.1835	55.5879	55.7973
Lec06245.1	2.54069	1.80271	1.77744	2.64047	2.93432	2.16845	2.82185	4.12208	5.58795	0.235276	0	0	0	0	0.124306	0	0	0
Lec06246.1	7.19372	7.79992	7.52619	9.48015	11.0006	10.4207	28.4592	29.9804	29.923	31.8592	31.9181	32.0791	33.569	33.4585	34.8486	38.9786	51.5402	43.2522
Lec06247.1	11.0899	10.5682	9.822	9.27034	8.66966	10.0369	13.4311	11.4816	11.068	17.6921	26.6062	30.8964	25.1644	37.6054	34.1437	29.8914	29.6155	29.6182
Lec06248.1	9.35094	9.95327	8.70358	5.4008	5.59523	5.34885	6.87846	8.86766	9.797	10.0025	12.8997	15.6545	15.3442	15.035	14.1543	10.5042	10.1027	12.637
Lec06249.1	3.21753	3.12071	2.85824	1.47481	1.85924	2.55454	5.15031	5.93046	7.97688	4.19337	3.49088	3.16851	2.46974	2.33077	2.36207	1.45128	1.11061	1.05185
Lec06250.1	0	0	0	0	0	0	0	0	0	0	0	0	0	0	0	0	0	0
Lec06251.1	0	0	0	0	0	0	0	0	0	0	0	0	0	0	0	0	0	0
Lec06252.1	0	0	0	0	0	0	0	0	0	0	0	0	0	0	0	0	0	0
Lec40809.1	0	0	0	0	0	0	0	0	0	0	0	0	0	0	0	0	0	0
Lec06256.1	0	0	0	0	0.480925	0.41609	0	0.079808	0.145963	0	0.171732	0	0	0	0	0	0	0
Lec06257.1	0	0	0	0	0	0	0	0	0	0	0	0	0	0	0	0	0	0
Lec06259.1	0.022481	0	0	0	0	0	0	0	0	0	0	0	0	0	0	0	0	0
Lec06260.1	0	0	0	0.171336	0.738597	0.613187	0.307542	0.416384	0.685071	0.407053	1.00065	1.30753	0.745559	1.02105	0.46413	1.45338	1.22504	0.37132
Lec06262.1	14.0282	13.5932	12.4628	12.2411	10.9387	11.912	17.2916	16.6342	16.4245	12.1822	9.37574	8.69651	8.45554	5.83784	7.25675	9.15875	8.33981	9.652
Lec06264.1	0.522399	0.705316	0.582105	3.28049	2.95389	4.38454	3.1069	4.17808	2.26864	4.48119	6.60905	9.49745	8.9491	9.80647	7.19063	16.3007	11.1516	9.32393
Lec06265.1	9.1146	10.193	8.79832	28.466	29.6934	29.3648	41.162	40.6207	41.4731	38.4777	38.5631	37.0494	33.6964	34.7709	31.9753	47.1683	46.2851	40.9351
Lec06266.1	7.9818	8.6766	6.95008	9.14258	8.01437	8.66543	1.56713	1.60252	1.64066	2.50251	12.79	15.1751	13.9273	20.8172	15.8933	35.3131	38.9709	38.4532
Lec06267.1	3.04717	2.33801	2.39059	1.06575	1.24798	1.26134	4.295	4.8167	5.40722	7.31184	9.78836	11.8911	9.37956	9.29237	10.8228	9.42977	7.70287	7.36326
Lec06268.1	2.5177	2.62923	2.23996	5.65268	6.23479	7.63642	6.30064	6.46448	4.38609	9.04584	10.296	10.8332	12.9939	13.4559	10.2158	7.58066	7.66975	7.92768
Lec06269.1	0.729192	0.314008	0.038523	0	0	0	0	0	0	0	0	0	0	0	0	0.083798	0	0.092003
Lec06270.1	0.51921	0.707077	0.653206	0.359703	0.48643	0.45514	6.38428	4.55487	1.79598	9.1401	7.54744	7.94348	6.68114	7.06488	7.04162	13.216	12.914	12.7933
Lec06271.1	20.344	21.0533	23.8682	22.2859	22.4045	20.3181	21.4183	21.6881	26.9208	22.1044	29.0772	31.6288	25.2964	30.9933	33.6825	46.7808	44.1195	50.0403
Lec06272.1	13.9986	12.5287	11.931	7.38174	7.20131	6.69466	4.61179	4.6788	4.18016	4.88316	6.37667	8.05061	8.83331	7.84108	8.2202	9.20498	8.64378	11.6392
Lec06273.1	1.85749	1.20781	1.40575	0	0	0	0	0	0	0	0	0	0	0	0	0	0	0
Lec06274.1	0	0	0	0	0	0	0	0	0	0	0	0	0.004334	0	0	0	0	0
Lec31513.1	0	0	0	0	0	0	0	0	0	0	0	0	0	0	0	0	0	0
Lec06276.1	2.25996	1.56837	1.15588	0.12224	1.87037	0	0.341793	0	0	2.03073	3.06248	4.69364	2.56224	4.14222	4.77076	27.3519	34.4935	38.3286
Lec06278.1	1.45143	0.704311	0.616834	0.182478	0.0879	0.154836	0.139657	0	0	0	0.511598	0.394866	0.146279	0	0	0	0	0
Lec06280.1	4.84542	4.77933	5.45221	2.94487	3.35877	3.59444	4.89786	5.85048	5.73496	6.10316	10.7433	11.2679	16.5383	12.5511	12.6215	9.10127	8.17281	10.8387
Lec06282.1	0	0	0	0	0	0	0	0	0	0	0	0	0	0	0	0	0	0
Lec06283.1	0	0	0	0	0	0	0	0	0	0	0	0	0	0	0	0	0	0
Lec06284.1	0.086191	0.230878	0.150394	0.35001	0.516327	0.300937	0.271606	0.182384	0.087566	0.127051	0.146975	0.2133	0.050732	0.170254	0.159648	0.641255	0.789517	3.41999
Lec06287.1	63.8423	48.9016	51.1062	52.8111	41.4693	59.3281	59.5264	39.5505	22.3025	180.663	322.303	395.635	386.787	383.797	418.724	400.267	439.763	401.004
Lec06288.1	5.98249	8.98512	6.68682	7.86782	7.87649	9.60566	6.08749	5.62775	4.16822	10.4356	15.0843	15.8031	17.9632	21.0359	14.9352	38.286	33.6034	28.3267
Lec06289.1	0	0	0	0	0	0	0	0	0	0	0	0	0	0	0	0	0	0
Lec06290.1	37.7323	19.7407	33.8486	8.33891	7.35155	6.49253	23.121	23.0836	25.7368	7.90556	7.9169	5.97284	13.8991	3.78378	14.5481	18.3264	9.55524	9.57127
Lec06291.1	0.109957	0.167348	0.263932	0.318455	0.497509	0.162176	0.247209	0.307882	0.167911	0.131806	0.043166	0	0.04332	0.041855	0.209274	0.02815	0	0
Lec06292.1	0.005237	0	0.090593	0.09108	0.084075	0	0.362155	0.524776	0.563816	0.388288	0.136699	0.703902	0.189105	0.326652	0.525302	0.569747	0.076072	0.961931
Lec06294.1	28.6897	31.0977	30.5854	39.5563	47.2872	39.4369	67.8458	75.3474	76.1383	95.5364	101.357	100.801	95.6734	96.3421	108.495	118.504	135.151	119.955
Lec06295.1	0.022172	0	0	0.088791	0.108174	0.153129	2.07957	1.35256	0.938213	4.91109	5.08558	6.03291	6.72437	6.96497	6.13343	6.59136	4.51343	6.88135
Lec06296.1	0.121261	0.089975	0	1.07452	1.63535	0.764704	1.81704	2.49531	1.86459	5.31109	3.05631	3.11097	2.12492	3.99226	3.51643	6.18031	10.5161	9.42685
Lec06298.1	0	0	0	0.043241	0.073652	0.049695	0.127629	0.175723	0.105467	0.133491	0.069185	0.109468	0.06254	0	0.034872	0.176009	0.020074	0.153749
Lec56517.1	2.31665	3.04957	3.3493	2.9262	3.73776	3.71238	4.04259	3.70457	5.26611	5.04026	5.79528	5.41463	4.44287	4.01571	4.85964	6.38227	5.78976	5.32653
Lec06305.1	0.469352	0.271566	0.251781	0.598095	0.891734	0.718152	0.326293	0.985866	1.19494	0.082755	0.408835	0.334598	0.178704	0.114205	0.164961	0.060049	0.199028	0
Lec06307.1	0	0	0	0	0	0	0	0	0	0	0	0	0	0	0	0	0	0
Lec06310.1	4.93884	4.35446	4.48589	3.74753	3.94923	4.51787	8.34095	7.75512	8.74584	8.66334	10.6833	12.207	12.8404	11.494	11.3336	7.3434	5.42471	6.42868
Lec06313.1	0.017704	0	0.011537	0	0.04675	0	0.209643	0.227276	0.348628	0.170245	0.191717	0.167369	0.216006	0.127056	0.256817	0.091484	0	0.040653
Lec06314.1	8.13781	8.4328	8.26891	4.02401	3.56334	3.33212	5.09965	6.0845	6.968	6.51471	6.07078	5.27458	6.8972	5.25445	4.787	4.94648	1.86032	2.11367
Lec06315.1	0	0	0.014073	0	0.086963	0	0	0	0	0	0	0	0	0	0	0	0	0
Lec06318.1	0	0	0	0	0	0	0	0	0	0	0	0	0	0	0	0	0	0
Lec06319.1	0	0	0	0	0	0	0	0	0	0	0	0	0	0	0	0	0	0
Lec06320.1	4.27754	5.86076	5.16639	5.25861	6.01507	7.88469	6.9562	6.39269	6.16174	7.69518	8.60396	8.8951	9.48664	10.212	9.08695	9.7933	8.85245	8.5216
Lec06321.1	13.144	15.4377	13.8265	12.8986	12.6309	14.7531	5.9314	7.42912	7.60335	9.4754	11.0215	13.1654	15.3318	15.7559	12.2545	13.1349	11.1198	12.265
Lec06322.1	224.538	189.051	193.284	211.64	190.779	194.736	5.7656	6.26965	3.75768	4.96666	11.0547	11.8678	14.6237	17.3085	14.1941	28.9131	29.7907	22.5766
Lec06323.1	13.3512	15.9306	13.3387	11.0338	10.9951	11.8628	11.238	12.6387	13.3477	18.0864	17.9506	21.4967	18.9207	23.0693	23.2017	18.7366	15.8152	17.3933
Lec06324.1	7.17673	9.44505	7.28787	3.28848	4.14654	4.86074	11.4063	13.4672	16.1609	14.3547	18.6297	18.5322	21.63	19.5263	21.0449	16.3391	14.7951	16.6754
Lec06325.1	0	0.306739	0.200782	0	0.267407	0	0.118801	0	0	0	0.300091	0	0	0	0	0.319052	0.362086	0.650388
Lec06326.1	0	0	0	0	0	0	0	0	0	0	0	0	0	0	0	0	0	0
Lec06330.1	14.0438	12.5682	11.6914	2.63128	3.58486	4.6873	10.3648	9.79664	7.7237	19.0304	20.1733	19.3681	20.3257	24.1056	26.3438	13.8734	14.6891	17.0859
Lec06332.1	5.29455	5.10439	4.79709	3.87447	3.94619	3.98519	8.48186	11.2762	12.4581	10.7355	13.415	13.7357	12.8175	12.7583	14.3324	7.78811	8.83419	9.78467
Lec56477.1	15.4432	16.7818	14.8466	21.6272	21.5038	22.1551	51.2109	51.1009	55.4186	42.5961	45.0053	42.6964	46.1718	43.0439	51.7986	27.6933	27.7275	33.7108
Lec06335.1	1.92855	1.61369	1.6985	1.28036	1.80922	1.462	2.10371	2.02703	2.48107	2.3405	3.24619	3.42573	2.77141	2.75644	2.89434	2.63376	2.84387	2.31838
Lec06336.1	5.21846	6.46445	6.2476	9.90886	9.27945	10.1482	24.7602	22.7115	23.4616	24.6353	11.6129	8.96159	8.47711	6.82757	8.09466	2.26444	3.24231	2.98568
Lec06337.1	0	0	0	0	0	0	0	0	0	0	0	0	0	0	0	0	0	0
Lec06338.1	5.23057	5.08534	6.46589	3.29028	5.73172	6.44526	9.20104	13.1758	10.484	16.5596	20.6332	17.7471	19.1593	19.2782	22.2332	27.0283	28.293	30.9347
Lec06340.1	1.86561	1.87779	1.64287	1.54397	1.77938	2.18836	18.7767	18.2107	17.7797	13.4577	8.63407	7.58272	6.0951	5.25909	4.95058	3.43529	2.59133	2.54934
Lec06341.1	0.150071	1.48936	0.513975	0.458701	0.970622	0.485238	0	0	0.295589	0.157243	0.250676	0.035683	0.328841	0	0	5.93122	0.751821	1.15638
Lec06342.1	121.059	134.014	130.899	107.806	111.91	116.302	161.108	163.146	158.115	231.075	176.79	157.998	145.692	176.494	142.813	147.407	189.599	164.645
Lec06343.1	0	0	0	0	0	0	0	0	0	0	0	0	0	0	0	0	0.125855	0
Lec06347.1	67.4579	72.8128	76.7385	118.002	117.973	123.682	168.606	189.819	195.42	148.954	128.179	123.38	91.5965	81.0484	113.064	106.288	98.6113	95.0933
Lec56458.1	1.25511	1.52938	2.27193	1.03582	0.843327	0.984677	0.402957	0.610316	0.540016	0.599701	0.540702	0.425772	1.03481	0.650898	0.540786	7.01841	4.94683	8.75499
Lec06351.1	41.4733	48.6134	46.2303	52.8911	52.4502	57.7733	69.3295	64.8322	68.9195	92.9748	79.2144	69.9158	69.4294	72.7623	69.1817	102.088	101.468	100.462
Lec06352.1	0.366215	0.822927	0.504565	0.269822	0.143758	0.183857	1.93541	1.93911	1.98842	2.39461	1.08876	0.972712	0.57933	0.688263	0.530061	1.00528	0.619457	0.523135
Lec06353.1	6.62794	6.87757	6.25331	7.18811	6.96201	6.19306	15.8011	15.001	17.2713	16.3601	16.0955	18.4124	13.1983	17.4583	15.3572	13.9831	17.0575	13.2251
Lec06354.1	12.544	13.6399	13.5847	8.91778	8.73744	9.82983	22.7335	21.7134	20.0717	14.71	15.9289	17.4355	19.14	13.8881	17.4779	9.80866	11.7467	11.3011
Lec06356.1	1.304	2.57408	3.11475	0.663586	1.72331	1.05313	0	0.264295	0	0.266838	0	0	0	0	0	0	0	0.341393
Lec06357.1	0	0.130652	0	0.332237	0.170416	0.072477	0	0	0.067131	0	0	0	0	0	0	0	0	0.050108
Lec06358.1	16.1993	18.2913	16.8733	28.3289	29.5802	32.4849	34.5322	31.2959	30.0349	33.7672	39.0193	39.092	37.6818	40.2655	37.6512	43.2796	47.6579	44.7794
Lec06359.1	4.93659	6.58573	5.64384	1.00866	1.40267	1.35042	1.83042	3.26543	1.9822	4.71092	6.37925	5.92535	5.78423	8.11901	7.5345	8.48799	9.77578	10.4704
Lec06360.1	1.19545	1.1256	1.04286	2.19147	2.48889	2.14164	6.58118	6.3965	6.81104	6.26776	4.20672	4.04274	3.25489	2.73271	3.1864	2.51075	1.59679	2.02776
Lec06361.1	5.50289	5.58134	5.08901	3.02986	3.5814	3.98322	22.9234	24.454	24.3782	18.0238	14.7427	16.592	18.7119	17.276	17.6198	13.0663	11.6275	12.5999
Lec58410.1	0.199767	0.351116	0.200457	0.289722	0.245095	0.366637	0.488318	0.254126	0.286863	0.312238	0.303594	0.317806	0.542215	0.487692	0.142261	0.580659	0.345273	0
Lec09462.1	0.138606	0.145455	0.170897	0.194944	0.163936	0.230804	0.168385	0.163433	0.139696	0.545841	0.271271	0.39662	0.598851	0.383827	0.336445	0.505983	0.26879	0.401132
Lec47181.1	0	0	0	0	0	0	0	0	0	0	0	0	0	0	0	0	0	0
Lec06366.1	0	0	0	0	0	0	0	0	0	0	0	0	0	0	0	0	0	0
Lec06370.1	0.457943	0.319399	0.396135	0.477241	0.734246	0.333408	0.38109	0.707295	0.581544	0.739992	3.55578	3.65663	4.44994	7.34993	7.44177	2.06821	1.64221	3.06081
Lec06371.1	0	0	0	0	0.055406	0	0	0.04524	0	0	0	0	0	0	0	0	0	0
Lec06372.1	0.332544	0.332357	0.30954	0.065364	0.381889	0.168717	0.259876	0.488056	0.208461	0.151657	0.327695	0.281959	0.083278	0.214256	0.120904	0.099704	0.23996	0.146467
Lec06373.1	6.18995	7.34845	7.13885	9.02717	10.7717	8.48534	5.6203	5.22786	5.50502	8.74677	10.8238	11.1092	9.35458	10.6917	11.2284	9.7599	10.1851	8.2414
Lec06376.1	0	0	0	0	0	0	0	0	0	0	0	0	0	0	0	0	0	0
Lec06377.1	8.24933	14.6328	9.91792	6.37881	6.37678	9.1881	11.7429	12.2556	12.5767	14.5647	11.352	10.8728	11.6428	12.8987	9.82169	13.53	11.3343	12.483
Lec06378.1	0.045293	0	0	0.118384	0.054862	0	0.225032	0.206494	0.194272	0.15204	0.241863	0.530893	0.207713	0.532897	0.311229	0.253793	0.416549	0.352263
Lec06379.1	1.42109	1.3506	1.60562	0.213778	0.425774	0.396212	13.3941	14.7434	15.3551	14.3983	9.38164	10.2324	10.3107	8.88092	8.76267	5.9427	4.68831	3.99351
Lec06380.1	0.687116	0.523497	0.325954	0.811423	0.543307	0.759744	0.943798	1.03229	0.560675	0.393342	0.464812	0.701523	0.695857	0.634056	0.600294	3.02516	3.09618	4.82003
Lec06381.1	5.24934	4.76862	5.00437	3.04416	3.81741	3.91417	9.0056	9.02268	10.1741	9.19596	5.79689	5.56861	5.28865	4.22903	4.49469	6.11512	5.59034	5.66099
Lec06382.1	0	0	0	0	0	0	0	0	0	0	0	0	0	0	0	0	0	0
Lec06385.1	1.63912	1.89616	1.36484	0.618928	0.75554	0.762503	0.350269	0.343813	0.388598	0.191162	0.484832	0.515334	0.407891	0.42635	0.499811	0.41941	0.4438	0.410496
Lec56394.1	28.6838	35.6228	32.8319	37.8361	44.4877	39.8589	46.1856	53.2703	53.1471	43.9888	42.3862	38.9189	38.9849	40.5907	41.7874	54.9626	63.2024	41.7668
Lec59621.1	0	0	0	0	0	0	0.52304	0	0	0	0	0	0	0	0.207805	0	0	0
Lec06386.1	0	0.046495	0.013522	0.068456	0.037293	0	0.072799	0	0.035084	0.01952	0.008736	0.092518	0	0.059937	0	0.766114	0.598272	1.49242
Lec06389.1	0	0	0	0	0	0	0	0	0	0	0	0	0	0	0	0	0	0
Lec06390.1	2.04269	2.14939	2.45038	2.0236	2.13593	1.9375	3.02603	3.53913	3.2794	2.91567	3.0182	2.50518	2.89219	2.4366	2.75141	2.94611	2.19795	2.12439
Lec06391.1	55.5813	59.088	54.1227	41.9194	41.5454	52.5809	47.4481	53.287	47.9134	42.754	26.8516	27.0501	25.2476	23.8957	23.2213	5.89722	3.53762	5.7249
Lec06394.1	16.6947	14.908	15.3533	12.3494	15.5783	13.218	17.6408	17.1869	20.1646	17.504	18.5858	22.0119	19.5931	19.4096	22.9803	15.8587	15.4961	16.9179
Lec06395.1	0	0	0	0	0	0	0	0	0	0	0	0.041718	0	0	0.021413	0	0	0
Lec06397.1	0.262491	0.668213	0.390828	0.968189	0.819954	1.04458	1.07958	1.59491	1.99708	1.18241	0.946852	1.01049	0.697186	0.636824	0.61717	0.974801	0.709193	0.304181
Lec06398.1	0.06231	0	0	0.10015	0.223325	0	0	0	0	0	0	0	0	0	0	0	0	0
Lec06399.1	1.81617	2.11879	1.76517	2.87832	3.62915	3.53513	5.40532	4.6647	3.60842	6.03516	6.89053	6.78131	7.12486	6.55149	6.22217	7.40343	7.91231	6.78522
Lec06400.1	6.39508	8.08506	6.49252	3.83646	5.21157	5.12628	3.74484	3.40588	3.48312	7.26142	5.93033	5.23678	4.89543	6.07694	6.14959	7.277	5.71777	6.61563
Lec06402.1	16.3682	20.2068	18.5009	32.6621	34.2226	33.395	31.6085	30.2046	25.5871	26.6056	34.8571	36.3393	37.9626	41.5149	45.4459	51.8606	64.2827	74.6762
Lec06403.1	13.1052	14.8193	14.9101	21.1159	17.5134	22.0269	0.749042	0.914633	1.16559	1.01027	2.55886	1.99705	3.28048	2.90405	3.71481	4.44515	3.01164	3.18573
Lec06404.1	5.02339	5.25171	4.04336	8.45237	7.18125	9.76545	8.9046	10.207	8.47984	5.48639	3.92864	4.33411	5.68399	5.75308	4.51674	4.62822	2.73789	2.60538
Lec46804.1	0	0	0	1.14542	0.62011	1.17054	0	0	0.617268	0	0.183972	0	0	0	0	0	0.130049	0
Lec06413.1	0	0	0.232712	0.470477	0.218449	0.232926	0	0	0	0.108817	0.051127	0.119161	0.182737	0	0	0	0	0
Lec44180.1	2.69554	4.58203	2.90929	3.53763	3.05145	4.39134	6.2329	5.2189	4.49753	2.56811	2.11507	2.30588	2.95919	2.11644	1.36026	2.81526	2.16219	2.30925
Lec06414.1	17.5613	20.8494	19.0146	13.7729	13.9011	16.0236	22.2007	17.9048	18.3458	18.333	10.4099	8.31157	7.40952	6.7492	5.44924	9.79108	7.8715	9.26952
Lec06417.1	12.1459	11.5031	11.0939	8.57578	9.14828	8.20228	64.2432	73.783	84.0813	73.8981	62.4706	58.6674	53.5923	54.1126	55.1423	53.409	54.9143	60.3663
Lec06418.1	4.89959	4.73086	4.22316	6.07096	7.33207	6.31829	7.86067	8.876	8.85854	10.6764	14.3056	14.1384	15.8543	15.7741	16.5685	16.6753	16.6233	15.627
Lec06419.1	2.54594	3.01883	2.65584	2.15622	2.92123	2.77051	9.30384	10.422	11.4252	14.214	9.94127	8.80305	7.40788	8.59301	8.68005	6.40358	6.35723	7.53354
Lec06422.1	3.08768	3.33922	1.71392	1.44084	1.58279	1.05824	1.42862	1.9658	1.03604	6.74035	6.24371	6.39811	8.25646	11.2591	8.42325	36.9557	30.2408	40.8173
Lec06424.1	0	0	0	0	0	0	0	0	0	0	0.069525	0	0	0	0	0	0	0
Lec06425.1	0.314173	0.566251	0.317356	1.11983	0.677441	0.582219	0.965285	1.39905	0.896361	2.22215	1.99674	2.1469	1.54014	1.7311	2.20211	1.90141	1.81571	2.09654
Lec06426.1	9.5823	10.5795	8.68454	8.41988	9.15001	9.1545	9.0014	8.90965	7.84074	9.50144	10.5049	9.87626	10.0988	9.55857	9.78028	8.46745	9.13472	11.9073
Lec06427.1	20.6985	24.9186	20.697	12.896	11.6788	13.1516	6.84514	6.81684	7.83611	5.07948	7.69784	10.6916	9.18755	8.78755	9.85561	9.5073	7.38122	10.5382
Lec06428.1	7.8351	8.31745	6.97283	6.25167	6.12233	7.77265	9.18269	8.73447	7.50017	7.9334	7.94484	8.64851	8.73213	7.97921	7.6624	8.97525	8.33068	9.79455
Lec06429.1	0.515594	0.695027	0.538259	0.406631	0.628982	0.784661	0.615473	0.430717	0.337671	4.02342	14.9112	18.5688	33.4374	21.4689	25.2444	21.7226	12.5348	16.8047
Lec06430.1	0	0	0	0	0	0	0	0	0	0	0	0	0	0	0	0	0	0
Lec06431.1	5.71131	6.16353	5.58922	15.6314	13.5531	13.4524	23.9515	24.2385	23.5343	28.5167	33.9684	32.5406	30.6201	37.4985	36.228	35.7064	41.0165	34.2044
Lec06433.1	2.88495	2.76933	2.52079	2.20965	2.30473	2.17498	3.16871	3.16764	4.68726	3.2972	2.78197	2.78297	1.69817	1.51116	1.53058	1.70314	1.40721	0.861591
Lec06434.1	24.0086	27.5948	23.3137	30.0465	32.8881	31.3152	18.0735	19.6752	22.975	20.0089	23.2187	25.6135	29.8545	25.2339	28.214	20.7933	21.1704	24.8966
Lec56342.1	15.8896	18.1893	16.7745	85.982	82.5054	96.8875	102.557	120.288	129.321	73.5959	66.8565	56.6596	67.4202	55.6175	56.287	6.59354	5.82545	5.00119
Lec06437.1	2.7885	2.63162	2.63044	2.59433	2.79132	2.53658	3.26241	2.88162	3.15403	3.83942	4.82387	4.99388	4.89625	5.03541	5.69516	4.97871	5.22478	4.40586
Lec06438.1	0.572509	0.578114	0.727525	0.196258	0.361529	0.349239	0.205863	0.566964	0.59943	0.398236	0.627448	0.456702	0.435675	0.6231	0.632574	0.347357	0.276199	0.360524
Lec32798.1	2.42546	2.94282	3.20516	0.725967	0.912111	1.81655	2.81899	2.63601	1.42177	2.99952	4.42617	3.00476	3.83426	4.16184	3.50621	5.41144	3.35008	6.61883
Lec06439.1	4.13592	5.52566	5.32507	1.78118	1.80199	2.34975	2.96921	2.47954	1.92733	3.37082	4.74994	5.28232	7.01436	5.24267	4.96549	8.65486	5.18403	8.91155
Lec58778.1	0	0	0	0	0.192039	0.207698	0.501823	0.672306	0.132959	0.204622	0.219927	0.117436	0.496262	0.117961	0.086314	0.026484	0.198651	0
Lec06442.1	119.944	106.395	111.802	262.427	238.107	207.21	160.344	143.049	131.056	183.801	233.242	244.059	218.234	290.009	294.263	220.912	226.243	210.62
Lec34147.1	0	0	0	0	0	0	0.144599	0	0	0	0	0.372676	0	0.097483	0.19249	0.182387	0	0.412913
Lec06449.1	0.510812	0.210007	0	0.283777	6.15305	0	0.765306	0.528312	0.819191	0.24687	0.17011	0.169603	0	0	0.035884	0	0	0.284766
Lec06450.1	1.8421	1.54901	1.27614	0.909301	1.36395	1.2339	6.80998	7.95373	9.13853	4.89289	6.50801	6.46552	7.47663	6.99029	7.29624	5.05164	5.10609	5.66955
Lec06451.1	0	0	0	0	0	0	0	0	0	0	0	0	0	0	0	0	0	0
Lec06452.1	0	0	0	0	0	0	0	0	0	0	0	0	0	0	0	0	0	0
Lec06453.1	0	0	0	0	0	0	0	0	0	0	0	0.030527	0	0	0	0	0.031622	0
Lec06453.1	0	0	0	0	0	0	0	0	0	0	0	0	0	0	0	0	0	0
Lec06456.1	0	0	0	0	0	0	0	0	0	0	0	0	0	0	0	0	0	0
Lec06461.1	1.02754	0.592498	0.672193	0.458324	0.434171	0.337819	0.293984	0.416185	0.347686	0.146875	0.17444	0.131127	0.019995	0	0.102431	0.24791	0.094238	0
Lec06462.1	81.2001	99.5178	93.4324	105.295	117.881	126.763	115.594	125.159	114.866	181.024	111.755	85.7708	84.675	95.4744	88.3631	85.7037	113.207	88.3455
Lec06463.1	13.7088	12.5231	11.3507	11.5498	8.92008	10.1931	9.65537	9.99414	10.4393	11.0791	18.1931	23.8155	25.0861	20.67	23.0424	20.7753	14.8372	17.0505
Lec06464.1	3.48258	6.60815	4.34078	5.13175	5.97089	7.04239	9.30142	8.67583	8.80177	3.46019	5.69849	5.8473	4.09126	3.28448	6.34247	3.49507	4.81822	3.95887
Lec06465.1	12.479	13.9053	9.10123	8.10288	10.6288	8.3865	1.28341	0.41688	0.346867	4.86411	2.90379	1.88435	0.831941	0.851142	1.12487	0.963679	1.00794	1.61562
Lec06469.1	56.5005	46.9916	54.8278	75.4329	76.2793	70.983	154.105	144.787	117.659	122.072	167.888	167.894	158.167	155.828	171.781	176.258	209.738	201.524
Lec02312.1	0.955407	1.15063	0.975308	0.787915	1.36008	0.783008	1.38694	1.13899	0.628136	1.12183	0.713832	0.51542	0.311856	0.333039	0.364164	0.352525	0.219154	0.254798
Lec06472.1	0	0	0	0	0	0	0.056697	0	0	0.130727	0.247989	0	0	0.089198	0.180809	0.098278	0.195819	0.198192
Lec56325.1	0	0	0	0	0	0	0	0	0	0	0	0	0	0	0	0	0	0
Lec56322.1	2.67815	3.39727	2.9182	2.59362	2.39042	4.04771	5.12291	6.25517	5.78684	4.93527	7.95747	7.26204	8.06855	10.2431	10.3924	5.80752	5.15217	8.34487
Lec06478.1	8.55636	10.8472	10.3581	10.5136	10.6188	11.6756	29.5492	29.2218	33.3282	29.851	18.9256	17.1119	12.7106	13.0166	12.5971	13.045	12.3323	13.0076
Lec06479.1	0.09973	0.125181	0.082449	0	0.090129	0.048613	0	0	0	0	0	0	0	0	0	0	0	0
Lec06480.1	4.21496	4.49002	3.68579	2.5726	2.64764	2.82496	2.26746	2.78351	2.7146	2.11815	2.41294	2.67511	3.03117	2.58512	2.39103	2.45546	2.10154	2.1268
Lec06483.1	38.1155	39.4123	34.4518	42.3993	46.1706	46.7099	161.379	166.72	174.043	122.989	135.801	134.484	153.563	133.09	141.306	138.259	137.324	152.249
Lec06485.1	0	0	0	0	0	0	0.034899	0.026504	0	0	0.001716	0	0.009966	0	0	0.014225	0.0514	0.129257
Lec06486.1	4.50246	4.92593	4.13145	2.92236	3.06397	3.66108	3.72434	4.62358	4.77323	4.16771	2.86828	3.5286	2.86209	2.96645	2.99419	2.71645	2.24905	2.63477
Lec06487.1	3.69056	3.56885	2.93302	1.19757	1.19458	1.37894	16.0122	13.5909	10.169	23.2387	17.064	18.3802	23.9548	19.7115	21.0645	12.0536	9.70342	11.5204
Lec06488.1	0.605339	1.1265	0.868745	0.124166	0.30363	0.237388	5.13499	5.27353	5.41062	6.92513	4.32102	4.79232	5.8459	5.17522	3.5362	3.38916	2.08418	2.38583
Lec06490.1	94.2378	79.9319	85.6684	57.39	58.4415	60.1185	54.7089	50.5606	52.8017	32.686	33.616	36.568	33.8692	31.5517	29.4871	21.7902	14.9796	18.2952
Lec06491.1	1.11556	0.815618	1.129	0.581619	0.46074	0.444163	7.32485	5.88175	4.60911	6.08458	4.81684	3.97019	3.35656	2.02553	3.4313	1.99156	2.08398	2.16883
Lec06492.1	5.4647	5.7431	5.00593	4.20054	4.71738	6.36491	7.97828	5.87718	5.73986	9.39667	15.7359	15.26	14.2585	16.4766	18.2111	13.2261	10.9586	13.7407
Lec06493.1	0	0	0	6.92971	5.81308	5.87934	1.3871	1.3718	0.409897	0.865512	2.14979	1.14855	1.49026	1.45188	2.49232	0.141565	0	0
Lec06494.1	10.5575	12.9578	11.1922	12.3563	15.2238	15.8453	14.1259	17.7314	18.4151	11.0089	9.99315	9.1898	6.1784	6.89538	7.17985	5.08883	3.48738	4.71781
Lec06498.1	2.18236	2.63823	4.31028	6.34199	7.87802	6.96786	6.55296	8.65355	9.25604	9.82515	9.14859	8.75233	10.7077	9.75465	8.74562	7.65895	8.20894	7.72716
Lec06499.1	0	0	0	0	0	0	0	0	0	0	0.067361	0	0	0	0	0	0	0
Lec06500.1	80.7342	85.2695	77.0218	96.695	111.951	99.3264	96.3985	99.3948	99.3412	139.332	144.927	152.676	135.392	156.096	153.171	232.686	258.488	238.435
Lec06501.1	1.51549	1.8679	1.53991	1.19685	0.97904	1.30844	8.35587	7.37432	7.48727	7.49701	8.41565	8.05491	12.3611	10.1014	9.43543	6.20259	4.65063	5.33957
Lec06502.1	3.39059	3.12077	3.57116	4.04314	3.31214	4.03946	6.88734	7.55684	7.046	6.23412	6.80093	8.12043	7.85733	7.10553	7.165	6.43985	4.64531	5.92942
Lec06503.1	1.50244	1.18115	1.81763	2.43978	3.25315	2.88745	3.00021	2.48036	1.5644	7.11496	11.2381	11.8339	9.46843	10.8288	11.2957	19.9821	28.0759	25.0288
Lec06504.1	0	0	0	0.521684	0.843298	0.880108	0.338803	0.207574	0	0.569295	0.855829	0.099159	0.409122	0	0	0.447332	2.46389	3.99191
Lec06505.1	76.0028	59.1401	69.4482	15.677	16.8359	12.6873	38.1563	37.4328	34.9122	51.0177	55.7293	66.3674	64.6293	70.0641	66.9168	66.9054	81.9239	74.2714
Lec06506.1	0	0	0	0	0	0	0.487613	0.512798	0.687319	0.556125	0.315589	0.046152	0.031136	0.074657	0.106096	0.342241	0.223139	0.08445
Lec06508.1	7.06142	8.36308	7.28591	2.7942	3.46865	4.78447	8.48637	8.20037	8.16894	11.2661	13.819	17.5515	25.975	33.1704	22.1965	11.7079	10.0188	11.2076
Lec06509.1	68.973	67.7186	66.8833	57.9921	61.8668	61.0258	39.5779	38.8813	45.2112	34.9776	34.8184	36.8417	37.1014	43.4486	42.7625	48.3618	48.6979	42.7094
Lec06511.1	12.9321	19.2592	17.1318	12.3562	15.8785	18.6487	18.9326	29.9615	35.3474	24.3001	18.951	19.3239	13.9978	19.5538	16.86	6.35184	5.88769	4.85151
Lec06512.1	0	0.055561	0.04316	0	0	0.078779	0	0	0	0	0	0	0	0	0	0.036098	0.029087	0
Lec06514.1	11.7933	13.0025	11.7967	15.0786	21.7915	17.0543	19.5969	22.3891	24.9523	19.0992	29.3627	30.8364	34.6021	36.041	36.603	49.4576	44.3545	48.0259
Lec06515.1	120.583	103.785	110.458	55.5733	50.1329	46.8085	14.4987	19.3387	29.7812	22.7311	12.9733	7.55421	2.01291	1.26429	5.09122	48.0425	65.252	67.1367
Lec06516.1	0	0	0.057801	0.077868	0	0	1.15791	0.665935	0.558477	2.62622	0.741	0.961628	0.203333	0.226045	0.201505	1.64776	4.13574	6.33201
Lec06517.1	0.155454	0.020033	0.16405	0.129689	0.093663	0.093749	1.6627	1.50469	1.19564	3.56785	3.07368	2.51662	5.78151	5.97839	3.45363	1.23785	0.847895	2.11358
Lec06518.1	0.206146	0	0.123422	0.039918	0.627533	0	0	0	0	0	0.061129	0	0.034669	0.022923	0.022749	0.029848	0	0.030852
Lec06521.1	0	0	0	0	0	0	0	0	0	0	0	0	0	0	0	0	0	0
Lec06522.1	0	0	0.014158	0	0	0	0	0.041027	0	0	0	0.015412	0	0	0.019084	0	0	0
Lec06523.1	0	0	0	0	0	0	0	0	0	0	0	0	0	0	0	0	0	0
Lec06525.1	0	0	0	0	0	0	0	0	0	0	0	0	0	0	0	0	0	0
Lec06526.1	0	0	0	0	0	0	0	0	0	0	0	0	0.024035	0	0	0	0	0
Lec06527.1	81.0503	91.2343	90.409	50.0014	57.294	64.1087	102.681	126.798	124.892	151.314	98.0473	82.6642	79.9794	98.7491	75.8858	78.3532	72.6523	66.0121
Lec06528.1	33.6087	27.8336	24.7459	5.84711	8.70144	7.79664	68.1036	63.9922	57.8484	63.7699	28.6022	17.2874	14.7412	13.6492	9.65687	11.9639	11.2684	13.1869
Lec06530.1	1.08371	0.921027	1.1525	2.24505	1.61407	1.92205	0.267398	0.14235	0.225186	1.04547	0.90427	0.900578	2.06527	0.876176	1.13496	2.62511	2.90578	3.91651
Lec06531.1	0.193146	0	0.047278	0	0	0.143437	0	0	0	0	0	0	0	0.058453	0.113214	0	0	0
Lec06532.1	0.729401	0.628422	0.495812	0.3297	0.382337	0.277278	2.06288	2.06643	1.89577	2.4525	4.87362	4.70287	5.45707	5.28689	5.77554	5.63803	4.86712	7.74978
Lec06533.1	17.6341	16.9935	14.5775	15.6287	13.4263	14.2923	14.0268	15.2472	17.8154	16.2692	17.2018	20.742	15.3893	13.4929	17.1767	17.2364	11.7906	14.156
Lec46659.1	0	0.010702	0.034477	0.015225	0.073349	0.106578	0.033307	0.089857	0.012808	0.077547	0	0.024856	0.032383	0	0	0	0	0
Lec06536.1	42.7427	42.9025	41.4093	35.6329	39.6451	37.8081	47.6079	54.4731	53.1881	39.7481	42.4753	38.3029	38.2794	40.6394	48.9822	31.3731	31.6396	34.0232
Lec06537.1	0	0	0.131479	0	0.240739	0.044428	1.77824	2.08621	1.97706	1.98469	1.35884	1.62573	1.17788	1.03324	0.877692	1.31549	1.00828	2.00167
Lec06541.1	0	0	0	0	0	0	0	0	0	0	0	0	0	0	0	0	0	0
Lec06542.1	64.0056	64.8787	55.7239	163.311	189.995	149.766	18.6964	29.7753	48.3205	7.18841	11.6524	14.6535	8.33669	7.24634	14.3198	19.7968	14.8183	12.8716
Lec06543.1	441.216	348.792	390.355	687.818	788.145	766.728	17.2211	13.8488	16.2489	27.0045	50.7351	54.7744	73.5766	71.6155	92.8314	60.3202	66.581	68.274
Lec06544.1	0.788582	1.25623	0.84209	0.912923	2.01337	1.54742	3.44122	4.08791	3.5653	8.93616	9.83699	11.4586	12.5655	10.6452	12.2771	12.585	13.0646	12.4503
Lec06546.1	0	0	0	0	0	0	0	0	0	0	0	0	0	0	0	0	0	0
Lec06547.1	2.99072	3.01641	2.58326	4.96868	4.16569	3.92264	7.90235	9.44091	9.97245	8.65127	14.6666	15.6733	18.2275	16.4362	18.8217	12.4872	12.3827	13.5371
Lec56251.1	4.04493	4.18242	3.70206	2.14774	1.74404	2.01285	5.50515	7.57058	8.13113	9.55306	7.43388	7.36987	7.8718	5.78972	6.05022	5.19297	4.04079	4.30761
Lec06548.1	0.89105	1.24639	0.679879	0.618457	0.623446	0.452692	0.49185	0.573889	0.479411	0.642501	0.553885	0.650424	1.22238	1.23227	0.900558	0.909924	1.02995	0.664926
Lec06550.1	11.9437	13.455	9.91291	12.386	11.06	14.1302	27.5828	30.5472	25.4536	33.4065	35.188	33.1278	35.1461	42.8197	36.7272	53.6887	59.8663	54.2297
Lec06552.1	3.4107	5.06201	3.74637	3.07182	4.28195	4.55226	2.44277	1.79686	1.89178	2.8516	2.5747	2.89822	3.11177	3.09031	2.48962	3.4072	2.0433	2.50122
Lec06553.1	1.62749	1.38661	1.23378	1.2417	1.46905	1.18893	7.19711	7.42914	8.40115	1.26446	1.01016	0.945868	0.506457	0.257399	0.506608	1.10091	0.666809	0.883018
Lec06555.1	0.090492	0.041887	0	0	0.506737	0	0.991047	0.985043	0.597166	0.968622	0.458005	0.503371	0.486072	0.437131	0.360701	1.25164	0.316544	0.42975
Lec06556.1	6.17922	8.13776	6.69863	4.08437	4.15916	4.90698	2.90759	3.47472	4.20199	3.92761	5.73857	6.80256	9.08204	8.75028	9.14462	5.12232	4.08948	5.09969
Lec06557.1	3.92148	3.84312	3.10068	1.61712	1.635	1.85065	4.25368	3.81622	4.13392	4.61092	4.32726	4.57131	3.63347	3.26975	2.99011	1.8555	1.90622	2.4475
Lec06558.1	0	0	0	0	0	0	0	0	0	0	0	0	0	0	0	0.231282	0.101521	0
Lec06559.1	0	0	0	0	0.038285	0	0	0	0	0.050033	0	0.039792	0.140991	0	0.183098	0.190705	0.22272	0.391571
Lec06560.1	13.1495	17.5972	15.1572	7.46632	8.78769	10.1392	10.9466	12.1887	12.9799	15.7165	27.8768	32.1155	40.8048	39.9384	35.3556	27.9504	21.2104	27.9433
Lec06561.1	0	0	0	0	0	0	0	0	0	0	0	0	0	0	0	0	0	0.094073
Lec06562.1	0.144913	0.061871	0.028364	0	0	0.027807	0	0	0	0	0	0	0	0	0	0	0.057226	0.121129
Lec06563.1	11.2344	14.7476	12.0801	6.38952	6.72095	8.5237	8.58705	11.1171	12.1979	9.98201	7.68028	8.09829	7.4442	8.96014	6.53309	8.03027	6.12676	8.54655
Lec06564.1	11.1827	11.1209	10.7112	8.54236	8.55617	8.8964	12.2573	15.443	14.7523	19.329	14.7273	15.1073	13.5757	12.0305	12.9088	20.4333	19.2675	15.1708
Lec06565.1	0.691465	0.753189	1.13918	0.249901	0	0.410706	0.223756	0.298868	0.166634	0.100746	0.162029	0.254583	0.13199	0.067827	0.137493	0	0.320857	0.408513
Lec61359.1	0	0	0	0	0	0	0	0	0	0	0	0	0	0	0	0	0	0
Lec06567.1	1552.19	1003.41	1174.04	823.325	998.288	950.344	84.0002	86.5018	86.8618	40.9571	73.615	75.3489	94.872	84.1942	102.552	156.359	203.039	209.506
Lec06568.1	0	0	0	0.116513	0.097765	0.076684	0	0	0	0	0	0	0	0	0	0	0	0
Lec06570.1	42.0445	32.1287	34.2766	30.7811	29.6533	32.6776	24.092	36.2481	45.8352	30.2992	25.4639	20.0477	20.9809	17.6868	21.1375	5.56777	2.99279	3.65338
Lec06573.1	6.11617	5.24095	5.16471	32.8503	33.1007	27.57	20.3406	29.5043	44.3012	27.7712	12.7174	7.65735	2.62455	1.4838	3.30836	1.97905	1.23007	2.25041
Lec06575.1	1.69368	1.44795	1.50174	2.9419	2.82139	2.52322	2.00973	2.77141	3.66306	4.02878	1.83688	1.11273	1.23082	1.17764	1.02869	2.6727	2.52241	3.42789
Lec06578.1	6.19342	5.72783	6.01528	42.3298	43.9138	36.6493	29.057	40.2834	54.6191	37.3717	17.3718	10.7811	3.79094	3.00318	5.18041	3.04868	3.00164	3.69965
Lec06581.1	6.40418	5.7481	6.19632	7.65506	9.06072	7.14902	20.2882	13.7012	13.8263	12.0538	6.6469	3.01784	1.65692	0.847744	3.06719	2.62495	1.46748	3.47996
Lec06575.1	1.10827	0.60544	0.73527	5.44781	4.455	4.38677	1.62481	1.7367	1.84254	2.03282	0.888817	0.29341	0.218581	0.23154	0.273206	0.308776	0.349427	0.667233
Lec06584.1	0.99973	0.853531	2.43337	1.05094	0.881492	0.675192	0.058851	0	0	0	0.053417	0	0	0	0	0	0	0
Lec06586.1	10.9842	13.1669	9.09578	9.72709	13.3877	12.1968	2.51705	2.99143	3.62223	7.55705	7.11994	6.86904	6.5673	6.75145	6.04799	10.9721	10.2623	8.73957
Lec06587.1	49.5582	50.7566	50.7434	45.5412	46.0303	51.0659	35.8806	37.0912	42.8328	40.236	29.682	24.2367	27.4671	22.2489	20.9369	35.434	28.993	28.2331
Lec06588.1	195.028	218.491	212.257	207.404	199.709	214.619	139.541	144.968	113.258	167.243	119.98	92.4339	79.4689	86.2749	82.4791	111.735	131.96	99.4883
Lec06589.1	11.4744	11.8248	10.146	8.41742	8.03727	9.78427	21.6108	25.1681	28.5607	20.6756	32.986	38.7224	34.29	33.7683	34.4295	27.49	29.6423	26.2608
Lec06591.1	4.33883	6.53559	6.20632	20.4884	25.2874	23.6961	80.3298	53.4002	30.6323	58.2285	54.5722	74.0993	77.5599	122.451	116.575	105.274	157.745	308.765
Lec06592.1	2.28289	2.52492	2.23902	1.93057	1.68151	1.88766	1.01955	1.07852	1.13394	1.00302	1.0575	0.996497	0.859011	0.672541	0.613734	0.923632	0.752051	0.998772
Lec06593.1	9.79115	9.91202	8.34109	10.3815	10.6476	10.4549	7.29109	7.77859	7.10132	9.07141	9.95778	10.2846	8.7289	7.58525	10.9236	10.1743	9.10497	10.9032
Lec06594.1	1.3671	1.23815	1.60201	1.45496	2.44841	1.9002	2.85429	3.46002	3.79766	3.76306	5.02432	6.70135	6.24071	3.71622	5.29351	3.51855	3.38424	2.1555
Lec06595.1	0	0.080782	0.03572	0	0	0	0	0	0	0	0	0	0	0	0	0	0	0
Lec06596.1	0	0	0.144229	1.26875	0.917384	0.982403	0.657985	1.14663	0.435471	0.766086	0.787824	0.644385	1.49868	0.715615	0.553174	4.49528	2.27065	2.98292
Lec06597.1	25.398	33.4198	33.6284	17.4217	25.6225	22.9633	13.7705	14.1046	13.0768	21.6166	18.0427	19.9415	18.7413	20.1419	21.1487	25.3956	39.0786	36.544
Lec06598.1	0	0	0	0	0	0	0.106785	0	0.161177	0.271342	0	0.185051	0.079166	0	0	0	0.072084	0
Lec06600.1	19.623	18.6615	19.0914	19.4485	19.3197	21.2374	29.5246	32.8589	37.0133	27.2086	27.8263	28.0881	27.7857	29.5672	26.7726	25.5184	24.6003	25.8556
Lec06602.1	45.3711	43.988	47.4153	67.0702	72.7796	69.0827	125.836	115.123	77.7641	145.646	157.617	163.701	165.064	199.408	184.509	226.182	249.777	203.252
Lec06603.1	0	0	0	0	0	0	0	0	0	0	0	0	0	0	0	0	0	0
Lec06604.1	0	0	0	0	0	0	0	0	0	0	0	0	0	0	0	0	0	0
Lec06607.1	5.47489	5.66416	5.34361	3.5406	3.76239	3.30527	32.9391	39.7668	39.07	31.8994	17.5908	13.2679	11.6075	9.99093	12.7306	10.0202	10.6886	10.8909
Lec06609.1	9.38063	10.0745	11.7035	15.7477	14.677	14.5936	10.7449	12.4422	9.10864	14.4743	17.3348	15.8047	12.668	22.2881	18.6712	20.3531	23.9007	23.9427
Lec06611.1	27.29	25.3241	25.0511	36.1494	36.737	34.0011	9.7171	11.7749	11.7391	10.7679	13.019	14.5664	15.1486	14.0506	15.4076	16.4524	17.4596	18.8022
Lec06612.1	1.32675	1.07187	1.4878	2.20535	2.73774	2.12733	0.966319	2.04646	1.49278	1.69355	1.93683	1.40853	1.51255	1.99097	1.76972	1.55874	1.53952	1.3642
Lec06614.1	0.731795	0.718251	0.809836	0.692438	0.590865	0.541405	2.9701	3.41249	3.3246	2.73862	3.43138	3.37361	5.45239	4.06542	3.95345	11.1641	9.19892	10.1726
Lec06615.1	0	0	0	0	0	0	0.102099	0	0.187184	0	0	0	0	0	0	0	0	0
Lec06616.1	49.769	48.5023	53.1927	35.0898	35.3348	36.3962	82.3421	77.5618	80.8429	63.5475	49.5764	45.0375	35.876	30.6725	41.781	20.0072	21.6529	14.0471
Lec06617.1	0	0	0	0	0	0	0	0	0	0	0	0	0	0	0	0	0	0
Lec06618.1	56.5097	68.0219	63.4867	43.5082	47.4132	56.2645	44.7113	41.5735	36.9702	41.2074	32.0935	28.941	24.5784	31.1824	28.7383	37.303	41.3434	37.523
Lec06619.1	0.140986	0.153259	0.094942	0.018853	0.116506	0.069973	0.161235	0.090747	0.045586	0.270126	0.059244	0.16014	0.017818	0.047183	0	0.067788	0	0.022135
Lec06622.1	1.22289	1.07978	1.329	1.50865	1.35714	1.63853	14.8399	17.5	18.7161	10.5091	8.46147	8.23547	9.48304	7.38385	8.68627	5.61792	5.40929	4.93643
Lec06623.1	1.57402	1.5887	1.80486	4.27486	4.94644	5.3037	7.17642	8.54475	9.15512	5.32571	7.22808	7.16313	7.22014	7.03523	8.62983	6.09997	5.34353	5.96844
Lec06624.1	17.9995	18.2877	17.6532	21.0081	21.6919	22.5776	65.0651	59.2941	63.3878	44.0371	24.3343	22.9715	15.8956	15.3772	14.9945	20.9158	18.8591	20.0105
Lec58800.1	0	0	0	0	0	0	0	0	0	0	0	0	0	0.105375	0	0	0	0
Lec06628.1	1.89042	2.04505	1.90876	2.09436	1.9908	2.43686	6.09647	7.60794	5.85469	6.18743	6.27869	5.42628	7.80569	7.50662	6.02417	5.81151	5.03937	6.0965
Lec06629.1	0.037035	0.032775	0	0.033103	0.074024	0	0	0	0	0	0	0	0.012092	0	0	0	0	0
Lec06633.1	0	0	0	0	0	0	0	0	0	0	0	0	0	0	0	0	0	0
Lec06634.1	0	0	0	0	0	0	0	0	0	0	0	0	0	0	0	0	0	0
Lec06635.1	0	0	0	0	0	0	0	0	0	0	0	0	0	0	0	0	0	0
Lec06829.1	0.303075	0.495133	0.578955	1.54134	0.788323	1.8298	0.333641	0.439105	0.442594	0.847559	0.741304	0.980641	1.89815	1.46615	0.84987	0.327386	0.476406	0
Lec06638.1	0.235728	0.221147	0.135697	0.397534	0.780765	0.74676	2.33371	2.20495	1.6725	3.39973	3.04868	3.14229	3.06161	3.33337	3.14407	2.05621	1.73475	2.10969
Lec06641.1	9.43746	11.3227	9.86069	6.94373	7.47677	8.54659	8.10098	11.3079	9.13436	10.1246	8.08586	6.89345	10.0454	7.94367	7.08097	5.03746	4.31296	4.29385
Lec06642.1	0	0	0	0	0	0	0	0	0	0	0	0	0	0	0	0	0	0
Lec06643.1	0.010435	0	0	0	0	0	0.543363	0.301655	0.270244	1.08207	1.36827	0.881004	9.16212	2.32737	2.56802	2.1415	3.56062	5.35259
Lec06644.1	0	0	0	0	0	0	0	0	0	0	0	0	0	0	0	0	0	0
Lec06645.1	0	0	0	0	0	0	0	0	0	0	0	0	0	0	0	0	0	0
Lec06648.1	0	0	0	0.091013	0.165064	0.306088	1.85564	1.8125	1.01237	0.538662	1.08654	0.7242	0.333677	0.200188	0.766612	0.062785	0.284622	0.43278
Lec06649.1	4.7717	5.92685	4.1358	5.49602	6.64288	7.70768	18.3709	17.2868	17.4565	20.5052	28.7239	32.8995	38.4908	42.965	41.8359	28.2642	32.9702	39.6339
Lec06653.1	30.993	35.1152	22.3628	23.8484	27.9823	22.5377	14.4132	17.7136	13.386	29.9348	22.9087	21.6198	19.7329	27.0279	25.5616	144.47	83.8937	86.6161
Lec06654.1	0	0	0	0	0	0	0.7454	0	1.22608	0.079584	0	0	0	0	0	0	0	0
Lec06655.1	10.3447	11.1315	12.4861	12.8564	11.4555	14.5006	30.2681	36.7468	32.6506	15.3431	14.8234	14.2522	19.2911	15.2029	14.952	7.62252	6.66771	7.24518
Lec06656.1	28.8785	28.943	25.3001	20.897	26.6977	21.5969	2.98624	2.8197	1.65114	8.9819	12.8104	18.8152	19.1253	19.408	16.4852	28.3303	27.6045	23.5035
Lec06657.1	0	0	0	0.764892	1.41173	1.03367	0	0.022595	0.033748	0	0	0.179364	0.125632	0.089859	0.21159	0.082529	0	0
Lec06658.1	0	0	0	0	0.118883	0	0	0	0	0	0	0	0	0	0	0	0	0
Lec06659.1	0	0.076217	0	0	0.050332	0	0	0	0	0	0	0	0	0	0	0	0	0
Lec06660.1	0.063528	0.067249	0.039101	0	0	0.016119	0	0	0	0	0	0	0	0	0	0	0	0
Lec54233.1	3.21737	3.82204	1.54127	2.77704	2.96134	2.86453	0.378418	0.236061	0.433357	0.963241	1.26466	1.06793	1.76526	1.87942	1.69518	1.38668	0.902185	0.87185
Lec06663.1	4.89806	4.58444	3.52359	3.71137	3.19359	3.15669	6.76985	7.55161	8.26987	11.2598	7.69287	8.18455	7.42956	7.33052	9.39349	10.8784	10.0442	10.5669
Lec56071.1	0	0	0	0	0	0	0	0	0	0	0	0	0	0	0	0	0	0
Lec06669.1	1.61835	1.20143	1.08504	1.81488	1.45261	1.52227	4.89394	4.49353	4.51845	5.92992	6.62613	8.03186	9.25056	6.78403	7.79351	6.83885	5.06877	4.4
Lec06670.1	0	0	0	0.217539	0	0	0	0	0	0	0	0	0	0	0	0	0	0
Lec06671.1	0.100984	0.274149	0.058719	0.224286	0.16046	0	0	0	0	0	0	0	0	0	0	0	0	0
Lec06672.1	0.056477	0.059804	0	0.075328	0.043605	0.060314	0.130377	0.211302	0.098259	0	0.070645	0.106079	0.13596	0.153335	0.124834	0.055032	0.138639	0.075077
Lec06673.1	0	0	0	0	0	0	0	0	0	0	0.167846	0	0.172724	0	0.297636	0.391725	0.374572	0.259974
Lec07458.1	0	0	0	0	0	0	0.022493	0	0	0	0	0	0	0	0	0	0	0
Lec06674.1	0	0	0	0	0	0	0	0	0	0	0	0	0	0	0	0	0	0
Lec06675.1	0	0	0	0	0	0	0	0	0	0	0	0	0	0	0	0.132316	0	0.035313
Lec06677.1	0.073593	0.183641	0.224573	0.314677	0.274204	0.325893	0.100812	0.221679	0.137688	0.134606	0.606387	1.05187	0.580892	0.796279	0.676775	1.17378	1.08197	0.441715
Lec06678.1	0	0.148458	0	0.091861	0.204296	0.165137	0	0	0	0	0	0	0.057548	0	0	0.256449	0	0.434892
Lec06683.1	0.059074	0	0	0	0	0	1.31621	0.741628	0	3.35543	8.75101	11.2503	14.3912	19.9333	16.1775	25.133	18.383	26.1641
Lec06685.1	0	0	0	0	0	0	0	0	0	0	0	0	0	0	0	0	0	0
Lec06687.1	0	0	0	0	0	0	0	0	0	0	0	0	0	0	0	0	0	0
Lec47146.1	0	0	0	0	0	0	0	0	0	0	0	0	0	0	0	0	0	0
Lec06689.1	0	0	0	0	0	0	0.224436	0	0.093873	0.128992	0	0	0	0	0	0	0	0
Lec06691.1	9.34288	10.9662	9.84612	16.0374	18.3545	15.918	28.355	27.6933	21.51	49.6089	46.6972	47.0571	38.1205	53.5068	50.585	72.732	97.1349	89.2325
Lec06692.1	1.64499	1.67097	1.46306	0.517771	0.305981	0.357405	0.412119	0.392369	0.374858	0.838667	0.855387	0.843924	1.02251	1.07749	0.829892	1.54934	0.533819	0.782435
Lec07751.1	0	0	0	0	0	0	0	0	0	0	0	0	0	0	0	0	0	0
Lec06701.1	0	0	0	0.092345	0.595072	0.194753	0.266614	0.367471	1.1261	0	0.182966	0.131229	0.208606	0.157186	0.262651	0.15571	0	0
Lec06702.1	0.541517	0.904932	0.598312	0.179864	0.434372	0.468252	0.20463	0.27965	0.380134	0.122651	0.071227	0.07005	0.0739	0.038973	0.027063	0.04889	0.09261	0.060964
Lec06703.1	0	0	0	0	0.240674	0	0	0	0	0	0	0	0	0	0	0	0	0
Lec06704.1	2.04865	1.77294	1.56497	0.164625	0.546992	0.180985	1.77902	0.933634	0.751409	0.421521	0.356386	0	0.337968	0.079474	0.416845	0	0.076691	0
Lec06706.1	1.4527	1.59082	1.19938	0.256463	0.312896	0.159409	0.523005	0.548642	0.303442	0.101343	0	0.086493	0	0	0.09107	0.088959	0	0
Lec06707.1	0	0	0	0	0	0	0	0	0	0	0	0	0	0	0	0	0	0
Lec56034.1	0	0	0	0	0	0	0	0	0	0	0	0	0	0	0	0	0	0
Lec06709.1	2.00203	2.14834	1.99208	3.26831	3.14153	3.52327	0.503333	0.628895	0.379083	1.01387	1.42885	1.98689	0.860079	1.36472	2.56083	1.62063	1.2531	2.56866
Lec06711.1	142.21	160.4	166.546	86.2525	76.2816	97.9957	69.8179	65.6228	61.4037	66.7562	45.7472	35.9993	33.5042	35.767	32.8139	49.207	51.7214	48.6914
Lec06712.1	304.729	351.582	300.889	218.61	229.896	235.225	103.182	134.415	162.948	95.2212	70.6968	65.0462	51.817	51.532	58.7371	30.5753	46.3654	47.7586
Lec06713.1	11.4643	10.9497	9.22852	0.78646	1.20148	1.21269	0.729136	1.26186	1.27142	0.959674	1.12814	1.02082	0.647674	0.706918	0.875194	0.875674	1.3104	1.02598
Lec56024.1	0	0	0.050981	0	0	0	0.290003	0.371045	0.359501	0.286141	0.067689	0	0	0	0	0.188975	0.192342	0
Lec06716.1	0	0	0	0	0	0	0	0	0	0	0	0	0	0	0	0	0	0
Lec51339.1	0	0	0	0	0	0	0	0.033683	0	0.039928	0	0	0	0	0	0	0	0
Lec37807.1	0	0	0	0	0	0	0	0	0	0	0	0	0	0	0	0	0.01489	0.029703
Lec06719.1	0	0	0	0.160411	0	0	0	0	0	0	0	0	0	0	0	0	0	0
Lec55623.1	0	0	0	0	0	0	0	0	0	0	0	0	0	0	0	0	0	0
Lec06735.1	0	0	0	0	0	0	0	0	0	0	0	0	0	0	0	0	0	0
Lec06736.1	0	0	0	0	0	0	0	0	0	0	0	0	0	0	0	0	0	0
Lec06737.1	0	0	0	0	0	0	0	0	0	0	0	0	0	0	0	0	0	0
Lec06738.1	0	0	0	0	0	0	0	0	0	0	0	0	0	0	0	0	0	0
Lec06739.1	0	0	0	0	0	0	0	0	0	0	0	0	0	0	0	0	0	0
Lec06742.1	0	0	0	0	0	0	0	0	0	0.017619	0	0	0	0	0	0	0	0
Lec30100.1	0	0	0	0	0	0	0	0	0	0	0	0	0	0	0	0	0	0
Lec06745.1	0	0	0	0	0	0	0	0	0	0	0	0	0	0	0	0	0	0
Lec06746.1	0	0	0	0	0	0	0	0	0	0	0	0	0	0	0	0	0	0
Lec06748.1	1.03038	1.18221	1.10269	0.737085	0.536276	1.01275	7.21346	10.8801	12.5119	10.68	7.9436	7.37814	8.92454	7.60285	10.0049	5.15174	4.58706	5.60309
Lec06749.1	1.94493	2.75098	1.42274	3.27171	5.23223	3.52179	1.26139	0.779136	0.594024	3.8212	21.3647	28.7104	32.9286	39.4707	35.8895	29.2844	28.8855	33.1523
Lec06750.1	0.064216	0.106135	0.023197	0.062247	0.100441	0.063371	0.743212	1.07662	0.222788	1.10577	2.09439	2.38977	4.21754	3.44747	3.7459	1.13899	1.37042	1.1452
Lec06751.1	7.22353	7.24881	7.6385	9.71611	7.86805	7.86223	7.8073	8.49121	9.36781	11.0389	11.0293	12.6179	11.686	13.3131	13.3315	15.9507	11.2779	13.5792
Lec06752.1	1.49828	1.77072	1.74087	0.910073	0.752891	1.06145	1.50897	1.67734	1.58208	1.8318	2.4624	2.64384	2.49272	2.78121	2.03092	1.34108	1.18006	1.66334
Lec06753.1	0.239387	0.419431	0.454327	0.088317	0	0	0.125893	0.151363	0.497294	0.196309	0	0.209836	0.101827	0.171469	0.079942	0.160083	0.190014	0.398775
Lec06754.1	2.57134	2.39939	2.64668	2.07332	2.08683	2.65668	4.90562	5.09355	5.38454	5.8236	12.3889	9.19148	9.76444	11.5622	9.74276	5.91692	6.18927	5.27956
Lec63089.1	0	0	0	0	0	0	0	0	0	0	0	0	0	0	0	0	0	0
Lec06756.1	0	0	0	0	0	0	0	0	0	0	0	0	0	0	0	0	0	0
Lec06757.1	0	0	0	0	0	0	0	0	0	0	0	0	0	0	0	0	0	0
Lec06758.1	0	0	0.195973	0	0	0	0.277032	0.056242	0	0	0	0	0	0	0	0	0	0
Lec06760.1	0	0	0	0	0	0	0	0	0	0	0	0	0	0	0	0	0	0
Lec06763.1	0.242269	0.408384	0.311991	0	0	0	0	0	0	0	0	0	0	0	0	0	0	0
Lec06766.1	0	0	0	0	0	0	0	0	0	0	0	0	0	0	0	0	0	0
Lec59985.1	0.195805	0.412814	0.403927	0.051233	0.623971	0.157887	0.103821	0.044326	0	0	0.18814	1.16481	0.443568	0.944588	0.847269	0.573036	0.635373	1.2093
Lec06768.1	3.64325	3.41814	4.68856	4.28338	5.54779	3.87329	94.6708	105.904	88.7698	66.8566	120	146.933	97.7575	106.118	154.447	87.7149	118.085	140.814
Lec06769.1	0	0.172647	0	0	0.382951	0	0	0	0.217361	0.307596	0	0.110189	0	0	0.118043	0.816893	0.28772	0.597133
Lec06772.1	0	0	0	0	0	0	0	0	0	0	0	0	0	0	0	0	0	0
Lec06773.1	4.74346	6.88901	5.31661	2.01095	2.26974	2.18303	20.3521	19.1987	20.6113	10.846	6.17339	5.40028	3.52804	3.23057	3.93874	3.37974	4.07197	2.43931
Lec06778.1	0.176672	0	0	0.514729	0.354057	0.627068	0.602916	0.424836	0.240832	0.853653	8.12968	14.7636	18.9551	18.2045	14.9659	9.51954	7.26786	6.56091
Lec06781.1	8.39892	9.96795	9.12821	9.84174	10.5013	9.86472	8.10226	10.4272	11.0936	13.2074	21.2897	24.9072	23.629	26.1138	28.338	27.5858	26.3465	24.4959
Lec06782.1	3.79956	3.58485	3.73261	4.41345	4.56716	3.78737	12.5758	8.36515	6.63114	17.4526	28.5037	32.2738	37.7886	35.94	35.744	41.3591	41.0172	42.9761
Lec06783.1	0	0	0	1.18797	1.1613	0.717832	0.720387	1.08342	1.07217	0.166549	0	0	0	0	0	0	0.223254	0
Lec06784.1	0.361351	0.354325	0.254324	0.287816	0.543871	0.442154	0.765928	0.681241	0.926819	0.476085	0.629112	0.745543	0.573932	0.380361	0.568892	0.425123	0.618956	0.973885
Lec06787.1	3.17778	4.42814	3.83755	5.07168	6.19703	5.76423	3.89736	3.70151	4.00323	3.06903	3.20366	4.31066	3.62863	4.49302	3.90657	4.33998	3.31004	3.64775
Lec06788.1	0.026697	0.016255	0.013459	0	0	0	0	0	0	0	0	0	0	0	0	0	0	0
Lec06789.1	4.23526	4.8142	4.31553	2.38518	1.83292	2.62693	13.8898	12.0464	11.5205	10.4956	12.3047	11.9467	12.3192	7.87287	11.515	11.7273	7.86752	8.22467
Lec06791.1	0	0	0	0	0.01803	0	0	0	0	0	0	0.026699	0	0	0	0	0	0.031751
Lec55963.1	1.94229	2.90355	3.26857	6.43802	5.4079	7.40744	27.7528	30.6408	28.3808	12.132	25.807	25.4938	31.2262	23.1254	35.0295	17.6885	16.4804	18.7219
Lec06797.1	20.0735	25.0363	11.9888	27.2935	48.6456	24.1785	16.312	14.5016	6.53088	4.16014	11.3499	13.1376	19.9647	24.3984	17.181	33.388	41.1853	35.7895
Lec06800.1	0	0	0	0	0	0	0	0.067331	0	0	0	0	0	0	0	0	0	0
Lec06791.1	0	0	0	0	0	0	0	0	0	0	0.084005	0.035209	0	0.050658	0.044368	0.104001	0	0
Lec06801.1	0	0	0	0	0	0	0	0	0	0	0	0	0	0	0	0	0	0
Lec06802.1	0	0	0	0	0.074263	0	0.222644	0.276659	0.242238	0.174994	0.11642	0.162742	0.04038	0	0	0.254446	0.101245	0.246014
Lec31644.1	0	0	0	0	0	0	0	0	0	0	0	0	0	0	0	0	0	0
Lec06804.1	0	0.068961	0.067273	0	0	0	1.64953	1.5061	0.456205	0.031302	0	0.036708	0	0	0	0	0	0.10333
Lec06805.1	46.6943	48.27	44.6173	48.9475	51.8945	47.9462	47.8242	54.041	52.6828	38.201	44.4953	46.0655	42.302	43.5372	44.9069	58.8717	68.2801	55.0611
Lec06806.1	0	0	0	0	0	0.030913	0.330234	0.240828	0.273123	0.21081	0.172173	0.203671	0.263274	0.090124	0.237212	0	0.129769	0.285247
Lec06807.1	0	0	0	0	0	0	0.210659	0	0	0.101388	0.232453	0.074053	0	0	0	0.69474	0.758863	0.374893
Lec06808.1	0.154905	0.099196	0.096013	0	0.033904	0	0.334935	0.286236	0.167538	0.07801	0.133715	0.029019	0.437921	0.297441	0.23798	0.140806	0.203388	0.505147
Lec06809.1	0	0	0	0	0	0	0	0	0	0	0	0	0	0	0	0	0	0
Lec06810.1	0.182004	0.437696	0.341474	0.137373	0	0.523197	0.102986	0	0	0	0	0	0	0	0.109818	0	0	0
Lec06812.1	0.629192	0.622616	0.613558	0.23502	0.410236	0.288055	0.436091	0.519217	0.87175	1.10979	0.539651	0.800183	0.726554	0.670574	1.04033	0.72051	0.74796	0.254887
Lec06813.1	3.24851	3.27222	2.74916	2.48249	2.69341	2.68504	4.09548	4.65159	4.65237	3.82456	5.4353	5.29915	5.39282	5.13812	5.04402	3.15155	3.71164	3.55535
Lec06814.1	0	0	0	0	0	0	0	0	0	0	0	0	0	0	0	0	0	0
Lec06816.1	0	0	0	0	0	0	0.033192	0.12083	0.128306	0	0.115968	0	0	0.092554	0	0.263996	0.24821	1.12363
Lec06817.1	0.381061	0	0	0	0.50733	0.162571	1.62269	1.70717	1.2221	0.554843	0	0.205134	0.388605	0	0.331784	0	0	0
Lec06818.1	0.794217	0.890662	0.815344	0.555045	0.265774	0.330724	0.177037	0.357639	0.307732	0.120567	0.185704	0.183864	0.245011	0.192113	0.109964	0.034067	0.05994	0.065503
Lec06819.1	27.583	29.3853	29.0342	27.5617	27.7499	30.1782	41.1726	46.4163	51.3229	39.4145	47.3227	51.2379	57.0107	66.2306	54.143	37.4546	39.7465	39.1258
Lec06820.1	0.118543	0.079123	0.304863	0	0	0.227421	0	0.114097	0.017213	0	0.222763	0	0.028593	0	0.281505	0.013989	0	0.130066
Lec06821.1	1.41712	1.35059	1.26604	2.47114	2.38748	2.25181	4.39768	5.10421	5.37855	3.99599	2.87221	3.46882	3.6341	2.97886	2.82648	3.44461	3.41401	3.62643
Lec06822.1	12.1675	12.9966	11.2123	5.89153	6.36155	7.39171	21.735	23.159	19.709	22.7433	18.5922	17.2184	22.4098	17.7115	19.2401	13.4085	11.9224	11.1194
Lec06824.1	0	0	0	0	0	0	0	0	0	0	0	0	0	0	0	0	0	0
Lec06825.1	0	0	0	0	0	0	0	0	0	0	0	0	0	0	0	0	0	0
Lec06826.1	0.316222	0.246525	0.177192	0.120437	0.08797	0.052881	0.097542	0.104078	0.128333	0.093903	0.129691	0.09092	0.152265	0.099835	0.059042	0.085605	0	0.07289
Lec07633.1	0	0	0	0	0	0	0	0	0	0	0	0	0	0	0	0	0	0
Lec06836.1	0.564917	0.421248	0.502702	0.298943	0.348136	0.256004	0.910608	0.640007	0.75497	0.661548	0.521069	0.542173	0.742758	0.402074	0.507634	0.656728	0.359314	0.523194
Lec06829.1	0	0	0	0	0	0	0	0	0	0	0	0	0	0	0	0	0	0
Lec06838.1	0.053735	0.161691	0.11478	0.194386	0	0.103434	1.36367	3.79062	2.75611	2.96882	1.95779	1.22214	0.894812	0.712928	0.34826	4.79029	2.76405	2.41518
Lec06842.1	0	0	0	0	0	0	0	0	0	0	0	0	0	0	0	0	0	0
Lec06844.1	0.009607	0.009089	0	0	0	0	0.009356	0.044207	0	0	0	0	0	0.009272	0	0	0	0.013176
Lec06845.1	0	0	0	0	0	0	0	0	0	0	0	0	0	0	0	0	0	0
Lec55869.1	0.723959	0.737841	0.801029	2.27102	1.44663	1.60202	0	0.349931	0.304297	0.624974	0.46081	0.740395	0.62147	0.406858	0	3.84243	3.59661	2.08748
Lec18088.1	0	0	0	0	0	0	0	0	0	0	0	0	0	0	0	0	0	0
Lec06854.1	0	0	0	0	0	0	0	0	0	0	0	0	0	0	0	0	0	0
Lec06826.1	0.089792	0.095201	0.13828	0.090877	0.007642	0.078628	0.048592	0.128117	0.131866	0.06979	0.031796	0.129265	0.050178	0.083376	0.098844	0.062117	0	0.066153
Lec06857.1	0	0	0.100526	0.254112	0	0	2.57173	2.58608	2.82185	3.07158	2.18617	1.69469	0.994952	0.686094	0.402987	5.29638	2.71845	3.49553
Lec06860.1	273.379	267.847	285.842	219.895	189.117	245.353	35.9631	44.3016	51.3055	38.5996	26.8376	27.2211	33.308	31.3077	23.8013	33.7166	39.9595	37.9443
Lec06862.1	1.52628	1.66856	2.1516	0.634846	0.850653	1.37396	3.57529	5.1626	4.07754	6.59393	8.40602	10.7132	11.5597	10.6233	9.72587	9.42172	6.11398	6.36658
Lec06863.1	6.67918	6.24017	5.93168	5.96301	4.86703	4.96569	6.51359	5.19006	5.66122	5.22427	7.84117	9.67273	10.845	8.68349	8.14417	7.44359	6.21578	7.62375
Lec06864.1	1.57927	2.48928	1.97511	0.899209	0.902899	1.04069	5.17709	5.0957	3.94459	5.98758	5.3998	4.70585	5.19421	6.5216	5.19705	4.64155	3.19638	4.31205
Lec06865.1	0.452974	0.335195	0.338065	0.407773	1.1142	1.0468	0.228624	0.229284	0	0	0	0.229985	0	0.148607	0.346982	0.155457	0.169966	0.339989
Lec06868.1	0.43087	0.472719	0.754689	1.47818	2.49112	1.43959	1.90691	1.41461	0.867711	3.96948	3.80209	4.83414	3.29066	3.16185	4.37476	13.473	19.5181	14.113
Lec06869.1	0.243519	0.237454	0.144956	0.083562	0.395785	0.079022	2.20122	3.38424	3.367	4.03864	4.46555	4.4393	4.19317	4.22241	5.77872	5.11503	4.66387	4.57365
Lec55867.1	0	0	0	0	0	0	0	0	0	0	0	0	0	0	0	0	0	0
Lec06876.1	3.44395	3.92826	3.33694	4.45984	3.51949	4.43388	10.1873	8.49577	9.14857	11.9027	13.913	14.5701	14.9388	13.0469	14.1658	15.3225	12.2563	12.0315
Lec06877.1	15.839	17.0233	15.7007	18.0636	18.1386	17.2476	18.6773	18.6579	20.0311	22.5053	23.3789	23.3185	22.4395	22.3556	25.5497	19.1575	18.8683	23.2951
Lec06878.1	80.1678	71.8067	78.6906	32.8952	32.3995	36.8968	0.881288	1.3312	1.48957	1.29107	1.01909	1.359	1.05217	0.565127	0.610296	0.215762	0.088961	0.131164
Lec06879.1	0.341302	0.269137	0.308934	0.348897	0.307935	0.180768	0.340858	0.809411	0.423793	1.10108	1.99694	1.84993	3.30729	2.05157	2.18498	2.13508	1.63186	1.49723
Lec06880.1	0	0	0	0	0	0	0	0	0	0	0	0	0	0	0	0	0	0
Lec06881.1	4.61102	4.72493	4.36461	3.17087	2.33818	3.20755	8.50725	11.3261	10.3984	8.83005	9.09488	9.50364	10.1695	8.25175	9.24525	7.45735	6.28683	7.40831
Lec06882.1	0	0	0	0.712088	0.103021	0.395304	0.278399	0.225736	0.051607	0.039929	0.427549	0	0.074593	0	0.084652	0	0	0.148831
Lec06883.1	9.40463	9.17107	10.3339	8.45597	7.03604	8.15278	9.78475	8.48831	8.98585	18.1907	18.1443	18.0495	17.7311	19.3864	20.6968	17.7317	19.6095	21.7764
Lec06884.1	0	0	0	0	0	0	0	0	0	0	0	0	0	0	0	0	0	0
Lec06885.1	0.406013	0.441198	0.528629	0.87375	0.875806	1.01624	0.78545	0.995269	0.623591	1.03292	1.45811	1.85287	3.59419	3.08735	2.45267	3.41016	2.06354	2.94971
Lec06886.1	0	0.050936	0	0	0	0	0	0	0	0	0	0	0	0	0	0	0	0
Lec06888.1	2.90734	4.9131	3.42016	1.2306	2.95572	1.89178	0.822795	1.30099	2.65998	0.944289	2.7985	3.69512	1.36912	1.80813	1.64095	1.76915	2.02604	2.30394
Lec06889.1	0.045498	0	0.128263	0.040217	0.177411	0.153296	0.823819	0.894116	0.74978	1.77558	3.91276	5.47145	4.37179	4.79177	4.8449	8.81704	12.0075	19.3371
Lec06890.1	54.8812	57.6392	56.5072	41.4054	45.2986	43.3296	46.1264	51.4121	48.1402	46.8328	66.4629	64.4206	63.8746	67.3455	68.6325	68.4976	71.6113	65.9463
Lec06892.1	0.427397	0.509488	0.254812	0	0.047116	0.119622	0.329486	0.395576	0.237278	0.248964	0.135126	0.080402	0.056731	0	0.140087	0	0.317961	0.148473
Lec06896.1	20.4723	20.7513	20.9125	19.9851	21.8182	21.1071	29.9413	29.919	27.534	21.4731	27.0331	24.7828	29.9188	27.0199	29.7206	26.4737	25.4795	30.8462
Lec06897.1	0.555333	0.46411	0.544573	0.499247	0.548236	0.513626	1.53284	2.0126	1.80944	1.97868	2.15897	2.09171	1.57464	1.997	1.64302	1.65622	1.4993	1.3803
Lec06898.1	13.3448	12.7076	14.5014	12.687	13.3939	15.7349	17.9344	17.4503	15.2967	16.5076	24.4214	26.6441	28.4194	27.3708	27.2612	33.244	34.2957	35.4147
Lec06901.1	1.50544	1.08926	0.733019	1.79381	3.82068	1.96744	1.57044	0.714561	0.285831	0.583104	3.6919	1.23456	1.31645	1.33051	0.526394	0.788597	2.43061	9.86461
Lec55828.1	0	0	0	0	0.379313	0.267699	0.471631	0.741231	0.487835	0.980986	0.609755	0.179341	0	0	0.272963	0.982894	0.684164	1.19811
Lec06903.1	5.47184	5.4128	5.27161	1.51921	2.73358	1.74225	6.57583	5.59079	4.78394	7.9837	15.0262	13.3335	16.609	21.2409	15.3506	10.2029	10.5564	9.90805
Lec06904.1	15.7341	17.949	13.2348	10.6909	12.2919	12.0035	5.9274	5.93512	8.12336	5.7071	5.10897	3.88571	5.13391	4.46963	4.47818	4.52752	3.22113	4.08669
Lec06906.1	0.571218	0.385284	0.313667	2.14119	2.48507	1.27191	9.49843	11.8704	11.3064	5.84567	9.76459	5.43533	7.68868	3.4745	4.59899	50.6128	100.704	124.437
Lec06906.1	0	0	0	0	0	0	0	0.117693	0.118467	0	0.398235	0	0	0	0	0.096992	0.04448	0.758401
Lec06907.1	0.187746	0.335583	0.334964	0.22305	0.489533	0.365205	0	0.069119	0.179495	0.084738	0.066119	0.422879	0	0.139769	0.074765	0.147484	0.079785	0.113197
Lec06908.1	5.01736	4.77952	4.2995	12.4747	9.86225	10.2958	7.28606	7.09794	7.16462	5.0358	5.28446	4.82378	5.72788	5.69894	5.06118	4.40222	5.27306	4.06841
Lec06910.1	0	0	0	0	0	0	0.616974	0.498818	0.438069	0	0.041337	0	0	0	0	0.099116	0.082251	0.479283
Lec06914.1	0	0	0	0	0	0	0	0	0.088202	0	0	0	0	0	0	0	0	0
Lec06916.1	0	0	0	0	0	0	0	0	0.086933	0	0	0	0	0	0	0	0	0.042576
Lec06917.1	0	0	0	0	0	0	0.394529	0.429312	1.00895	4.83519	7.47879	21.7216	11.7921	28.0267	24.3773	49.7107	120.71	181.361
Lec06922.1	0	0	0	0	0	0	0	0	0	0	0	0	0	0	0	0	0	0.049681
Lec06923.1	14.6597	16.688	15.8918	13.6014	13.6233	16.4708	23.8893	25.4329	21.6552	25.8217	15.9793	11.9204	10.3307	10.5185	9.29864	15.5223	13.452	12.4949
Lec06924.1	47.9364	51.7294	46.8887	10.3531	11.7274	11.0582	2.31928	1.97389	1.64862	4.45499	16.2866	16.6515	14.5783	11.3178	15.2204	6.34066	4.75815	6.63371
Lec06925.1	6.58228	5.06339	6.24983	3.65235	2.42891	3.89043	4.58028	5.34169	5.91814	5.93841	8.15244	11.711	12.3616	10.5019	9.47654	13.4293	11.4468	12.4861
Lec06926.1	114.261	97.642	105.843	22.3804	23.358	24.4804	138.915	130.251	121.417	118.526	64.1406	45.9379	26.7506	25.2705	30.6213	43.1433	29.8624	24.2827
Lec06927.1	2.938	3.54867	4.56495	3.54544	4.55686	4.29391	4.55866	3.63601	4.02002	4.28048	5.56572	4.29805	5.50965	5.4092	4.77012	7.3776	6.87109	6.22299
Lec06928.1	3.1397	3.68598	3.48529	2.92702	2.18911	3.65165	5.09158	5.10862	5.37194	7.54712	9.69847	10.7214	11.5628	11.1985	12.1669	14.6296	15.3182	15.7091
Lec06929.1	18.3022	19.1018	20.22	6.93489	9.91	9.03728	8.33273	10.3393	10.0697	12.099	9.83436	10.1362	8.40834	8.18779	10.3116	7.41983	10.1105	7.19399
Lec06933.1	0	0	0	0.031722	0.048105	0.102416	0.090746	0	0	0	0	0	0.076298	0	0	0.284974	0	0.261915
Lec06934.1	0.963764	1.03072	0.348867	31.4969	60.0476	53.0589	110.237	91.2944	71.0315	129.072	53.742	61.5951	23.4525	11.9501	15.4319	15.2087	50.8283	92.7781
Lec06937.1	5.72366	5.12533	4.88305	2.99959	4.41148	3.76777	6.28667	6.38475	6.34964	9.20204	9.13765	9.69926	9.83255	11.3009	9.93183	6.48466	6.03361	5.20035
Lec06938.1	0	0	0	0	0	0	0	0	0	0.136299	0.068823	0	0	0	0	0	0	0
Lec06939.1	26.1623	28.7115	23.2196	20.9788	21.1039	22.285	50.5741	56.1507	58.3321	75.5262	93.2082	97.8471	84.5433	87.6417	101.099	116.448	126.46	125.861
Lec55772.1	55.6364	65.7236	59.8055	95.253	98.3649	102.307	24.2633	18.8749	18.0693	34.1163	27.2498	28.1417	14.7336	11.2757	16.9619	29.0374	9.26917	11.4448
Lec06943.1	0.22433	0.330449	0.276801	0.251032	2.2031	0.494824	0.760069	0.809878	1.40098	0.564218	0.593518	0.318303	0.412161	0.123589	0.369125	0.668873	0.444266	1.27429
Lec06946.1	18.4115	20.6326	19.51	28.4316	33.0146	31.8618	41.1289	47.81	48.1834	58.1916	60.4892	57.9365	55.1136	61.44	60.5484	59.9363	71.3845	69.4105
Lec43453.1	12.6719	12.3632	15.3583	5.4314	4.04834	4.04158	11.7145	17.9119	17.4066	14.8986	16.456	15.6185	14.7718	15.4847	17.5117	22.0146	19.5097	16.9569
Lec06950.1	4.37363	5.11094	4.4299	1.78902	2.72114	2.15265	4.03301	5.1915	4.95535	6.9322	8.55457	9.62328	10.5909	10.6864	9.39265	7.67276	6.08413	5.70212
Lec55762.1	0.531367	0.811171	0.733164	0.767866	0.702605	0.532487	1.85156	2.05097	1.57301	3.50701	4.91742	3.67077	5.15805	4.619	3.69704	3.57945	3.17633	2.93727
Lec06953.1	72.0461	72.4261	68.9206	86.3067	92.3339	89.0651	106.755	107.771	118.46	91.1255	77.2714	70.7166	70.933	63.7283	69.0184	53.9116	50.4838	46.3698
Lec06954.1	0.400821	0.29283	0.427123	0.132795	0.235319	0.190389	0.573361	0.601829	0.749832	0.575337	0.393457	0.508202	0.277422	0.393787	0.306754	0.359853	0.170398	0.176084
Lec06955.1	4.87918	4.74939	5.25228	1.95416	1.97164	1.69643	3.47229	4.74209	3.83513	4.53101	6.10794	6.57898	8.08616	8.17508	8.93797	8.30492	8.62587	9.07655
Lec06961.1	0.188647	0.114149	0.103837	0.127809	0.105796	0.142153	0.544269	0.782673	1.46045	0.762993	1.01564	1.10427	0.747365	0.867315	1.01102	0.396002	0.216787	0.181426
Lec06965.1	39.5405	36.1394	32.7733	33.0528	40.3093	43.0848	37.7071	46.6071	53.872	39.2147	36.2219	38.6322	34.8602	37.3111	38.1017	28.3276	32.6276	31.0077
Lec06966.1	1.34277	1.51633	1.40999	0.884196	0.939902	1.06243	4.95092	5.34832	4.9718	10.2314	14.5086	13.7046	16.6245	10.3726	14.6094	13.9631	10.7923	8.86094
Lec06967.1	18.9596	20.2478	18.4805	17.0926	19.6217	18.4198	36.2771	37.9919	44.2619	39.3463	38.0838	36.2273	34.966	34.6004	39.133	28.647	26.9027	31.0895
Lec06969.1	1.61828	2.19439	1.39926	2.60544	2.69972	3.67426	2.3204	2.27688	2.02105	1.94894	1.55635	1.35984	1.51098	1.4669	0.812747	0.769336	0.290443	0.266369
Lec06970.1	0.271829	0.150691	1.05267	2.25707	1.77081	3.62135	1.90862	2.3393	1.61721	1.51385	0.727244	1.30604	1.90893	1.48049	1.38355	0.747948	0.184778	0.59196
Lec06971.1	0	0	0	0	0	0	0	0	0	0	0	0	0	0	0	0	0	0
Lec06972.1	23.917	26.5503	26.0313	21.122	24.628	26.3472	50.713	47.4034	43.5011	49.9256	41.8114	37.5395	29.4231	44.0584	39.19	43.1427	41.7776	42.6146
Lec06973.1	0	0	0	0	0	0	0	0	0	0	0	0	0	0	0	0	0	0
Lec06974.1	5.64538	5.32123	5.97099	2.74153	2.4689	2.4544	15.707	14.1878	11.8556	22.5534	14.8361	11.9207	9.57321	7.68418	11.0179	15.6124	29.0309	37.5707
Lec06975.1	0	0	0	0	0	0	0	0	0	0	0	0	0	0	0	0	0	0
Lec51285.1	0.361021	0.362413	0.13867	0.211159	0.410267	0.213142	0.384188	0.13286	0.09447	0.052005	0	0.040378	0.039457	0	0	0.017464	0.046515	0.107751
Lec06978.1	0.07808	0.109753	0.080536	0.182794	0	0	0.210113	0.273374	0.858163	0.084524	0.24508	0	2.14084	0.267216	0.754786	0.392008	2.15916	0.683977
Lec06979.1	0	0.019043	0	0	0	0	0	0	0	0.14849	0.260745	0.558876	0.642225	0.864801	0.725265	0.351341	0.432674	0.652401
Lec17684.1	33.4653	39.0613	35.7479	37.1131	51.4526	49.5974	46.8457	47.1064	45.0503	48.1852	49.7991	49.3713	46.7188	51.4802	54.5004	70.0535	80.5248	77.9727
Lec06982.1	0.802069	1.86108	1.26866	1.48555	2.87565	1.60419	4.29003	4.59323	1.2937	0.40036	0.382932	0.449317	0.520527	0.378328	0.62311	0.153582	0.328092	0.855495
Lec06984.1	0	0	0	0	0	0	0	0	0	0	0	0	0	0	0	0	0	0
Lec06985.1	14.0862	15.4555	16.4391	8.08618	12.2362	10.9533	20.0017	25.5605	25.571	22.3443	21.5093	21.7862	20.862	22.301	23.4794	16.0138	15.7106	14.6759
Lec06987.1	5.08608	6.48383	5.96027	2.55926	3.62549	3.89118	3.52495	3.90537	4.29082	5.06729	5.92512	5.55699	5.85292	7.12643	6.48271	6.59548	7.83314	7.52166
Lec06988.1	21.4182	17.8085	17.3194	17.077	13.6596	12.7839	17.9735	14.5636	13.6896	22.593	26.4503	28.9429	25.4128	25.0723	26.2454	36.3481	38.8972	42.6519
Lec06989.1	50.552	51.2285	46.6248	108.695	104.729	106.688	145.277	128.152	135.884	144.367	195.88	235.418	254.647	236.317	244.972	224.805	228.421	245.119
Lec06990.1	64.7595	81.1095	71.0437	71.0485	69.6927	83.7589	80.8201	77.4857	78.0985	71.0526	76.8888	74.6959	65.0683	79.6192	73.4211	68.0713	63.0983	66.8343
Lec06995.1	8.8671	11.7318	9.06969	5.51514	5.13307	6.70704	14.6273	14.6692	14.1647	22.1926	36.0865	43.708	44.6005	49.1844	49.9247	51.8796	52.8414	62.2264
Lec06996.1	0.875098	1.14558	0.61626	5.18957	7.23756	5.88858	3.32613	1.4966	1.90093	8.9842	26.822	38.6723	32.9907	34.6254	39.7287	23.5067	17.2576	39.2316
Lec06997.1	87.8962	54.5407	66.6246	79.8198	79.8879	84.0972	44.2496	60.7451	63.8903	50.0159	83.256	81.2903	113.526	123.718	119.127	60.4942	55.1601	43.7379
Lec06998.1	6.76073	4.56448	5.40342	6.55422	6.42199	6.38055	10.2518	8.05134	11.0144	15.2864	13.8025	13.5428	12.0317	15.5278	14.6258	18.2357	16.8907	13.8121
Lec06999.1	4.01314	4.25676	3.73558	3.79952	3.34613	3.79019	1.98253	1.57231	2.0823	1.36123	1.55351	1.38489	1.05797	1.37993	1.03289	1.32273	0.930518	0.947888
Lec58746.1	0	0	0	0	0	0	0	0	0	0	0	0	0	0	0	0	0	0
Lec07001.1	6.71469	8.27315	6.9297	22.0488	33.6654	22.7901	32.1076	17.8829	11.4184	32.0698	51.5363	56.3769	151.981	183.116	151.188	116.289	198.197	307.482
Lec07003.1	0	0.04006	0	0	0	0	0.117563	0	0	0	0.08223	0.05799	0	0.083505	0.114638	0.052762	0	0.093937
Lec43608.1	1.63406	1.73276	1.17383	1.86076	1.72223	1.88629	1.40426	2.90611	2.60556	5.65186	20.1032	21.8608	23.1453	27.3973	29.5522	30.6304	32.6082	29.9852
Lec55640.1	0	0	0	0	0	0	0	0	0	0	0	0	0	0	0	0	0	0
Lec07009.1	0	0	0.035678	0	0	0	0	0	0	0	0	0	0	0	0	0	0	0
Lec07010.1	154.759	181.158	166.474	144.707	128.145	140.788	119.401	123.456	154.944	56.6877	60.8273	57.8767	52.5567	44.8937	51.6199	41.4512	37.9932	27.6151
Lec07011.1	1.05982	1.01053	1.25974	1.33384	1.66812	1.85962	7.24814	7.10469	6.51694	8.75251	5.79239	6.26282	3.44329	2.8953	5.39803	4.54198	5.4622	5.59638
Lec07013.1	0	0	0	0	0	0	0	0	0	0	0	0	0	0	0	0	0	0
Lec07015.1	37.8274	35.2148	33.9293	33.3658	33.5523	34.342	46.3587	46.0965	52.5754	60.08	89.1252	108.232	109.271	93.0686	102.57	107.441	93.1643	103.74
Lec07016.1	0.419114	0.939121	0.817903	0.071343	0.252419	0.22012	2.01724	2.49669	3.11603	2.30647	2.41889	2.03206	3.80904	2.74958	3.07252	2.1323	1.88522	2.19925
Lec07017.1	0.011877	0	0	0	0.012179	0	0	0	0	0	0	0	0	0	0	0	0	0
Lec07018.1	0.319953	0.44102	0.324339	0.132487	0.189497	0.254085	0.386815	0.22446	0.288106	0.46143	3.38584	3.21861	4.56168	4.52884	6.25081	3.12156	3.06377	2.85207
Lec07020.1	0	0	0	0	0	0	0	0	0	0	0	0	0	0	0	0	0	0
Lec07021.1	3.03431	3.43933	2.91456	3.58148	3.40082	4.35157	5.45559	5.80219	5.13664	7.95283	6.5217	7.28473	6.36266	7.48034	7.00371	6.19748	6.14744	5.22596
Lec07022.1	3.12665	3.70745	3.2018	2.89949	3.1496	3.03817	10.8719	11.5112	11.0829	13.2813	20.7029	24.3871	26.6212	27.9712	27.3441	16.824	16.7373	17.32
Lec07024.1	0	0.035347	0	0	0	0	0.145229	0.066929	0	0.091143	0.025026	0.056749	0	0	0.135004	0	0.091357	0.040564
Lec07025.1	0	0	0	0.052483	0	0	0	0.08584	0.055676	0.101408	0.101127	0.231227	0.495372	0.068096	0.135434	6.07112	7.54049	10.1228
Lec07027.1	0	0	0	0.064686	0.440513	0.058001	0	0	0	0	0	0	0	0	0	0	0	0
Lec07028.1	3.31912	3.17713	2.79784	2.24608	4.39026	2.77635	1.13	1.69764	1.67829	2.12095	2.7195	2.57645	2.77405	2.23978	2.91596	1.02792	1.09539	1.57729
Lec07029.1	0	0	0	0	0	0	2.56507	1.3547	0.800363	0.116698	0.128395	0.060209	0	0	0.211441	0	0	0
Lec03323.1	2.94493	2.0748	2.28341	7.8085	8.42848	7.26331	10.8999	10.5133	12.4161	10.3039	20.7796	30.3214	26.7821	25.7981	30.7722	21.5528	18.7741	21.9901
Lec07032.1	5.89081	3.41329	5.52678	5.59183	6.20245	5.10018	1.64899	1.18166	1.24684	1.31212	9.38993	11.8684	18.827	18.8157	14.2818	11.3873	7.92702	9.34924
Lec07033.1	7.3277	8.6929	7.4718	8.28086	9.87562	6.975	11.8225	11.1995	11.1481	42.7821	63.669	62.7995	69.1245	77.1778	78.8832	72.0178	96.7288	77.72
Lec07034.1	0.113442	0.074255	0.096968	0.029735	0.166682	0.052221	0.220217	0.159433	0.041936	0.252772	0.826693	1.10213	2.50539	1.35226	1.38388	0.420347	0.313193	0.824324
Lec07035.1	1.46517	1.57615	1.16633	9.7689	11.4151	11.2297	0.677083	1.31329	0.542024	0.971212	2.10256	1.77553	5.13068	1.72135	1.94333	7.43528	5.06021	5.80594
Lec27895.1	0	0	0	0	0	0	0	0	0	0	0	0	0	0	0	0	0	0
Lec07038.1	0	0	0	0	0	0	0	0	0	0	0	0	0	0	0	0	0	0
Lec07039.1	0.480558	0.504239	0.352508	0.840016	0.574289	1.15927	2.12236	4.04476	2.96657	1.81817	2.27208	2.56004	0.649926	0.982887	1.09917	3.69905	13.2761	6.36134
Lec07043.1	2.30235	2.83933	2.3579	2.37783	2.8697	2.59357	3.67648	3.50191	3.05302	4.63146	5.4097	6.20987	5.26723	5.62818	6.44078	8.55827	10.9749	10.244
Lec07044.1	2.61736	2.27387	2.37423	3.42697	3.06112	2.76863	3.06294	2.71687	4.98511	4.68217	1.9188	0.534054	0.550299	0.216947	0.452652	3.246	2.17282	3.50692
Lec07045.1	17.081	19.972	18.2091	5.11794	6.80778	6.96312	11.6543	12.8249	13.444	11.6325	17.4805	17.8165	17.1165	18.458	17.0681	18.5699	19.0787	20.034
Lec07046.1	23.8535	14.3707	15.749	77.0474	80.9409	84.8491	85.5365	65.765	57.3703	138.981	62.0834	29.7173	20.8105	17.8522	24.7205	30.9155	48.7558	50.1745
Lec07047.1	1.03877	0.21722	0.92739	2.65773	4.79046	4.16741	10.8771	11.7355	19.8111	0.72346	0.252387	0.23409	0.235457	0	0.534205	0.05399	0	0
Lec07048.1	3.13271	4.81845	3.71926	2.45285	3.33525	3.74371	12.2695	15.3775	15.7393	21.521	31.3321	35.444	35.7538	39.502	35.1224	22.5771	27.1682	22.8847
Lec07049.1	0.58096	0.389224	0.436833	0.16362	0.359417	0.297769	1.87619	1.75627	1.89161	2.58451	3.30064	3.57437	3.18416	3.77055	3.43372	2.19053	2.04137	2.08535
Lec07050.1	87.4209	90.4668	90.3019	21.7432	20.1226	25.5336	31.9022	34.8034	39.9203	31.7032	47.0631	43.8585	39.0315	44.4605	50.4903	21.9966	17.4606	13.9105
Lec07051.1	9.25603	10.2744	10.7392	9.72288	10.6911	11.2159	29.3215	27.8112	28.7115	28.2601	31.112	31.7676	34.2651	35.8299	34.9507	25.8673	22.5201	27.0159
Lec07052.1	7.12755	7.59946	5.93393	2.83112	3.00456	3.48562	11.5528	11.3876	12.1188	11.3964	18.5314	20.6366	23.3483	20.8687	22.2796	25.0312	26.0552	28.4917
Lec07053.1	22.3791	25.9459	30.6864	21.9855	18.0846	21.3786	5.93924	7.22766	7.6295	3.00237	3.45641	3.1057	3.79168	2.58425	2.67389	7.56004	5.79952	4.96353
Lec07060.1	0	0	0	0	0	0	0	0	0	0	0	0	0	0	0	0	0	0
Lec07061.1	0.385528	0.313482	0.313628	0.093941	0.147044	0.180298	0.32939	0.083256	0	0.341629	0.328519	0.364414	0.218358	0.287221	0.287789	0.238609	0.2399	0.174243
Lec07062.1	26.7457	24.085	25.5697	31.8204	29.6165	30.1564	16.1773	13.0755	13.8167	13.3066	13.7448	16.057	11.2957	14.9591	12.143	15.8384	16.3643	17.9363
Lec07063.1	0.076592	0.11582	0	0	0.095412	0.116962	0.053202	0.103469	0	0.251224	0	0	0	0	0	0	0.172462	0.200178
Lec07064.1	0	0	0	0	0	0	0	0	0	0	0	0	0	0	0	0	0	0
Lec07065.1	0.04909	0	0	0	0.078979	0.083349	0	0	0	0	0	0	0	0	0	0	0	0.052775
Lec07066.1	1.80962	1.64407	1.73068	0.654193	0.750759	0.783618	9.71341	9.22889	9.56026	9.24778	8.4961	8.25951	10.0332	8.15175	7.63138	9.53855	5.72662	6.36591
Lec07067.1	3.21055	4.13819	3.87361	2.79379	3.10608	4.12539	10.055	11.1684	9.41501	14.3568	12.8526	11.6191	12.3605	11.4929	12.0875	10.2756	9.81369	8.57115
Lec07068.1	9.72581	9.98796	12.3939	21.694	26.0101	24.9107	12.1235	12.423	10.1393	10.8407	14.7548	10.1369	16.1247	15.3502	15.9172	32.0686	42.0156	52.8374
Lec07070.1	0	0	0	0	0	0	0	0	0	0	0	0	0	0	0	0	0	0
Lec07071.1	0	0	0	0	0	0	0	0	0	0	0	0	0.102235	0	0	0	0	0
Lec07072.1	23.3226	19.5678	20.3364	21.6418	21.0848	21.691	15.3021	12.7724	12.4463	17.5856	17.1707	18.2738	17.9279	21.7394	20.6833	25.2766	25.2512	24.0125
Lec07074.1	0	0	0	0	0	0	0	0	0	0	0	0	0	0	0	0	0	0
Lec03110.1	0	0	0	0	0	0	0	0	0	0	0	0	0	0	0	0	0	0
Lec07079.1	1.3083	1.28274	1.29062	0.373002	0.321716	0.58343	0.277045	0.184054	0	0.123019	0.400916	0.41569	0.77321	0.348417	0.283932	0.297873	0.685953	0.526775
Lec07082.1	0.70787	0.455862	0.255256	2.34949	3.42488	4.11378	0.270035	0	0.388772	0.694815	0.666166	1.11668	0.220133	0.292267	0.53569	1.33341	2.3082	2.21293
Lec07083.1	3.50603	3.28658	2.42906	1.89549	2.1926	2.11537	4.5027	7.08269	5.21608	9.4289	7.64114	8.55223	8.19321	7.7273	8.84045	6.40868	4.01184	6.5526
Lec07085.1	0	0	0.018166	0	0.050456	0	0	0	0	0	0	0	0	0	0	0	0	0
Lec07086.1	0	0.056252	0	0.127369	0.167011	0.390642	0	0	0	0	0	0	0	0	0	0	0	0
Lec07087.1	12.3836	10.589	10.5681	7.99184	7.61885	7.12741	13.1767	11.4949	9.49836	11.6436	11.3665	10.3899	7.67403	7.28018	8.31986	11.0151	9.1658	8.27933
Lec07088.1	7.68754	9.67414	8.88437	5.30674	5.89553	7.0689	15.1544	14.2078	13.6379	12.095	12.1411	12.2633	14.7239	12.2024	12.6379	10.1358	8.38103	11.5625
Lec07091.1	44.6337	48.9994	47.5905	102.202	105.31	104.112	118.9	155.209	159.282	27.2932	28.2753	20.3303	57.746	40.8507	41.7388	31.3864	26.3364	32.342
Lec07092.1	1.40003	2.29153	1.5674	11.9426	13.7153	16.1188	2.35414	2.06774	1.73144	2.81239	5.71821	5.61183	4.91753	6.15813	7.46486	5.4545	5.29944	7.66822
Lec07095.1	9.14613	7.03038	6.94348	14.9802	12.8201	13.9218	14.4902	15.0559	14.0155	10.5888	15.3798	19.097	18.4394	18.6287	23.2104	18.5839	16.9369	18.3185
Lec07096.1	0	0	0	0.388758	0.497912	0.281931	0.172279	0.403176	0.126868	0.27524	0.125661	0.127451	0.197348	0.0862	0.249126	0.195058	0.136912	0.098322
Lec07098.1	4.84435	5.25249	5.06561	22.6453	21.2344	26.1246	12.7593	15.6189	15.6232	15.2878	10.7756	10.1976	11.1484	11.1193	8.56468	8.53642	7.50276	5.01813
Lec07099.1	38.3036	31.2187	35.7483	28.7589	28.2307	28.7426	11.1409	14.3652	14.7031	10.9269	16.0922	14.6767	16.1096	13.1311	16.3828	9.91372	8.46781	5.55507
Lec07100.1	256.252	273.28	254.798	328.852	328.447	349.475	51.8434	56.0134	71.0123	41.9399	54.7281	50.93	43.6061	42.7909	50.8038	19.5308	16.6297	10.87
Lec07101.1	6.84218	7.57255	8.69796	2.76361	2.87674	3.44229	13.3654	13.0099	10.5321	14.5765	12.8546	13.1891	13.6465	15.9054	12.4475	14.3988	16.3253	15.1576
Lec07103.1	3.06499	3.39445	2.49361	0.676216	0.698193	0.890627	2.11617	2.36091	2.41758	5.82165	7.1021	6.30519	12.0937	8.22902	10.0245	5.89259	4.86669	5.26128
Lec07104.1	13.3537	14.7771	14.7748	21.7977	24.3999	23.6411	47.2309	49.1104	42.8765	49.7246	42.2244	34.7144	42.7696	45.8588	42.7887	67.2994	67.5049	66.6275
Lec57604.1	0	0	0	0	0	0	0	0	0	0	0	0	0	0	0	0	0	0
Lec07108.1	0	0	0	0	0	0	0	0	0	0	0	0	0	0	0	0	0	0
Lec07109.1	0	0	0	0.121433	0	0	0	0.039097	0	0.082359	0	0	0	0	0	0.218571	0	0
Lec07113.1	2.0401	3.10133	2.55234	2.81551	3.22647	3.56216	15.7658	12.9293	12.8225	13.9805	9.23838	8.4285	7.59629	7.07426	6.51751	10.2999	12.4383	13.6623
Lec07114.1	0.323144	0.369438	0.401585	0.230807	0.428709	0.176153	0.544458	0.619184	0.431248	0.669911	0.655133	0.560316	0.702758	0.461805	0.387438	0.771672	0.382168	0.539685
Lec07115.1	0	0	0	0	0	0	0	0	0	0	0	0	0	0	0	0	0	0
Lec07118.1	13.603	14.2229	12.3148	8.16554	8.81745	8.03	17.211	15.2939	17.897	12.9254	16.4113	15.9054	15.9794	16.0714	14.9854	7.87776	6.93389	8.62012
Lec07119.1	0	0	0	0.196889	0.618438	0.707406	0	0	0.058957	0	0	0.037381	0.060277	0	0	0	0	0
Lec07120.1	0	0.186106	0.037441	0.269666	0.223266	0.194476	0.078286	0.138545	0.087688	0.334954	1.4946	1.53344	2.37133	1.55324	1.44734	2.53824	2.24656	1.29922
Lec07124.1	0	0.072217	0	0	0	0	0	0	0	0.021284	0	0	0	0	0	0	0.026102	0
Lec07126.1	0	0	0	0	0	0	0	0	0	0	0	0	0	0	0	0	0	0
Lec07129.1	0.394944	0.932953	0.332603	0.45647	0.74905	0.471407	0.344205	0.268328	0.356067	0.507374	2.74699	1.9659	1.46255	1.38727	2.5189	10.0626	12.5845	10.1213
Lec07130.1	0	0	0	0	0	0	0	0	0	0	0	0	0	0	0	0	0	0
Lec07131.1	0.89158	0.536048	0.530457	1.24699	1.61851	1.23471	0.719517	1.22891	1.72953	0.516083	1.03401	1.36031	0.940847	0.928538	1.30489	4.38805	5.01641	4.20775
Lec07132.1	0.143365	0.140626	0.073696	0.085043	0.11459	0	0.374178	0.412644	0.391091	0.264823	0.54079	0.559119	0.989435	0.429149	0.825278	0.431227	0.670296	0.525592
Lec46223.1	0	0	0	0	0	0	0	0	0	0	0	0	0	0	0	0	0	0
Lec07134.1	12.8715	11.5005	12.1505	15.8799	19.7568	19.8763	23.1916	12.9904	7.97844	24.5487	23.4477	21.0948	22.0709	31.6259	20.8053	25.0221	25.529	19.7716
Lec07138.1	17.4448	26.4095	19.7592	1.70374	2.18808	3.15136	0.808934	1.4865	1.91101	2.05711	3.53516	3.72344	4.08854	4.74934	3.89525	3.62279	2.47237	3.34767
Lec07139.1	11.9244	14.4678	12.4535	14.4523	16.6811	15.8057	16.6262	13.4044	10.5782	16.9135	28.5174	29.9072	33.2001	42.0444	40.0264	65.8296	63.6172	53.3085
Lec07140.1	0.089964	0	0	0	0	0	0.232016	0.115875	0.209257	0.122825	0.229006	1.13564	0.088515	0.186758	0.442932	0.223911	0.142925	0.244362
Lec07141.1	0.36369	0.320205	0.435164	0.858302	1.01411	0.724681	0.916069	1.79377	1.67958	0.54134	0.565569	0.691585	0.80864	0.330969	0.295695	0.417111	0.236801	0.39047
Lec07142.1	0	0	0	0	0	0	0	0	0	0	0	0	0	0	0	0	0	0
Lec07143.1	2.1064	2.24131	1.93885	0.916789	1.06993	0.797409	2.29932	3.36395	3.28159	4.77901	8.11305	8.55945	8.39334	10.2241	9.29618	4.94868	4.48459	4.2344
Lec07144.1	8.49456	8.84906	8.21278	8.03554	6.72328	7.56538	12.5471	12.9604	13.8957	16.4204	24.681	26.9213	25.4054	25.1338	26.5071	25.6014	26.425	30.4084
Lec53543.1	0	0	0	0	0	0	0	0	0	0	0	0	0	0	0	0	0	0
Lec53532.1	0	0	0	0	0	0	0	0	0	0.1374	0	0	0	0	0	0	0.063185	0
Lec07152.1	4.02998	6.24201	4.95932	6.66523	7.56449	6.61237	2.68187	2.28741	1.93762	8.92555	15.7609	18.9165	32.0678	27.012	21.5132	13.9848	13.63	15.7946
Lec07154.1	0	0	0	0	0	0	0	0	0	0	0	0	0	0	0	0	0	0
Lec07155.1	0	0	0	0	0	0	0.038901	0.104629	0.042785	0.089573	0.284357	0	0	0.026554	0.036277	1.02084	0.081251	0.111221
Lec07156.1	0	0	0	0	0	0	0	0	0	0	0	0	0	0	0	0	0	0
Lec07157.1	0	0	0	0	0	0	0	0	0	0	0	0	0	0	0	0	0	0
Lec07159.1	0.143039	0.344179	0.145652	2.33729	4.44926	1.63374	2.65157	0.483249	0.422111	1.55852	0.384212	1.0757	0.203547	0.745411	0.500529	0.790936	0.63157	1.08292
Lec53514.1	0	0	0	0	0	0	0	0	0	0	0	0	0	0	0	0	0	0
Lec07162.1	1.15498	1.00386	0.740292	0.355212	0.436229	0.346564	0.124979	0	0	0.242267	0.089568	0.256914	0.22789	0.186055	0.103632	0.286792	0.192922	0.104031
Lec07164.1	1.89642	1.44702	0.883159	0.106177	0.275381	0.132875	0.788699	1.456	1.47836	3.07655	1.57515	1.91555	0.809678	1.15814	1.03304	1.49706	1.19474	1.96362
Lec07165.1	0.294461	0.149641	0	0	0	0.026447	0.111175	0	0	0.05877	0	0	0.044976	0	0	0.049079	0	0
Lec07166.1	8.58564	7.96743	7.36947	3.79962	3.54909	3.78016	0.535821	0.601237	0.556554	1.28975	0.706105	0.492013	0.189631	0.158812	0.144507	1.3593	1.27911	1.49771
Lec53497.1	11.2313	10.9472	10.3747	15.1561	12.9655	15.5618	22.974	21.0459	24.1098	23.4578	24.5867	26.0422	25.4579	24.2972	25.5266	20.6833	22.5919	24.3256
Lec07168.1	12.2043	15.9979	15.1365	13.8441	15.743	18.2021	6.94373	7.1179	9.34022	6.53006	6.99824	5.67834	5.47477	3.41284	6.75349	3.52646	6.74917	2.57575
Lec07170.1	0	0	0	0	0	0	0	0	0	0	0.018942	0	0	0	0.072126	0	0	0.108559
Lec07171.1	0.935554	0.612155	0.715308	0.108078	0.090945	0.227201	2.80279	3.09903	3.24928	4.16659	4.46262	4.16099	7.13661	5.40649	6.54788	2.42152	1.38028	2.24562
Lec07173.1	7.21865	9.37852	7.89573	5.6057	5.98352	5.71746	7.61485	8.19331	7.40578	7.52535	9.63991	9.65375	11.7245	11.9395	11.467	10.161	10.7335	12.4489
Lec07174.1	0.977194	0.486262	0.441679	0.262915	0.301723	0.184109	0	0.031157	0	0.060288	0	0.058513	0.079362	0	0.119147	0.319822	0.131071	0.195014
Lec07179.1	3.47615	4.11408	3.40204	1.76732	2.29776	1.78666	0.672599	0.680701	0.50225	1.92364	2.12941	2.68511	1.00968	1.66898	1.64921	1.67778	0.946102	0.793939
Lec07180.1	0	0	0	0	0	0	0	0	0	0	0	0	0	0	0	0	0	0
Lec07182.1	0	0	0	0	0.137202	0	0	0	0	0	0	0	0	0	0	0	0	0
Lec07184.1	23.5142	17.8686	17.271	20.2635	27.8215	27.7923	31.8669	29.3251	23.4461	81.8761	74.6152	85.2817	83.7901	115.862	96.1592	138.725	198.173	127.138
Lec07185.1	0.731336	0.866988	0.672311	0.43966	0.943372	0.349413	0.095236	0.433067	0	0.247798	0.228217	0.073908	0	0.099935	0.161414	0	0	0
Lec07186.1	1.19555	0.698747	1.01794	1.05364	1.76526	1.5205	2.06055	2.11605	2.64311	1.58504	2.65088	2.33673	1.94169	1.64325	1.6243	1.85021	1.43895	1.67267
Lec35546.1	0	0	0	0	0	0	0	0	0	0	0	0	0	0	0	0	0	0
Lec07190.1	0	0	0	0	0	0	0	0	0	0	0	0	0	0	0	0	0	0.059244
Lec07191.1	0	0	0	0	0	0	0.046692	0	0	0	0	0	0	0	0	0	0	0
Lec07193.1	9.72872	11.4758	8.6394	5.78493	7.20302	6.17536	31.5698	38.4976	39.3488	32.6138	20.1422	15.3878	15.8176	15.9897	15.8794	10.8483	10.228	11.4448
Lec07194.1	0	0.350115	0.285227	0.206161	0.327175	0.293217	2.7152	3.85007	3.87562	2.28385	2.90274	1.9463	1.61334	0.868754	1.36167	9.28533	16.5779	21.5128
Lec07196.1	35.9785	41.7636	39.7389	37.8236	42.1264	42.311	57.2217	69.4193	76.6671	80.3307	77.6297	71.689	65.9078	62.5473	67.7619	89.3522	94.9183	91.0255
Lec07198.1	23.1852	33.8112	27.6625	26.3529	28.884	32.8777	6.08991	7.75443	6.12542	14.4743	22.2804	23.3373	15.3899	18.2339	21.5306	19.3222	17.0733	8.91501
Lec07199.1	7.75267	7.92349	5.47719	5.45165	5.60414	5.75692	12.1167	13.6807	15.064	12.4594	16.4386	13.4208	19.5617	17.0253	19.4306	35.3976	26.7166	48.8239
Lec07202.1	3.70976	4.05743	3.74087	2.67951	2.86012	3.26618	5.47548	4.44275	4.29979	4.80979	3.80466	3.45872	2.65672	2.67577	2.32261	4.17529	3.16402	4.27724
Lec07203.1	1.50753	0.918962	1.3305	0.801152	0.880334	0.790961	70.1541	68.6842	69.7735	46.6138	40.0195	39.0775	46.9286	40.5731	43.9919	19.757	20.0584	24.2462
Lec07204.1	3.8114	4.98081	4.52999	3.80764	3.87685	3.75986	5.92625	6.72009	6.81115	22.261	23.203	21.9629	23.7308	22.7471	24.8834	17.9611	12.2926	10.5686
Lec07206.1	0	0	0	0	0	0	0	0.093276	0	0	0	0	0	0	0	0	0	0
Lec07207.1	0	0	0	0	0	0	0	0	0	0	0	0	0	0	0	0	0	0
Lec07209.1	0	0	0	0	0	0	0	0	0	0	0	0	0	0.112135	0	0	0	0
Lec07210.1	29.3322	33.11	29.1836	30.785	35.7263	35.921	51.7286	46.6267	39.4255	57.3905	45.9491	41.8075	35.0004	42.4405	38.9401	43.3876	42.8805	47.5191
Lec07212.1	1.139	1.51418	0.963325	0.883354	0.863842	0.886125	0.538722	0.373763	0.626477	0.562781	1.17529	1.10206	0.719389	0.703054	0.968584	0.810338	0.502756	0.500529
Lec07214.1	26.5572	25.8292	24.7653	13.0197	13.3606	16.0429	10.5439	10.8121	15.1953	15.5516	18.3591	23.3208	21.0226	27.7345	28.324	16.6546	17.6564	24.043
Lec07219.1	91.1751	88.1008	83.8268	15.2033	13.7311	19.2125	24.2124	39.6291	61.2227	30.4795	34.0011	27.2922	10.8213	13.5291	19.4379	12.6554	6.97018	4.76538
Lec07221.1	0.210937	0.306229	0.199686	0.080782	0.328192	0.173445	0.0693	0.029862	0.030745	0.128336	0.050445	0.173144	0	0.046622	0.09385	0.088382	0.213882	0.139938
Lec07224.1	168.597	163.397	147.813	180.347	174.684	188.85	136.944	137.473	148.036	74.4013	64.2332	60.9868	60.7581	53.9119	53.6064	24.2608	21.4884	19.3786
Lec07225.1	35.6677	38.7738	37.4556	36.0544	36.3023	37.5827	25.792	29.1111	30.6787	23.2378	18.9191	18.2676	18.6487	16.3525	16.3684	12.307	10.0829	8.73597
Lec07226.1	4.14832	6.07391	4.40282	4.11161	5.15969	4.38635	4.76597	6.59577	8.37243	5.37775	8.55815	8.98256	10.5876	10.4834	8.52006	5.79752	5.68999	6.35602
Lec07227.1	0	0.015885	0	0	1.26907	0.024664	0.161263	0.084066	0	0.062935	0.112892	0.031222	0.050349	0.035367	0	0.041047	0	0.155272
Lec07229.1	0	0	0	0.046639	0	0.087891	0.385957	0.45215	0.402929	1.56012	1.58149	0.983819	0.794151	0.199629	0.327546	11.0634	8.10749	13.7447
Lec07230.1	18.1939	18.2184	17.3295	14.4086	16.2494	13.3617	23.119	30.5239	31.6939	21.3654	14.6117	11.3851	14.9184	11.03	13.1922	21.2778	19.6682	26.4208
Lec07232.1	0.300938	0.505431	0.510985	0.106943	0.246809	0.215248	0.513699	0.499326	0.543284	0.471867	0.460433	0.683603	0.70537	0.683949	0.609017	0.592597	0.319622	0.280993
Lec07233.1	4.34376	5.73708	4.68232	4.21055	3.14686	4.37401	6.06453	7.18049	6.75423	6.08674	5.95429	6.00868	6.46277	6.3972	5.86527	6.27415	5.10749	6.96748
Lec07236.1	0	0	0	0	0	0	0	0	0	0	0	0	0	0	0	0	0	0
Lec07241.1	108.747	113.161	112.568	90.7268	62.4949	81.1359	51.0399	37.2398	34.9528	98.4876	81.2399	76.5196	94.2151	73.0021	73.1634	115.49	89.5969	103.778
Lec07242.1	7.99156	4.13275	5.07643	3.07195	4.41746	2.50999	15.624	17.4618	11.5838	4.56424	3.66743	1.93118	4.63589	3.04758	3.22235	13.8039	9.84769	10.3908
Lec07244.1	13.1233	10.997	9.54506	5.23923	4.97132	5.65274	10.8734	8.43205	6.6857	10.4903	14.2197	15.2123	18.4511	15.581	15.374	14.5129	10.712	13.2638
Lec07245.1	0.047101	0	0	0	0	0	0	0	0	0	0	0.112096	0	0.033723	0	0	0	0
Lec07247.1	20.8117	27.4697	22.8998	7.19976	7.25331	8.4711	21.4835	23.3618	27.5447	21.2382	24.2167	25.8828	30.4008	26.2582	29.228	16.9166	17.0224	17.6339
Lec07248.1	8.61543	7.92245	8.1665	15.4791	17.5534	19.8985	18.8159	17.6868	21.8626	12.9222	12.7902	9.59882	14.837	10.4927	10.2368	13.9971	17.9201	19.3427
Lec07249.1	0	0	0	0	0	0	0	0	0	0	0	0	0	0	0	0	0	0.058424
Lec07251.1	0	0	0	0	0	0	0	0	0	0	0	0	0	0	0	0	0	0
Lec07254.1	0	0	0	0	0	0	0	0	0	0	0	0	0	0	0	0	0	0
Lec07256.1	0	0	0	0	0	0	0	0	0	0	0	0	0	0	0	0	0	0
Lec07258.1	0	0	0	0	0	0	0	0	0	0	0	0	0	0	0	0	0	0
Lec07256.1	0	0	0	0	0	0	0	0	0	0	0	0	0	0	0	0	0	0
Lec07264.1	0	0	0	0	0	0	0	0	0	0	0	0	0	0	0	0	0	0
Lec07265.1	0.445329	0.212668	0.537185	0	0	0	0	0	0	0	0	0	0	0	0	0	0	0
Lec07270.1	0.341027	0.47607	0.345994	0.515884	0.22439	0.45352	3.76494	3.54657	3.59482	4.44585	2.46602	2.14834	2.51871	1.55646	1.60273	1.26629	1.65603	1.48374
Lec07271.1	0	0	0	0	0	0	0	0	0	0	0	0	0	0	0	0	0	0
Lec07272.1	0	0.038571	0	0.070912	0	0.040841	0	0.164517	0.238668	0	0.086413	0.12141	0	0	0.040567	1.36077	2.36872	2.93286
Lec07274.1	0	0	0	0.03836	0	0	0.203461	0.127813	0.052616	0.090784	0	0	0	0	0.058699	0.158922	0.318977	0.086066
Lec07277.1	2.59831	3.89258	2.86231	3.78206	3.48822	4.30388	5.71513	9.18143	6.39747	10.0172	10.1013	9.06054	10.088	9.64555	9.2683	6.39207	4.72832	5.61928
Lec07279.1	3.05561	2.87891	2.47533	4.05384	4.5121	4.87864	8.48046	11.0681	11.0907	7.0816	7.77229	8.61506	6.7572	6.37176	8.53524	5.10159	4.82131	5.92716
Lec07280.1	0.225661	0.260825	0.162113	0.465567	0.347773	0.657772	1.09146	0.697847	1.25194	0.377844	0.258543	0.195692	0.128309	0.054205	0	0	0.217633	0
Lec07281.1	14.6788	14.3447	17.2657	6.48164	7.51023	7.67236	19.0044	19.8695	16.5842	8.75703	8.36399	5.14349	5.12324	2.90469	5.35563	0.808264	0.185905	0.388031
Lec07282.1	0	0	0	0	0	0	0.188131	0.54383	0.677054	0	0	0	0	0	0	0	0	0
Lec07283.1	0	0	0.022049	0	0	0	0	0	0	0	0.063291	0	0	0	0.017845	0	0	0
Lec07284.1	0.971161	1.01578	0.976066	0.71366	0.719843	0.86156	1.94585	2.06312	2.1783	3.30891	3.75792	3.87515	4.62852	3.39093	3.8146	3.06127	2.48053	2.87263
Lec07287.1	0	0	0	0	0	0	0	0	0	0	0	0	0	0	0	0	0	0
Lec07288.1	0	0	0	0	0	0	0	0	0	0	0	0	0	0	0	0	0	0
Lec07289.1	0	0	0	0	0	0	0	0	0	0	0	0	0	0	0	0	0	0
Lec07290.1	0.124845	0.164566	0.260495	0.471751	0.358932	0.502067	0.170091	0.312878	0.11316	0.108243	0.214784	0.330061	0.199779	0.244173	0.410744	0.282637	0.035816	0.062724
Lec07291.1	3.45004	3.51886	2.67875	2.18344	1.82286	1.91631	3.54265	2.36252	3.996	2.5213	2.7483	5.58708	3.66221	4.81654	5.66611	5.24399	4.13298	2.66839
Lec07293.1	0.562538	0.53129	0.644137	0.239519	0.599353	0.602459	4.73224	4.68939	4.99553	4.48157	4.17795	3.60771	4.85302	4.12497	4.92576	2.07736	1.7361	2.17337
Lec07294.1	0	0	0	0	0	0	0	0	0	0	0	0	0	0	0	0	0	0
Lec07300.1	0.915925	1.2814	1.42534	1.34139	1.31802	1.50325	3.7184	3.76921	3.10812	3.78458	3.44294	3.26533	4.08742	3.96486	3.64527	5.43924	4.7619	4.27328
Lec07301.1	0.760124	1.10888	0.81319	0.459415	0.84187	0.663848	1.18827	1.16556	0.631442	1.06387	1.68406	1.56733	2.19896	1.1345	1.44569	0.722418	0.879221	0.528731
Lec07303.1	101.963	110.439	115.681	180.75	200.981	175.929	220.93	205.962	195.583	323.583	404.019	424.146	419.541	472.482	464.119	402.639	478.263	449.932
Lec07304.1	0.090598	0.114598	0	0	0	0	0.153281	0.105771	0.165797	0.248835	0.901785	0.922958	0.759978	0.59795	0.966018	0.59493	0.769542	0.785536
Lec53764.1	2.80132	2.50401	2.47007	4.10307	5.08726	5.18841	8.8393	7.36869	8.09703	14.4941	18.2404	19.6847	20.8622	21.5377	22.5127	12.6387	12.5319	15.8294
Lec07307.1	11.1094	13.5795	10.8337	13.7076	11.9393	16.629	11.0674	10.509	12.5642	5.21971	6.38838	5.71856	8.62196	6.43653	5.78907	5.74641	1.94555	3.32215
Lec26120.1	0	0	0	0	0	0	0	0.023107	0	0	0	0	0.032364	0	0	0	0	0
Lec07309.1	0	0	0	0.030869	0.152477	0	0	0	0	0	0	0	0	0	0	0	0	0
Lec07310.1	0.168278	0.2188	0.222329	0.128408	0.109847	0.088227	0.060225	0.070809	0.047488	0	0.281935	0.421711	0.344607	0.306296	0.325386	0.191995	0.140044	0.053009
Lec07311.1	0	0	0	0.020367	0.020895	0.019467	0.333752	0.400321	0.657609	0.842767	0.515924	0.411582	0.177527	0.257026	0.181369	1.27244	1.15938	0.9011
Lec07317.1	0	0	0	0	0	0	0	0	0	0	0	0	0	0	0	0	0	0
Lec07318.1	0.666054	0.201813	0.422295	0.181345	0	0.075194	0.217079	0.326662	0.428949	0	0	0	0	0	0	0.035087	0.182043	0.116479
Lec07321.1	3.09905	3.19053	2.64403	1.29292	1.59087	2.15099	7.92829	9.97649	10.4795	11.5118	7.47743	7.78794	7.12198	6.45613	5.80277	6.36317	4.46324	5.32111
Lec07322.1	0	0	0	0	0	0	0	0	0	0	0	0	0	0	0	0	0	0
Lec07325.1	26.9689	26.4267	26.8799	17.8857	22.0159	22.7486	7.96477	7.80019	8.56896	7.44486	6.76253	6.47308	5.39515	6.58488	6.89868	4.9152	4.99837	4.47364
Lec07326.1	5.1314	7.08824	4.61632	3.16414	3.66579	3.97577	3.90968	3.74888	4.10173	3.26289	3.03461	2.39204	3.03924	1.6829	1.85383	3.19355	2.21427	3.05885
Lec07327.1	0	0	0	0	0	0.10567	1.59965	1.0101	1.19433	0.72747	0.614688	0.810649	1.07044	0.414105	0.47502	0.745337	1.34975	1.56347
Lec07328.1	0.182517	0.216229	0.184242	0	0	0	0.908247	1.10437	0.877251	0.812735	1.3103	0.634044	0.653032	0.459591	0.437856	2.49343	2.85221	2.38522
Lec07330.1	3.71931	1.87249	2.2067	1.9063	3.06909	1.93361	2.80359	2.5815	3.90153	5.52741	3.34797	3.70221	6.94623	5.95719	5.62503	6.3895	3.25073	2.84204
Lec07332.1	12.6834	14.122	14.1144	15.5913	17.1174	17.8412	18.6576	20.5254	24.0539	22.8641	23.6283	21.6138	18.2979	21.8062	22.1899	24.2839	26.2603	27.2613
Lec07333.1	1.62765	1.61059	2.61618	2.07804	1.53458	1.84379	2.98433	2.41794	0.909907	3.51431	15.2002	16.5163	29.1065	31.1403	24.3017	4.19471	3.6483	2.58235
Lec07334.1	0	0	0.070238	0.107603	0.034537	0	0	0	0	0	0	0	0	0	0	0	0	0
Lec07336.1	1.9371	1.48084	1.47774	1.48259	2.16144	2.04176	14.8821	20.5883	20.1416	4.8394	8.55062	6.32628	13.6528	11.5423	12.2555	3.29566	3.50659	3.99991
Lec07339.1	1.62406	2.01899	1.45669	1.98952	1.74206	2.07408	4.2117	3.74156	3.45748	3.96376	3.84631	3.97373	4.71663	3.82797	3.20096	3.59193	1.80975	2.55254
Lec07342.1	0.91701	0.996058	0.730449	0.985516	1.06115	0.838967	1.33418	2.07368	2.53467	2.14689	3.03514	3.44977	3.30128	3.43223	3.12163	2.39398	2.36211	2.51089
Lec07345.1	0	0	0	0	0	0	0	0	0	0	0	0	0	0	0	0	0	0
Lec07347.1	455.757	419.079	420.062	706.599	696.843	694.154	152.685	125.547	85.6455	44.0446	65.6603	64.2195	76.7847	58.3804	58.6254	196.573	205.287	195.995
Lec07348.1	0	0	0	0	0	0	0	0	0	0	0	0	0	0	0	0	0	0
Lec07349.1	0	0	0	0	0	0	0	0	0	0	0	0	0	0	0	0	0	0
Lec07350.1	0.300988	0.31554	0.38089	0.505236	0.275227	0.160177	2.40636	2.60206	2.33408	2.85484	1.49713	0.953343	1.44213	1.0229	1.00828	7.87584	5.60187	5.49332
Lec07353.1	0	0	0	0	0	0	0	0	0	0	0	0	0	0	0	0	0	0
Lec07354.1	0.718919	0.843664	0.652041	0.318799	0.373007	0.553129	0.084495	0	0	0	0.087714	0.088003	0.134529	0.121444	0.116539	0	0	0.117641
Lec07355.1	1.31425	1.19868	1.37796	0.921198	0.541674	0.859523	0	0	0	0	0.033634	0.170296	0.059647	0.017894	0	0.09357	0	0
Lec07356.1	0	0.091848	0	0	0	0.139338	0.340689	0.212953	0.063997	0.674003	7.86334	9.96573	15.7894	16.279	13.7452	0.406176	1.64004	0.947135
Lec07357.1	4.68469	3.71303	4.13042	4.01044	2.58987	3.32011	4.4199	4.67699	5.53503	3.14311	9.22177	10.9734	13.1404	12.7466	12.4081	15.7935	19.1643	14.2836
Lec07360.1	0	0.176736	0	0	0	0.091044	0	0	0	0.104892	0	0	0	0	0	0	0	0
Lec07361.1	14.7312	15.2495	13.5688	10.2413	12.1145	10.8352	12.967	13.9307	13.8235	11.6653	12.788	12.799	15.9275	13.8818	12.5566	9.49719	8.4958	8.24044
Lec07362.1	0	0	0	0	0.015822	0	0.019817	0	0.039133	0.046878	0	0	0	0	0	0.05896	0	0.041636
Lec07366.1	0	0	0	0	0	0	0.088035	0.101599	0.039911	0.312446	0.179916	0.128792	0.624456	0.174902	0.231391	0.803213	0.484358	0.624622
Lec07369.1	1.28307	1.27154	1.38538	1.23257	1.47885	1.25915	2.6656	2.89888	2.7697	4.41838	4.14805	3.83793	2.8852	3.07467	3.27837	4.64456	4.63916	4.57831
Lec07373.1	0	0	0	0	0	0	0	0	0	0	0	0	0	0	0	0	0	0
Lec07376.1	0	0	0	0	0	0	0	0	0	0	0	0	0	0	0	0	0	0
Lec07377.1	0	0	0	0	0	0	0	0	0	0	0	0	0	0	0	0	0	0
Lec07376.1	0	0	0	0	0	0	0	0	0	0	0.116032	0.200948	0	0	0	0.486183	0.253853	0
Lec07382.1	0	0	0	0	0	0	0	0	0	0	0	0	0	0	0	0	0	0
Lec07385.1	0	0	0	0	0	0	0	0	0	0	0	0	0	0	0	0.297326	0	0
Lec44380.1	0	0	0	0	0	0	0	0	0	0	0	0	0	0	0	0	0	0
Lec07388.1	1.58394	1.56112	2.05302	2.27627	3.63017	3.66755	0.634254	0.943334	0.498621	0.082567	0.16648	0.240709	0.233246	0	0	0.131782	0.798821	0.566684
Lec07390.1	0	0	0	0	0	0	0	0	0	0	0	0	0	0	0	0	0	0
Lec07393.1	0.221075	0.27885	0.010597	0.334922	1.16074	1.21884	3.82057	3.29933	3.63173	2.80485	4.15677	5.24446	8.22447	7.36196	6.41345	6.75911	8.01975	7.33837
Lec07394.1	0.042751	0.049468	0	0.504639	0.598046	1.16776	3.13982	2.35018	1.70864	1.74929	2.03279	0.936065	1.66878	0.384133	0.463508	7.77858	4.55557	11.519
Lec07397.1	2.50144	2.08225	2.02311	0.715866	0.687969	1.024	1.25039	1.3074	1.12391	1.32594	1.64782	1.88106	2.47348	1.61793	1.8273	2.40698	1.625	1.62162
Lec07398.1	0	0	0	0	0.158737	0.056766	0	0	0.055235	0	0	0	0	0	0	0	0.273545	0.335765
Lec07399.1	2.41147	1.92164	1.74399	0.368509	0.490424	0.296442	0	0	0	0.203673	0.308128	0.22191	0.532011	0.907435	0.62715	0.773562	0.367044	0.359155
Lec53909.1	0.834557	0.963352	0.935371	0.251124	0.203652	0	0.2156	0.159024	0.293068	0.393287	1.17128	0.797109	1.11761	1.3069	1.29107	0.957967	0.97012	0.764877
Lec07402.1	0	0	0	0	0	0	0	0	0	0	0	0	0	0	0	0	0	0
Lec07404.1	12.036	10.6512	10.2848	10.3545	9.91478	8.96858	2.85311	2.72002	2.09723	5.04072	4.92233	4.42963	3.36373	3.67626	3.35839	4.22789	3.05956	3.32504
Lec07405.1	6.94855	7.07325	6.75633	6.52539	6.6557	5.93393	1.38785	1.61888	2.32487	1.34845	3.86969	1.63601	1.05247	3.68685	3.54625	2.25011	1.51292	1.82713
Lec07406.1	0	0	0	0	0	0	0	0	0	0	0	0	0	0	0	0	0	0
Lec07406.1	0	0	0	0	0	0	0	0	0	0	0	0	0	0	0	0	0	0
Lec07412.1	149.597	158.006	148.877	107.148	105.023	122.571	102.534	101.546	100.995	128.351	149.555	159.262	144.008	192.922	179.705	133.061	103.198	130.197
Lec44631.1	0	0	0	0	0	0	0	0	0	0	0	0	0	0	0	0.23732	0.170351	0.041972
Lec07415.1	0.053084	0	0	0	0.070233	0	0	0	0	0	0	0.077585	0	0	0.030854	0.0866	0	0
Lec07417.1	1.17477	1.56654	1.71393	0.394364	0.443703	0.758465	43.7765	31.7527	26.7383	9.78726	8.34812	4.88934	7.49422	5.14533	6.01393	3.7332	2.84602	3.17484
Lec07418.1	0.091097	0.06844	0	0.065004	0.087282	0.060764	2.12826	1.85765	2.1535	0.295777	0.18353	0.151676	0.356971	0.143809	0.076761	0.22177	0.028612	0.094368
Lec07422.1	4.88469	4.32725	4.64217	5.65292	6.5088	4.95531	27.536	36.7893	47.5167	6.15796	5.12011	5.56422	2.19922	1.43379	2.97911	9.95421	7.37042	7.53926
Lec07423.1	9.74403	13.1059	13.8041	18.7704	14.9261	17.6997	3.30834	2.90436	3.1556	1.80544	2.31067	2.72523	3.10067	2.34483	2.79842	3.33062	4.87663	4.53666
Lec07424.1	0.253159	1.00484	1.13119	0.404444	0.608066	0.358992	0.11344	0.235088	0.40221	0.048488	0.357384	0.704097	0.024838	0.596916	0.163775	0.040866	0.047676	0.1256
Lec07427.1	0.241209	0.174047	0.179686	0.088358	0.046841	0	0.121152	0	0.253445	0	0.099561	0	0	0	0	0	0	0
Lec07430.1	104.496	107.41	116.117	62.3019	65.4673	68.2822	43.2468	42.6147	57.4807	34.7776	34.901	36.2644	41.9091	35.4233	33.3324	21.5864	21.8093	21.7441
Lec07431.1	6.12483	8.24083	6.76036	7.95893	9.53211	11.1382	25.1342	27.3021	26.303	24.2969	23.9192	24.7747	27.612	30.0655	28.0353	21.7956	21.1899	24.988
Lec49521.1	0	0	0	0	0	0	0	0	0	0	0	0	0	0	0	0	0	0
Lec07435.1	0	0	0	0	0.02245	0	0	0	0	0	0	0	0	0	0	0	0.035069	0
Lec07436.1	0	0	0	0	0	0	0	0	0	0	0	0	0	0	0	0	0	0
Lec07437.1	0	0.281485	0.202371	0.142335	0.497254	0.275316	0.096238	0.12992	0	0.040491	0	0.144782	0.036823	0	0.238435	0	0.069807	0
Lec07440.1	0	0	0	0	0	0	0	0	0	0	0	0	0	0	0	0	0	0
Lec07445.1	0	0	0	0	0	0	0	0	0	0	0	0	0	0	0	0	0	0
Lec53871.1	0	0	0	0	0	0	0	0	0	0	0	0	0	0	0	0.09093	0	0.159873
Lec07446.1	32.6795	37.9581	38.2975	31.3974	32.9494	36.3605	127.899	134.853	133.772	87.2392	69.5836	69.8264	73.5123	73.8865	69.5046	48.7771	48.1776	46.4367
Lec07448.1	0	0	0	0	0	0	0.098522	0	0.126233	0.144961	0	0	0	0	0	0	0.313562	0
Lec07451.1	0	0	0	0	0	0	0	0	0	0	0	0	0	0	0	0	0	0
Lec07452.1	9.40727	8.51123	8.46951	10.6559	10.539	10.4124	11.9738	12.4069	10.0729	7.89909	7.49094	7.28815	6.51882	8.86091	7.91607	11.9645	10.2499	9.63451
Lec07453.1	1.7971	1.7956	2.24105	2.41306	3.9678	4.03942	6.33128	7.22406	6.76943	10.6918	15.2312	15.8808	17.5955	21.9632	17.8244	18.4808	17.5357	19.1717
Lec07455.1	0	0	0	0	0	0	0	0	0	0	0	0	0	0	0	0	0	0
Lec07456.1	7.03949	7.72503	6.73339	6.50047	7.20989	8.3788	4.70102	4.56227	5.34387	4.95312	7.45541	9.94103	7.76609	8.60795	7.91549	9.18045	7.75277	8.73962
Lec07458.1	0	0	0	0.008641	0	0	0	0.014661	0	0	0.019129	0	0	0.018961	0	0.020577	0	0
Lec07461.1	0	0	0	0	0	0	0	0	0	0	0	0	0	0	0	0	0	0
Lec07463.1	6.30924	8.13022	6.21088	8.223	5.79065	8.12108	4.92533	5.80876	6.67658	5.55638	8.14882	6.45711	8.62493	7.58752	8.09561	9.85368	8.10629	8.72579
Lec07465.1	2.59394	2.24838	3.02467	3.04017	4.02303	6.00017	81.2341	98.828	92.931	162.567	91.4128	76.3786	94.7756	110.78	91.5762	44.1359	54.1343	60.9014
Lec07469.1	1.04693	1.02289	0.578343	0.666038	0.936458	1.10516	0.376164	0.551328	0.651304	0.385465	0.580627	0.45775	0.675026	0.120841	0.461079	0.470192	0.32006	0.315682
Lec07472.1	0	0	0	0	0	0	0	0	0	0	0	0	0	0	0	0	0	0
Lec07474.1	2.17852	1.33689	2.46558	2.90821	4.19621	2.55248	4.39853	5.10812	3.55153	3.32153	2.02001	1.03168	1.86426	1.44833	1.6303	5.40496	10.369	8.33998
Lec53936.1	2.1939	2.52379	2.70509	4.89421	5.25008	4.72915	11.4257	10.6289	9.21125	11.245	25.2578	28.6425	15.9057	23.8253	29.1316	11.2686	10.4842	9.15385
Lec07484.1	0	0	0	0	0	0	0	0	0	0	0	0	0	0	0	0	0	0
Lec07486.1	0.681811	0.796894	0.60525	0.013545	2.99667	0.100574	0.256049	0.457592	0.073807	0.069502	0.047288	0	0	0	0	0.016076	0	0.33319
Lec07487.1	11.0801	15.6249	13.4999	13.2614	11.7251	13.9357	8.74817	8.03071	6.90777	9.53103	7.11133	6.20959	6.56792	6.32625	4.65605	9.53989	7.23259	10.2511
Lec07490.1	1.17649	1.03231	1.00282	1.01836	0.884389	0.835735	6.43213	6.74097	7.46887	4.47465	3.57724	3.75161	2.47564	2.71674	2.80925	2.11058	1.5108	1.54562
Lec33278.1	0.022059	0	0.021663	0	0	0.097521	0	0	0	0	0	0	0	0	0	0.045465	0	0
Lec11559.1	0	0	0	0	0	0	0	0	0	0	0	0	0	0	0	0	0	0
Lec07494.1	2.29686	2.00719	2.13158	0.551823	0.858747	0.730195	11.7125	10.1786	9.50762	11.4588	8.08548	6.82929	9.93336	7.1115	6.47802	3.07697	2.88024	2.72159
Lec07498.1	0.239213	0.224389	0	0.303461	0.167586	0.445925	2.53914	3.72598	3.65963	4.0702	2.28575	2.24883	1.14502	2.42345	1.83789	3.82055	3.85802	6.41437
Lec45070.1	0	0	0	0	0	0	0	0	0	0	0	0	0	0	0	0	0	0
Lec07506.1	24.0619	17.7281	19.6354	33.3904	30.2696	29.6142	18.9667	22.1648	20.5497	16.4891	13.5022	12.2979	12.0028	11.5737	13.221	23.3531	23.5432	30.1258
Lec39579.1	5.57529	5.95424	6.17858	8.19671	9.62703	8.64709	5.8882	5.49575	5.82698	6.63297	4.11453	3.64638	4.54456	4.40222	4.85586	3.15664	2.89189	3.97695
Lec07512.1	0	0	0	0	0	0	0	0	0	0	0	0	0	0	0	0	0	0
Lec07515.1	0	0	0	0	0	0	0.113331	0.151882	0.13999	0	0	0	0	0.025427	0	0.05248	0	0
Lec07523.1	0	0	0	0	0	0	0	0	0	0	0.071843	0	0	0.05615	0	0.11854	0.153221	0.351807
Lec07523.1	0.17439	0.155256	0.135042	0.062861	0	0.084609	0.575694	0.548275	0.495166	0.543789	0.43535	0.287324	0.401332	0.167813	0.421238	2.76657	2.2462	2.88975
Lec07524.1	0.444033	0.444639	0.32202	0.112728	0.426288	0.261247	57.7078	49.2647	36.6633	29.1154	14.7479	13.018	5.97352	4.01557	5.45322	11.0978	7.55654	14.5791
Lec07527.1	0.584858	0.423065	0.440585	0.150935	0.268995	0.176263	0.542072	0.501482	0.451487	0.318682	0.553155	0.648866	0.613283	0.473027	0.413683	0.441209	0.348527	0.458399
Lec07529.1	0.045689	0.063849	0.112722	0.023966	0.04996	0.054858	0.901857	0.656921	0.278099	0.744317	0.46985	0.333596	0.201525	0.11379	0.130994	0.138956	0.10089	0.059785
Lec07530.1	0.426328	0.577578	0.592408	0.220975	0.126959	0	0.447546	0.376146	0.189737	0.09978	0.057417	0.113977	0.137157	0.099006	0	0	0	0.11264
Lec07534.1	11.233	11.6811	12.078	8.35329	10.4769	10.3617	20.8701	26.6436	27.8162	19.3371	15.0832	11.543	7.75363	8.68276	8.90657	9.97035	9.29272	8.32524
Lec37829.1	3.25493	2.91182	3.25289	1.77029	1.93296	1.89981	2.25693	2.71461	2.4756	2.42533	2.73059	2.63501	2.66492	3.59041	2.32106	2.76398	1.88738	2.19725
Lec42713.1	0	0	0	0	0	0	0	0.026918	0	0	0	0	0	0	0	0	0	0
Lec07539.1	23.8363	26.9083	25.15	19.2012	21.0845	22.4038	47.7875	49.1603	49.0123	44.869	42.7819	41.8021	44.669	44.7229	40.2304	47.0774	42.6787	39.1517
Lec37806.1	0	0	0	0	0	0	0	0	0	0	0	0	0	0	0	0	0	0
Lec50711.1	0	0	0	0	0	0	0	0	0	0	0	0	0	0	0	0	0	0
Lec07554.1	1.39722	5.49409	2.75801	0.301728	0.656767	0.304464	0	0	0	0	0	0	0	0	0	0	0	0
Lec07556.1	6.65775	5.27108	5.55464	5.82444	7.82975	7.62081	12.6708	14.2483	13.5894	18.9503	21.6249	18.3585	19.5123	22.4503	22.6049	15.4667	18.2462	15.9751
Lec07557.1	4.11112	2.59945	3.10182	7.22908	7.69935	7.66418	11.3608	13.5251	16.261	15.728	10.7538	7.76814	6.34629	5.49269	7.92873	7.5468	8.19045	7.88766
Lec07558.1	2.07145	1.70948	2.41783	23.0866	22.7499	31.5028	20.406	19.4673	13.1592	23.7706	22.3045	22.5891	17.3959	24.5728	22.5708	31.8011	19.7221	23.1193
Lec35543.1	0	0	0	0	0	0	0	0	0	0	0	0	0	0	0	0	0	0
Lec07559.1	0.285133	0.228617	0.180851	0.486531	0.253638	0.464525	1.93149	2.6481	3.8451	3.35718	3.99149	4.54779	5.0135	4.08101	4.35539	3.64957	2.96542	4.21134
Lec07562.1	26.324	26.3342	25.7206	39.3021	37.4878	35.4069	16.7742	21.0403	19.0831	21.2416	24.5409	27.3779	27.8231	24.0218	25.6038	32.1792	27.3747	27.2601
Lec07564.1	0	0	0	0	0	0	0	0.213801	0.198136	0	0	0	0	0	0.151774	0.384906	0	0
Lec07565.1	3.3153	3.32181	2.94247	2.46809	3.32122	3.77047	7.89633	8.69257	6.29891	6.23806	6.87337	6.02822	4.85114	7.85334	9.03698	6.9882	5.25835	6.98081
Lec07566.1	0	0	0	0	0	0	0	0	0	0	0	0	0	0	0	0	0	0
Lec07569.1	0	0	0	0	0	0	0	0	0	0	0	0	0	0	0	0	0	0
Lec07570.1	0	0	0	0	0	0	0	0	0	0	0	0	0	0	0	0	0	0
Lec07571.1	0.201964	0.221039	0.169143	0.36245	0.582881	0.497709	5.61077	7.85556	7.4695	6.28071	10.3427	12.4909	10.8795	12.5715	11.1101	9.79784	9.10654	7.48041
Lec07573.1	14.4453	15.5094	15.597	11.4214	14.0761	16.3029	27.0221	26.368	19.9013	37.9414	29.7882	30.9303	29.591	38.2527	31.5308	38.0265	43.7329	47.6108
Lec07576.1	0.287229	0.173171	0.11432	0	0.020086	0.039224	0	0	0.146684	0	0.060718	0	0	0.072713	0	0	0.036753	0.015424
Lec15511.1	0	0	0	0	0	0	0	0	0	0	0	0	0	0	0	0	0	0
Lec07576.1	0.408143	0.489495	0.38404	0.093966	0.06914	0.152175	0	0.061916	0	0	0	0	0.031712	0.029428	0	0.093161	0	0
Lec07577.1	2.80424	2.8742	3.203	2.4024	2.50024	3.08728	5.75085	5.27932	4.91228	3.79172	6.56344	6.40234	9.46327	8.79412	8.97257	7.0441	6.873	7.0469
Lec07579.1	1.19074	1.00332	0.655819	0.471609	0.94354	0.647341	0.962335	1.16171	1.62618	1.21025	0.311418	0.355953	0.165938	0.207302	0.33533	0.226936	0	0.104447
Lec07582.1	13.5718	15.0332	11.1941	15.9346	19.4253	17.2396	14.0938	17.1014	17.9917	17.9406	20.832	23.1686	21.5292	20.7949	22.8555	22.8719	21.9389	23.5949
Lec07583.1	15.7599	17.0354	15.4797	11.9805	13.6023	14.646	26.495	26.4196	24.2663	24.1405	22.9714	21.3566	24.3499	22.7212	21.9352	20.6188	15.82	16.8307
Lec07584.1	1.3938	1.85529	1.30518	0.357074	0.44171	0.664838	2.51322	2.17346	1.75124	0	0.228813	0.407206	0.835089	0.643249	0.413939	0.388977	0	0.347373
Lec07585.1	12.0312	15.4616	12.314	10.7	10.7364	11.6796	8.42505	9.87969	10.0909	10.1021	13.2781	13.6814	15.0737	15.3147	15.6493	13.7643	11.4037	13.0351
Lec07588.1	2.6669	3.22718	2.0017	2.78149	3.10568	3.11696	11.6242	19.2931	16.6488	8.59251	14.3771	15.2057	17.9723	17.7036	19.11	15.2255	19.5113	30.9758
Lec07590.1	1.41119	1.12359	1.23111	0.637166	0.630814	0.614743	4.3163	5.27959	5.07197	4.20115	4.02475	3.67828	4.88643	2.30804	3.22424	6.3022	4.82481	5.82779
Lec07591.1	16.1612	20.0581	19.6999	17.0153	17.9668	18.4084	18.818	20.7106	24.3107	21.1559	20.016	21.0956	18.0742	20.014	22.5458	23.5453	21.4163	25.1216
Lec07594.1	13.0441	16.4782	19.8106	18.5269	22.8731	25.084	26.3477	24.3559	24.4121	32.3895	28.167	24.5566	21.3464	30.2555	25.5072	31.1913	44.6056	37.0358
Lec07598.1	86.9911	100.281	98.5976	114.233	112.142	119.054	54.2515	57.2677	59.1247	44.898	42.5096	38.2568	36.3385	39.8895	36.7849	30.4306	30.5035	24.5773
Lec07601.1	0	0.074843	0	0	0.160706	0	0.193404	0.096867	0.134939	0.92639	0.682927	0.986743	0.798785	0.561134	0.29112	0.216521	0.16358	0.461757
Lec07612.1	0	0	0	0	0	0	0	0	0	0	0	0	0	0	0	0	0	0
Lec07602.1	0	0	0	0	0	0	0	0	0	0	0	0	0	0	0	0	0	0.025697
Lec07604.1	0	0	0	0	0	0	0	0	0	0	0	0	0	0	0	0	0	0.066341
Lec07606.1	0	0	0	0	0	0	0	0	0	0	0	0	0	0	0	0	0	0
Lec07602.1	0	0	0	0	0	0	0	0	0	0	0	0	0	0	0	0	0	0.074126
Lec07610.1	0	0	0	0	0	0	0	0	0	0	0	0	0	0	0	0	0	0
Lec07602.1	0	0	0	0	0	0	0	0	0	0	0	0	0	0	0	0	0	0.01923
Lec07614.1	0	0	0	0	0	0	0	0	0	0	0	0	0	0	0	0	0	0.132768
Lec07602.1	0	0	0	0	0	0	0	0	0	0	0	0	0	0	0	0	0	0.012848
Lec07617.1	0	0	0	0	0	0	0	0	0	0	0	0	0	0	0	0	0	0.062091
Lec07618.1	0	0	0	0	0	0	0	0	0	0	0	0	0	0	0	0	0	0
Lec07621.1	0	0	0	0	0	0	0.107769	0	0	0	0	0	0	0	0	0	0	0
Lec07622.1	1.5464	1.63886	1.04438	0.914394	2.1035	1.21962	14.9367	16.9862	14.9012	12.8388	23.8206	25.1321	30.1205	28.7287	25.9861	21.0082	22.3222	22.6984
Lec07623.1	0.216475	0.346786	0.398431	0.334293	0.576733	0.366034	0	0	0.112413	0	0	0	0	0	0	0	0	0.125951
Lec07624.1	0	0.649455	0	0.744361	1.1123	0.478853	1.30372	3.65064	3.22041	1.22405	0.741888	1.00732	1.19019	0.187295	0.999701	4.14388	0.711267	2.12753
Lec07626.1	11.2039	11.3346	7.36773	19.2641	17.0135	13.907	17.8524	16.3872	16.0965	25.5748	29.6319	34.8456	37.1597	28.4188	30.5076	28.9145	24.7594	27.3216
Lec07627.1	0	0	0	0.135705	0	0	2.44619	2.86634	2.98281	0.812713	0.285239	0.906679	0	0	0	0.407938	0.087113	0.475415
Lec07631.1	0.979169	1.03626	0.815421	1.0392	0.955148	0.976146	4.02649	4.77383	5.12761	3.99901	4.58542	3.88142	5.70603	4.74803	4.34585	4.64688	3.89223	4.94578
Lec09693.1	0	0	0	0	0	0	0	0.034806	0	0	0	0	0	0	0	0	0	0
Lec07633.1	2.34588	2.76371	2.2326	1.92062	2.3012	2.25529	11.2244	11.5508	12.9624	10.4327	9.95765	8.67971	15.1069	10.2554	10.306	6.61629	6.34796	6.52281
Lec07634.1	0	0	0	0	0	0	0	0	0	0	0	0	0	0	0	0	0	0
Lec07636.1	1.5075	1.50656	1.44613	2.07342	1.67883	2.20655	2.73155	2.72911	3.42668	2.35043	1.58289	1.92133	1.40209	1.18978	1.28035	1.13662	0.702978	1.22904
Lec07637.1	46.7461	44.8334	46.6675	39.3859	42.7178	45.1565	46.1296	46.6885	46.5582	21.9443	20.4461	15.7424	18.5527	18.4465	22.7953	21.3098	22.6252	19.9059
Lec07638.1	0.473214	0.227293	0.253682	0.148146	0.446172	0.216985	0.191012	0	0	0	0.685789	0.308451	0.058856	0.08224	0.069913	0.388416	0.180218	0.277778
Lec07639.1	0	0	0	0	0	0	2.41671	1.26957	0.587147	1.47146	0.851568	1.3434	1.38146	2.5831	1.13277	0.525616	0.347602	0.410583
Lec07642.1	8.15137	7.09513	6.8956	7.3807	7.52665	7.98209	6.47305	6.60087	6.62601	8.37611	7.6421	9.23705	8.98568	7.70851	8.26238	6.15432	5.64548	5.8331
Lec07645.1	0	0	0	0	0	0	0	0	0	0.051577	0	0	0	0.031932	0	0	0	0
Lec07646.1	62.4925	71.4366	74.8127	76.0446	82.4615	85.2965	109.819	122.904	128.87	118.016	94.1221	75.2159	58.939	80.9132	64.6333	94.2051	107.981	92.4319
Lec07650.1	0	0	0	0	0	0	0	0	0	0	0	0	0	0	0	0	0	0
Lec07652.1	0	0	0	0	0	0	0	0	0	0	0	0	0	0	0	0	0	0
Lec62763.1	0	0	0	0	0	0	0	0	0	0	0	0	0	0	0	0	0	0
Lec07652.1	0	0	0	0	0	0	0	0	0	0	0	0	0	0	0	0	0	0
Lec39289.1	0	0	0	0	0	0	0	0	0	0	0	0	0	0	0	0	0	0
Lec41932.1	0	0	0	0	0	0	0	0	0	0	0	0	0	0	0	0	0	0
Lec07656.1	0	0	0	0	0	0	0	0	0	0	0	0	0	0	0	0	0	0
Lec07657.1	0	0	0	0	0	0	0	0	0	0	0	0	0	0	0	0	0	0
Lec13648.1	0	0	0	0	0	0	0	0	0	0	0	0	0	0	0	0	0	0
Lec07661.1	0	0	0	0	0	0	0	0	0	0	0	0	0	0	0	0	0	0
Lec07664.1	0	0	0	0	0	0	0	0.024347	0	0.025004	0.063938	0	0.021715	0	0	0.08667	0	0
Lec07671.1	0.281403	0.247803	0.523796	0.955756	1.07651	1.25149	3.27999	4.31814	2.83337	4.88122	3.22891	3.59424	5.19385	4.71328	3.41489	2.32429	1.85007	2.40036
Lec07672.1	28.8377	29.229	29.2635	22.0566	23.7878	22.631	14.9529	16.5061	19.0416	17.1041	15.3263	14.5719	11.4106	9.73495	11.4091	10.9207	8.0155	9.26261
Lec07673.1	0	0	0	0.260001	0.392752	0.264174	0.238039	0.286976	0.296568	0.776908	0.706261	0.284464	2.37331	0.63253	0.57873	1.60355	4.70787	12.9675
Lec07674.1	8.99954	11.6659	10.5196	11.5705	13.1358	12.3743	15.7161	20.5329	20.1956	16.908	19.4366	17.4565	19.703	18.9731	21.0187	29.8074	27.4096	33.6557
Lec07676.1	0.158255	0.110528	0.167308	0	0.065469	0	0	0	0	0	0	0.095644	0	0	0	0	0	0.378231
Lec07677.1	0	0	0.074274	0	0	0	0.09305	0	0	0	0.054408	0	0	0.030176	0.112553	0.047118	0	0.13386
Lec07678.1	24.4096	27.8943	24.1134	17.9327	19.2	18.4682	25.7267	26.4006	25.8388	20.4769	25.6789	25.3731	28.6551	32.5273	32.4608	30.6021	30.9516	33.2763
Lec07683.1	4.26962	5.75627	4.82614	7.70825	6.10349	9.01882	8.67691	9.09558	8.22486	10.3756	8.80202	7.45541	8.24145	7.98753	7.53293	4.82667	3.30349	3.0713
Lec07684.1	24.5525	29.6883	24.445	25.4723	32.6412	32.4134	32.1291	40.1201	43.1121	41.1945	45.9676	46.4254	43.307	48.7887	49.2758	45.5891	50.711	56.3122
Lec07686.1	8.3164	9.80563	8.72076	14.4321	15.5419	12.883	12.5348	11.8117	12.6545	11.0154	13.227	12.7717	12.6354	10.2925	11.3473	15.4493	12.344	13.7181
Lec07687.1	2.54436	2.78061	2.81775	2.15891	2.26979	2.43165	3.87722	4.45362	4.01984	5.90162	5.47858	4.56952	4.69212	4.89705	5.65813	4.25432	4.54046	4.48693
Lec07691.1	0.10195	0.128874	0.091539	0	0.104617	0.077746	0.143907	0.136094	0.146166	0.366682	0.771239	1.03545	1.49325	0.954532	1.28305	1.59004	1.09624	1.32631
Lec07695.1	12.4494	16.7636	13.3621	6.91998	8.36881	8.68241	14.1928	17.2006	16.7288	18.0454	16.1358	15.9527	17.4903	16.6486	17.8854	10.9252	8.44687	7.84841
Lec07696.1	2.98708	3.41896	2.69837	1.80852	2.04989	2.935	11.2691	9.01667	7.42942	12.3736	12.1345	12.7031	16.1484	14.4947	14.5025	12.939	9.73593	10.7029
Lec07698.1	133.186	130.054	123.828	164.839	160.918	150.196	235.964	166.149	147.81	219.946	219.549	257.245	226.215	209.963	241.028	299.092	307.392	293.813
Lec07701.1	0	0	0	0	0	0	0	0	0	0	0	0	0	0	0	0	0	0
Lec62593.1	0	0	0	0	0	0	0	0	0	0	0	0	0	0	0	0	0	0
Lec07702.1	1.2662	1.10338	0.985369	1.28835	1.25615	2.04231	10.0779	11.9901	12.7282	22.2248	23.8003	24.6408	23.5733	23.1566	24.0416	24.3975	26.8564	24.1347
Lec07703.1	0	0	0	0	0	0	0	0	0	0	0	0	0	0	0	0	0	0
Lec35253.1	0	0	0	0	0	0	0	0	0	0	0	0	0	0	0	0	0	0
Lec07705.1	54.8806	80.4138	78.5768	88.5013	96.4738	100.879	108.823	110.07	107.54	154.666	131.594	125.612	117.24	168.395	155.679	148.542	198.045	184.29
Lec07706.1	50.4706	48.322	50.3172	53.2402	57.1781	54.6283	35.8343	39.9062	40.0961	33.3778	33.3314	36.1591	32.9732	38.2263	34.4509	38.7938	41.9	47.942
Lec07709.1	1.29504	0.785854	1.09806	4.76019	4.76068	3.2327	5.87397	17.5591	24.6133	0	0.120011	0.180883	0.411079	0	0	0	0	0
Lec07711.1	0.526343	0.394699	0.472415	0.84544	0.724464	0.973578	2.12263	1.66314	1.23578	2.2875	5.61763	6.29554	6.99018	7.36817	6.25619	3.90657	3.8932	3.98846
Lec07712.1	157.606	130.603	124.413	142.093	119.182	111.426	126.69	105.462	115.424	110.689	110.295	129.614	109.781	98.6197	99.4551	162.915	140.285	142.961
Lec07714.1	38.0318	38.0572	38.6445	32.9128	34.7923	34.0265	26.357	29.3652	26.6826	27.308	27.7735	25.9571	24.9415	23.2851	24.8607	17.4487	16.9077	15.473
Lec64280.1	0	0	0	0	0	0	0	0	0	0	0	0	0	0	0	0	0	0
Lec07715.1	0.194846	0.27644	0.203715	0.106969	0.327289	0.223941	1.69815	1.27662	1.1314	1.08181	0.638728	0.961063	1.30231	0.862224	1.12938	0.47712	0.575604	0.704931
Lec07720.1	0.635271	0.29867	0.581523	0.113522	0.192678	0.145013	0	0.028483	0.023883	0	0.032919	0.04239	0.034312	0	0	0.112846	0.066721	0.185344
Lec09211.1	0.112586	0.119888	0	0	0	0.121345	0.203415	0.025233	0.191963	0.604739	0	0	0.197769	0.203931	0.099609	0	0.026345	0
Lec07725.1	0	0	0	0	0	0	0	0	0	0	0	0	0	0	0	0	0	0
Lec07727.1	0.34223	0.269812	0.472153	0.139293	0.423069	0.19141	4.41166	4.7455	3.31669	4.39435	5.67113	5.72454	7.04883	5.72446	7.42819	3.66465	2.9406	3.20749
Lec07729.1	3.33658	2.52793	2.26411	1.3143	1.68026	1.46244	3.29555	3.26385	3.1826	3.32205	5.19145	5.46017	4.58951	3.92728	4.65183	4.27	3.88435	3.78081
Lec07730.1	6.86128	7.71339	6.34538	5.27579	6.32109	6.47566	3.59856	4.24011	4.29997	3.51788	4.92435	5.41451	6.88981	6.13882	6.4197	4.74818	3.9275	5.1602
Lec07732.1	0.039522	0.135013	0.041221	0	0	0	0	0	0	0	0	0	0	0	0	0	0	0
Lec07733.1	0	0	0	0	0	0	0	0	0	0	0	0	0	0	0	0	0	0
Lec06530.1	6.3708	7.62696	6.0285	4.21629	6.39913	5.92604	1.46944	2.5372	1.96737	2.69698	4.82377	5.27074	6.35297	7.30301	5.93091	6.55577	5.59577	4.79319
Lec29567.1	0	0	0	0	0	0	0	0	0	0	0	0	0	0	0	0	0	0
Lec10879.1	0.135792	0	0	0	0	0	0	0	0	0	0	0	0	0	0	0	0	0
Lec05907.1	0.545896	0.835292	0.681974	0.550383	0.40325	0.580075	1.29156	1.24401	1.37561	1.7705	1.60781	1.41351	2.08167	1.67236	1.31127	1.94668	1.29912	1.5567
Lec07746.1	0.376258	0.183025	0.197762	0	0	0	2.1635	2.93459	3.57409	2.95569	2.2131	1.047	0.964042	0.830033	1.47036	1.4781	1.30746	1.00235
Lec07749.1	3.53811	3.1226	3.06287	3.19593	3.28635	3.69129	7.45417	6.13334	7.13168	8.21288	9.5409	7.8731	9.1739	7.75861	9.02815	8.7804	9.02939	8.50296
Lec07751.1	0	0	0	0	0	0.064244	0	0	0	0	0	0	0	0.094829	0	0	0	0
Lec07761.1	44.8692	38.788	46.3596	38.9943	41.5004	43.793	57.3496	68.1976	60.0469	58.3018	56.6033	50.9559	37.709	44.7294	43.4645	38.3025	37.1642	22.5705
Lec07761.1	12.3699	9.90479	13.6555	11.1974	12.2641	12.9675	19.0314	24.3499	18.2202	15.5274	15.9761	14.238	13.2104	12.7919	13.9854	13.1089	10.9073	7.81038
Lec07761.1	0.693046	0.686026	0.841468	0.57448	0.869076	0.688139	1.31516	2.66818	1.96415	1.08652	1.10617	0.505171	0.952789	0.413885	0.92647	0.546327	0.97854	0.757258
Lec07764.1	0	0	0	0	0	0	0	0	0	0	0	0	0	0	0	0	0	0
Lec07765.1	0	0	0	0	0	0	0	0	0	0	0	0	0	0	0	0	0	0
Lec07773.1	0	0	0	0	0	0	0	0	0	0	0	0.047057	0	0	0	0	0	0
Lec07774.1	0	0	0	0	0	0	0	0	0	0	0	0	0	0	0	0	0	0
Lec07777.1	0	0	0	0	0	0	0	0	0	0	0	0	0	0	0	0	0	0
Lec07777.1	0	0	0	0	0	0	0	0	0	0	0	0	0	0	0	0	0	0
Lec07777.1	0	0	0	0	0	0	0	0	0	0	0	0	0	0	0	0	0	0
Lec07777.1	0	0	0	0	0	0	0	0	0	0	0	0	0	0	0	0	0	0
Lec07779.1	0	0	0	0	0	0	0	0	0	0	0	0	0	0	0	0	0	0
Lec07778.1	0	0	0	0	0	0	0	0	0	0	0	0	0	0	0	0	0	0
Lec07779.1	0	0	0	0	0	0	0	0	0	0	0	0	0	0	0	0	0	0
Lec07780.1	12.6688	11.9392	10.047	15.0197	13.5991	14.1607	8.77743	9.48478	6.7515	13.9205	13.0929	12.0167	9.1699	13.0516	11.8939	18.8979	20.5375	18.7146
Lec07781.1	5.28846	5.79684	4.47424	5.23058	5.96704	7.10338	8.02927	8.66815	7.92747	8.6132	7.69044	7.81676	7.21565	5.6434	6.05191	7.29667	5.42838	5.76614
Lec07865.1	0	0	0	0	0	0	0	0	0	0	0	0	0	0	0	0	0	0
Lec07786.1	0.288425	0.298575	0.182981	0.095844	0.147636	0.161856	1.53803	1.67043	1.18553	0.600353	0.573356	0.445556	0.402343	0.363487	0.249962	0.224351	0.037931	0.117711
Lec07787.1	1.77732	1.77713	1.91351	7.1444	7.70456	6.92142	1.36085	1.89974	2.13799	1.54757	1.59683	1.28245	1.19358	1.30436	1.02289	1.334	1.49308	1.35584
Lec07789.1	0	0	0	0	0.07235	0	0	0	0	0	0	0	0	0	0	0	0	0
Lec54232.1	14.5924	13.0084	13.4738	16.4272	17.4506	16.4637	21.2081	16.9467	11.7655	28.0479	33.0037	35.2496	37.035	38.9911	39.8603	65.817	69.3297	72.3168
Lec07792.1	14.5366	16.2381	15.9377	14.7598	18.1273	21.0221	25.2353	15.7628	24.5722	29.7283	36.1772	44.3886	34.0311	33.7673	41.9748	39.4345	38.4885	43.1135
Lec07793.1	13.6886	16.97	14.6314	17.6767	19.1136	21.4447	13.2198	11.8761	15.253	19.0102	34.0274	33.7025	34.6233	39.4953	40.7265	46.8912	45.7106	58.2474
Lec07794.1	0.422484	0.4024	0.203571	0.152611	0.287102	0.44894	0.28647	0.3267	0.349201	0.034472	0.289968	0.334293	0.247101	0.364601	0.079905	0.607262	0.475152	0.679805
Lec07795.1	0	0	0	0	0	0	0	0	0	0	0	0	0	0	0	0	0	0
Lec07796.1	0.049914	0.041514	0.039165	0.032286	0	0	0.054921	0.110562	0.133096	0.057394	0.084873	0.075591	0.156322	0.158558	0.122755	0.192656	0.151811	0.132887
Lec07797.1	8.04502	7.41318	6.08644	5.40844	5.94839	5.22109	23.2861	20.8596	22.888	23.6875	28.819	35.8855	39.7266	38.3581	37.9077	37.6198	40.099	37.3531
Lec07799.1	6.5862	6.03766	5.26284	3.6827	3.14287	3.8418	8.35733	8.74041	7.44153	8.19526	7.75914	9.42436	10.2936	8.90467	9.71073	8.17348	6.87429	7.9801
Lec07800.1	2.86846	3.59065	4.35897	3.15872	3.16704	2.85247	1.23286	1.4985	2.07176	2.00088	2.50339	2.42887	2.73882	2.8119	3.11751	2.5408	2.5617	2.71427
Lec07803.1	7.74217	9.0355	7.15105	4.69364	4.80607	5.96383	10.5949	10.8866	9.27368	17.365	19.0864	19.7856	20.1624	20.771	20.0593	18.2353	20.1599	19.0887
Lec07806.1	12.3676	14.4063	10.7371	27.024	22.5374	25.2335	44.2815	43.9848	38.7892	47.017	63.1099	63.0188	64.6694	65.3362	70.1324	66.6849	68.8863	59.8992
Lec54250.1	0	0	0	0	0	0	0	0	0	0	0	0	0	0	0	0	0	0
Lec07809.1	0	0	0	0	0	0	0	0	0	0	0	0	0	0	0	0	0	0
Lec07812.1	3.98319	4.85962	5.43069	4.01536	4.29188	4.68672	10.2532	11.0324	11.5913	10.8098	9.1221	8.86153	9.24121	9.42536	8.43072	7.08363	6.62834	8.10663
Lec07813.1	0.042448	0	0	0	0	0	0.280929	0.277928	0.145518	0.040622	0.114642	0	0.120193	0	0	0.086211	0.044392	0
Lec07814.1	0	0	0	0	0	0	0.145059	0	0	0.251453	0.368179	0.24469	0.73789	0.533857	0.525467	2.15031	0.859845	1.64293
Lec07815.1	18.5443	18.106	20.7913	22.4478	32.9007	22.9225	50.2454	46.6975	60.845	61.5126	60.772	63.5179	48.4509	51.7179	53.0843	58.5728	60.4389	58.6875
Lec07817.1	3.38906	0.766773	0.678198	1.35535	37.3141	0.38687	1.63359	0.380538	0.208025	0.829517	13.7636	2.55622	3.09782	2.59226	2.90274	2.70008	3.32124	3.80712
Lec65684.1	0	0	0	0	0	0	0	0	0	0	0	0	0	0	0	0	0	0
Lec31583.1	0	0	0	0	0	0	0	0	0	0	0	0	0	0	0	0	0	0
Lec07824.1	0	0	0	0	0	0	0	0	0	0	0	0	0	0	0	0	0	0
Lec07825.1	0	0	0	0	0	0	0	0	0	0	0	0	0	0	0	0	0	0
Lec45202.1	94.9686	91.7551	91.2194	63.0834	63.1554	63.1453	88.3122	93.1758	86.7014	74.6467	75.7439	75.0972	82.2156	70.9068	80.336	48.0138	49.2115	67.2077
Lec07827.1	36.9343	28.8976	31.4924	13.6578	14.5589	14.9828	13.504	14.4199	15.3494	11.3769	11.7571	10.6039	11.6025	8.8225	10.6606	7.01152	7.70429	7.219
Lec07829.1	0	0	0	0	0	0	0	0	0	0	0	0	0	0	0	0	0	0
Lec07830.1	19.4607	18.9705	19.0155	8.24981	10.7679	11.4631	23.8479	24.1562	26.5545	25.8318	20.7616	19.4439	16.0501	18.8776	20.1259	25.688	28.1273	24.9393
Lec27944.1	0	0.369025	0.228892	0	0	0	0	0	0	0	0	0	0	0	0	0	0	0
Lec07832.1	80.1754	70.721	75.8597	40.2686	47.3311	38.932	0.482704	0.647565	0.755071	0.592351	0.165625	0	0	0.10052	0	0.133687	0	0.143555
Lec07834.1	0	0	0	0	0	0	0	0	0.247809	0	0.413522	0.313	0	0.33932	0	0	0.103672	0
Lec07837.1	0	0	0	0	0	0	0	0	0	0	0	0	0	0	0	0	0	0
Lec07839.1	0	0	0	0	0	0	0	0	0	0	0	0	0	0	0	0	0	0
Lec07842.1	0	0	0	0	0	0	3.4198	7.06744	2.04125	2.86949	1.25271	2.16984	0.994061	1.64798	1.02849	5.85803	2.60851	4.02057
Lec07843.1	131.828	154.947	169.372	157.201	173.425	175.986	235.782	256.191	275.294	266.82	240.367	201.525	182.316	215.121	190.787	221.871	255.11	217.914
Lec07847.1	12.0095	10.7387	11.103	5.11498	4.6203	5.34293	17.366	16.9581	17.6709	14.685	10.8515	9.53707	6.00525	6.32503	7.01054	6.44314	5.31677	6.16413
Lec07848.1	6.56741	6.80903	7.07947	2.72826	3.0071	3.01508	6.85783	6.8929	6.43807	7.74368	7.1348	7.43249	9.15648	8.72995	8.28544	4.80178	5.15578	5.38647
Lec07852.1	0	0	0	0	0	0	0	0	0	0	0	0	0	0	0	0	0	0
Lec07854.1	0	0	0	1.13191	0.359666	0.669487	0.85315	1.42413	1.41191	0	0	0	0	0	0	0	0	0
Lec07856.1	0.060687	0.131654	0.126899	0	0	0.049348	0	0	0.026076	0.116212	0.019147	0.087788	0.041658	0	0.040744	0.088988	0.045415	0.02773
Lec07858.1	0	0	0	0	0	0	0	0.050177	0	0.034739	0.10984	0.121651	0.118698	0.233076	0.126762	0.164818	0.233617	0.142886
Lec07859.1	0.251968	0.141647	0	0.090886	0.381001	0.22647	0.155996	0	0	0.150715	0.803246	0.438769	1.12019	1.22366	1.17831	0.750668	0.229978	1.01565
Lec07862.1	0	0.040339	0	0.125539	0	0	0.936843	0.303203	0.288596	10.0739	28.877	46.8739	28.7525	43.5952	61.9938	30.663	34.3913	32.9865
Lec07864.1	1.10225	1.57606	1.57542	2.40426	2.33745	2.02869	3.576	4.87125	6.40798	6.57378	5.79266	6.73621	5.80892	5.03242	4.98722	3.70934	4.08207	3.9341
Lec07865.1	0	0	0	0	0	0	0	0	0	0	0	0	0	0	0	0	0	0
Lec07867.1	0.190393	0.072087	0	0	0	0.107348	0.072453	0	0.11376	0	0	0	0	0	0	0.103323	0.520217	1.02937
Lec07871.1	6.58274	7.83099	7.31746	1.46332	2.23737	1.85048	1.72885	1.42871	1.50864	27.4384	41.0814	61.1117	34.5583	67.0924	54.4318	51.6282	52.6884	50.4959
Lec07874.1	6.02836	7.21282	5.81417	32.7574	30.8848	31.1131	20.7082	14.7877	14.2559	15.8329	13.0239	12.0927	8.98115	12.6563	11.0642	28.2035	23.6173	25.1212
Lec07878.1	25.4731	28.599	30.2581	92.8503	98.212	98.7693	66.5565	62.3535	61.2154	77.2293	51.2811	49.9109	32.1589	32.2356	34.452	34.0145	52.2136	45.4386
Lec07879.1	2.41133	2.99905	3.04033	3.85787	3.54362	3.99758	11.7434	12.2093	13.3167	11.3495	10.0598	9.28882	10.1101	8.59123	9.87785	7.80274	8.52441	8.36192
Lec07880.1	8.44499	8.87129	6.98142	6.99157	7.38049	7.06038	5.23274	4.59705	4.39283	7.59657	6.66748	7.45447	7.5019	7.83463	7.19911	10.6518	12.0716	9.39193
Lec07882.1	0.064002	0.08598	0.108546	0.063062	0.163093	0.047359	0	0.085443	0.030391	0.111032	0.082834	0.032775	0.03747	0.052755	0	0.092022	0.047419	0
Lec07889.1	60.5971	76.4093	72.2728	85.8002	110.432	101.34	71.2605	62.3562	37.6907	122.615	167.097	197.412	107.495	245.347	201.951	372.542	449.621	406.157
Lec07891.1	4.81504	4.86507	5.68708	7.69944	4.34851	6.36367	19.3464	16.4739	16.9959	18.7291	24.7701	30.56	30.5743	36.6313	24.8015	45.5986	34.3074	35.2458
Lec07892.1	0	0.176355	0.046565	0.112701	0	0	0	0	0	0	0	0	0	0	0	0	0	0
Lec07894.1	0	0	0	0	0	0	0	0	0	0	0	0	0	0	0	0	0	0
Lec07895.1	0	0	0	0	0	0	0	0	0	0	0	0	0	0	0	0	0	0
Lec07896.1	0	0	0	0	0	0	0	0	0	0	0	0	0	0	0	0	0	0
Lec07898.1	0.553592	0.681646	0.446994	0.891662	1.10743	0.777119	1.36834	1.90872	1.89725	4.28125	2.03804	0.991546	0.412807	0.461865	1.08765	1.37088	0.777693	1.97908
Lec07899.1	0.276883	0.581607	0.194035	0.148765	0.058404	0	0	0	0	0	0	0	0.039712	0	0	0	0	0
Lec14872.1	4.48765	5.03664	4.01839	3.81883	4.16904	4.23523	7.84227	8.19412	7.94907	9.41429	11.5388	12.2495	13.747	14.6587	11.9471	12.0165	12.1649	11.9479
Lec07900.1	2.32596	2.72429	3.37035	6.91913	7.00588	6.08623	43.7704	39.4566	22.8509	71.443	111.878	110.736	153.043	150.344	140.799	107.563	146.081	106.409
Lec07904.1	3.78913	5.78602	4.39442	4.85058	6.36591	5.70377	7.02359	7.72947	7.12448	9.21937	14.2697	14.4143	18.6086	20.5139	19.052	11.0479	10.9191	9.18146
Lec07905.1	0	0	0	0	0	0	0	0	0	0	0	0	0	0	0	0	0	0
Lec07907.1	4.20564	4.99439	4.40688	2.58666	2.5033	3.25315	7.55976	8.11646	9.004	8.74348	5.10748	5.33255	3.75217	3.01083	3.72296	4.8132	4.42507	5.523
Lec07911.1	0.144373	0	0	0	0.355948	0	0	0	0	0	0	0	0	0	0	0	0	0
Lec07916.1	0.51291	1.29731	0.561433	0.583073	0.887485	0.414922	0	0.179764	0.114841	0.167763	0.231916	0.305459	0.059519	0.134711	0	0.186435	0	0
Lec07918.1	17.4819	16.3095	17.5101	14.4575	16.9989	16.1522	27.4464	30.0617	31.0101	23.3376	24.7772	22.2026	25.7204	22.0023	25.0635	12.8948	12.7969	13.2889
Lec07922.1	0.552761	0.672281	0.354804	0.85128	1.01811	1.05844	6.13921	5.18951	2.94687	5.81615	9.0587	9.74988	2.91267	1.30983	5.2478	31.9471	44.2561	33.7257
Lec07923.1	2.35925	3.01527	2.941	3.19844	3.71952	3.11036	7.26666	8.04933	7.59969	10.3723	12.1616	12.5301	10.7859	10.6708	12.489	10.9738	12.4165	13.7675
Lec07925.1	0	0	0	0	0	0	0	0	0	0	0	0	0	0	0	0	0	0
Lec07926.1	1.03379	0.579453	0.037218	1.10274	1.90894	0.836466	2.17112	1.84709	2.04178	2.08511	1.43273	2.16819	1.7992	1.51012	2.32322	1.88069	1.06862	1.06091
Lec07927.1	0.79774	0.823112	0.107687	2.49115	1.76014	2.00136	4.275	2.82547	4.03272	3.53492	2.87504	2.99508	2.86153	3.69777	2.57239	3.17872	1.74082	2.44362
Lec07928.1	2.02144	2.18527	2.5405	1.87667	2.42553	2.38153	7.47849	9.64246	8.0717	9.0792	8.73081	9.13548	9.75962	10.8516	8.93173	6.90461	5.84463	6.71816
Lec07930.1	0	0.074969	0	0	0	0	0	0	0	0	0	0	0	0	0	0	0	0
Lec07931.1	0.248194	0.109745	0.130305	0	0.041958	0.024189	0.184844	0.109801	0.118005	0.085285	0.211084	0.199982	0.112908	0.181386	0.278969	0	0	0.046079
Lec07932.1	10.1066	12.0186	10.8313	6.417	5.83033	7.6655	7.92821	8.31609	8.82047	9.84767	13.0881	12.7955	13.893	18.4106	13.8814	13.7666	12.0648	12.6272
Lec07933.1	0.550165	0.688656	0.751404	0.457737	0.626471	0.526259	3.89629	4.40082	4.83535	6.30505	6.49402	6.40006	6.90318	6.8381	7.21046	6.11821	4.90491	6.55283
Lec07935.1	0	0.136738	0.109315	0.185057	0.095827	0.101113	0	0	0	0.272694	0.259955	0.424958	0.553598	0.347754	0.112268	0.109541	0	0
Lec07936.1	0.674996	1.48816	1.05556	1.8338	1.48967	2.08042	0.262089	0.153683	0	0	0	0	0	0	0	0	0	0
Lec07937.1	56.2368	66.4084	56.6986	71.9443	71.6615	78.3806	83.0923	63.5036	66.2063	50.4068	61.626	68.9355	61.6794	76.0824	53.7096	21.6576	16.0449	19.1721
Lec07938.1	0.935512	1.47385	1.11404	0.461474	0.912318	0.561724	1.39228	2.04956	1.97769	1.95883	4.35712	5.20305	2.96114	5.80396	5.34229	3.97916	4.114	4.41793
Lec07939.1	35.1356	40.4882	37.2542	24.2703	21.1756	22.1708	22.7191	16.2707	21.5394	23.5848	31.2354	34.6604	29.0711	38.1151	36.478	39.3198	32.0631	36.7948
Lec07940.1	0.066866	0	0.127932	0	0	0	0	0.099249	0.032834	0.08484	0.039267	0	0	0	0	0.038603	0	0
Lec07942.1	4.4192	4.11116	3.70511	6.96839	6.82578	6.29121	10.7877	11.1043	10.3916	8.0221	6.9087	5.57253	7.14166	7.21295	5.26288	5.91368	5.44886	6.38696
Lec07944.1	7.92302	10.3446	6.8025	6.05241	5.53298	7.27826	4.94411	5.95761	6.26935	7.0072	9.50056	11.1832	12.3281	12.5988	13.4195	12.1452	15.2663	17.0665
Lec07948.1	0	0	0	0	0	0	0	0	0	0	0	0	0	0	0	0	0	0
Lec07949.1	0	0	0	0.214224	0	0	0	0	0	0	0	0	0	0	0	0	0	0
Lec07951.1	0	0	0	0	0	0	0	0	0	0	0	0	0.079847	0	0	0	0	0
Lec07952.1	3.14933	3.27189	3.05543	2.45022	2.58772	3.2189	9.72527	9.45534	9.31095	10.0431	9.28209	9.06272	10.8307	9.59263	9.57969	9.03783	6.87792	8.06271
Lec07953.1	1.16179	1.77235	1.72183	0.394046	0.518091	0.547812	0.885206	0.656019	0.44359	1.09797	0.640453	0.221888	0.678208	0.746669	0.333348	0.319071	0.454349	0.167694
Lec54425.1	2.12501	1.96664	1.50642	0.547381	0.321563	0.467684	0.770949	0.361764	0.24243	0.738589	0.562868	0.423406	0.517364	0.240988	0.366909	0.466346	0.37067	0.261568
Lec07955.1	0	0	0	0	0	0	0	0	0	0	0	0.263857	0	0	0	0	0	0
Lec07957.1	6.8619	7.43754	7.78348	5.62837	5.27543	5.13809	4.44223	5.39518	4.83452	4.17715	4.48058	4.14801	4.94276	4.56198	4.09706	5.53132	4.31326	4.22033
Lec07958.1	5.05668	6.20838	6.69147	3.99406	4.19182	4.6253	7.29951	7.44193	6.80059	10.9413	9.38203	9.56783	10.838	11.7662	9.7069	9.11109	11.1366	11.4857
Lec07959.1	0.055843	0	0	0	0.2223	0	0.065261	0.029651	0	0.025243	0	0	0	0	0	0	0	0
Lec07960.1	7.83413	10.5814	8.87097	8.66675	7.88586	10.0006	42.4821	39.1147	34.4305	31.4697	17.9328	11.9892	12.003	11.219	10.6748	8.88119	7.21667	8.0075
Lec07962.1	6.15908	5.65126	6.38958	6.14085	7.11017	6.55322	14.8859	11.7671	10.1404	17.8678	18.1683	21.5957	18.129	15.5632	17.446	9.5277	8.03793	10.2501
Lec07964.1	0	0.016481	0	0.039448	0.271996	0	0	0	0	0	0	0	0.027597	0.064704	0	0	0.044212	0.052627
Lec07967.1	1.83515	1.94038	2.41077	4.07795	3.97688	5.07942	9.36037	10.0064	9.87741	10.6174	16.1894	17.699	19.8684	19.4829	19.538	29.6224	41.9003	46.0792
Lec07970.1	0	0	0	0	0	0	0	0	0	0	0	0	0	0	0	0	0	0
Lec07971.1	2.87983	3.23091	3.43719	3.13064	3.29666	3.18665	8.83299	8.45879	9.79524	11.3272	15.6318	17.3248	14.3695	17.0369	16.3922	20.3958	15.6901	13.1623
Lec07972.1	1.31238	0.471763	0.785241	0.501703	0.318883	0.261158	0.771843	0.481363	1.28787	0.958195	0.431644	0.580619	0.095693	0.15686	0.162503	1.39649	2.58222	4.28024
Lec07974.1	2.34532	2.18824	1.66887	1.93205	1.96226	1.82454	12.5939	16.7993	16.9889	15.4906	16.4752	16.6803	13.9913	12.072	12.3379	13.5179	10.6526	9.28522
Lec07975.1	12.076	13.2882	10.4666	17.3577	18.6447	17.0366	16.924	17.4384	15.0854	24.2512	36.0917	45.2827	41.8087	41.5796	46.9021	50.0234	49.4643	53.5385
Lec07977.1	0.137699	0.523682	0.138313	0.285853	0.169258	0.288851	0.619533	0.698371	0.513504	1.14763	2.53811	2.87356	3.03555	3.45306	4.06726	2.7734	2.25596	2.33057
Lec07978.1	0	0	0	0	0.027393	0.069871	0.026526	0	0	0.096837	0.032759	0	0	0.030748	0.037928	0	0	0.041143
Lec07979.1	0	0	0	0	0	0	0.118682	0	0	0	0	0	0	0	0	0	0	0
Lec07980.1	17.6199	18.1337	17.7111	34.0711	43.8346	40.4499	101.894	115.697	125.311	72.3012	53.4306	36.3035	36.3941	29.2022	31.1358	3.31345	2.11339	1.06577
Lec07981.1	55.4745	68.7652	57.6394	28.9755	32.3703	39.1889	39.2472	43.4103	47.1322	37.8196	34.6178	32.456	33.7226	34.5345	35.3206	25.5138	25.1242	22.1531
Lec07985.1	0.146509	0.326638	0	0.261696	0.285419	0	3.91245	3.24526	2.69424	5.39865	2.9299	2.66185	4.24932	3.7511	2.8888	1.87335	1.59806	1.04141
Lec07986.1	5.73974	6.62115	6.84707	5.64436	6.42493	5.36616	7.58376	8.14733	7.44072	9.39684	11.2626	11.8964	10.3383	10.69	11.0967	11.7209	11.994	10.335
Lec07988.1	1.65793	1.85257	1.56748	1.47434	1.7736	1.4406	1.35992	1.04481	1.4312	2.42673	2.79315	2.33041	1.67809	1.49558	2.02824	3.77691	4.20186	5.02178
Lec07989.1	0	0	0	0	0	0	0	0	0	0	0	0	0	0	0	0	0	0
Lec07991.1	1.62451	1.88241	1.63202	0.741768	0.741698	1.13915	2.73976	3.1935	3.13279	3.00897	2.87283	3.06359	2.2561	2.13961	2.75897	1.78724	1.5927	1.24729
Lec54480.1	18.5995	18.0934	18.5327	14.9274	15.1869	14.8149	30.4807	30.6385	33.762	33.0865	37.5438	35.12	36.5934	36.252	35.5421	24.6703	28.5814	26.268
Lec07994.1	0	0	0	0	0	0	0.101259	0	0	0	0	0	0	0	0	0	0	0
Lec07995.1	19.851	20.3531	19.7552	16.9504	14.9701	15.2553	6.79954	8.85068	10.0677	4.44634	1.99955	2.13339	1.99876	1.5301	1.69691	0.958596	0.687093	0.135881
Lec07997.1	13.083	15.0463	13.8964	10.5025	11.6352	14.7869	34.8594	40.9779	40.2966	34.823	39.096	33.759	35.8236	38.8016	39.7619	35.0922	38.7992	42.6662
Lec07998.1	19.031	23.7495	22.6466	17.9329	19.2596	19.7109	57.4778	62.2811	58.8566	60.6996	61.167	58.1079	58.1254	60.4298	65.7307	105.291	121.305	115.089
Lec08001.1	5.55177	6.20717	4.54111	8.77823	9.74064	10.0288	18.8434	17.4286	19.7037	19.825	17.9437	19.2498	15.4602	16.5447	15.7361	22.9504	22.498	19.9492
Lec08002.1	4.16843	3.77276	3.85075	2.6456	2.48339	2.81851	16.0512	21.2424	24.549	20.2834	24.0185	24.6619	21.7269	20.8531	22.9672	10.3055	10.5238	10.6683
Lec08004.1	39.049	40.5111	39.3999	38.9487	41.1371	41.2989	51.9524	57.8124	58.5502	40.8383	39.7808	34.6075	32.5353	32.3319	31.6015	42.1359	39.3725	38.8391
Lec08005.1	0.236556	0.0914	0.218177	0	0.203437	0	0.294371	0	0	0.051988	0.11368	0	0.060583	0	0.059061	0.096469	0	0.283241
Lec08006.1	0	0	0	0	0	0	0	0	0.068743	0	0	0	0	0	0	0	0	0
Lec11128.1	0	0	0	0	0	0	0	0	0	0	0	0	0	0	0	0	0	0
Lec08007.1	0	0	0	0	0	0	0	0	0	0	0	0	0	0	0	0	0	0
Lec08009.1	0	0	0	0	0	0	0	0	0	0	0	0	0	0	0	0	0	0
Lec08014.1	16.0725	17.1473	17.5099	13.7107	15.1926	15.2108	20.0199	23.6402	25.9908	24.9962	31.5264	30.1996	34.6323	34.554	31.8485	25.9389	34.4579	36.0549
Lec08015.1	0	0	0	0	0	0	0	0	0	0	0	0	0	0	0	0	0	0
Lec08016.1	6.57008	6.16274	6.97897	4.44856	5.34795	5.28343	7.21302	6.51985	5.93602	7.38512	6.61046	5.86242	5.29457	4.37656	6.43292	8.40438	7.97775	9.85626
Lec08017.1	0	0	0	0	0	0	0	0	0	0	0	0.027482	0	0	0	0.295644	0.126745	0.19204
Lec08018.1	0	0	0	0	0	0	0	0	0	0	0	0	0	0	0	0	0	0
Lec08019.1	0	0	0	0	0	0	0.024233	0.045492	0	0	0	0	0	0.059373	0	0	0	0.165897
Lec08020.1	18.0623	21.5166	20.407	14.4109	16.3452	15.6189	29.3149	30.4841	28.6498	34.3307	26.3047	25.359	22.9511	26.5442	25.368	23.8251	25.1988	32.1466
Lec08021.1	0	0	0	0	0	0	0	0	0	0	0	0	0	0	0	0	0	0
Lec08025.1	3.12901	2.65308	2.53734	2.03538	1.7092	1.89078	7.01863	7.59376	8.25996	6.04878	6.03139	6.35615	7.75056	6.71081	6.95261	3.48333	3.1169	4.06964
Lec57837.1	0	0	0	0	0	0	0	0	0	0	0	0	0	0	0	0	0	0
Lec08029.1	7.34394	6.86848	7.37382	5.94927	5.74521	6.24641	6.55844	7.42241	6.96359	5.55014	7.02327	6.76846	6.95978	7.31118	7.48182	7.34242	7.00215	7.08866
Lec08033.1	8.1458	7.81633	7.91385	6.04222	5.28316	6.12235	26.2644	25.4233	24.9772	18.3536	16.9852	15.0141	16.0931	11.3835	13.7767	13.1265	10.1047	10.1851
Lec08034.1	0	0	0	0	0	0	0.047394	0.106215	0.055472	0	0.086257	0	0	0	0.390765	0.065087	0.026012	0
Lec08035.1	27.1301	30.0232	22.4132	16.9269	26.3019	16.481	52.0021	62.8793	57.9586	67.1504	88.814	109.802	130.923	131.995	145.21	49.513	88.1624	100.316
Lec08036.1	44.9252	47.192	46.8406	50.2425	50.932	50.1488	74.365	67.4437	66.1185	57.9743	63.8589	60.7642	72.0916	73.5977	68.7256	71.2124	70.3734	74.9351
Lec08037.1	5.83531	5.44494	6.0405	6.65938	6.82099	5.73589	9.69149	8.35136	7.85529	8.91776	8.94303	8.42738	11.1496	8.93424	8.8033	16.2113	16.1506	17.3087
Lec08039.1	0.360463	0.551128	0.40075	0.425636	0.33305	0.57306	1.31358	1.65977	1.28064	2.11772	1.84396	2.43319	2.78493	2.4814	2.40219	2.04781	1.91253	2.41619
Lec08043.1	34.6599	27.4636	36.1943	71.9876	68.4954	60.3585	42.5565	36.4905	37.3924	74.5077	98.7635	118.68	177.155	207.448	150.911	152.445	189.121	173.058
Lec08046.1	12.7594	9.9983	11.592	8.07838	9.55766	10.616	40.5279	36.9357	40.0085	29.3813	24.5162	24.0585	32.4199	25.5937	25.1024	19.1346	16.2538	18.5769
Lec08047.1	5.77431	9.0072	7.79871	13.0207	11.71	12.5879	11.2576	12.2705	11.5631	13.338	13.5143	13.2538	12.5415	13.6676	11.433	15.7924	16.058	14.8791
Lec08048.1	0.047437	0.063232	0	0.126376	0.200971	0.239504	0.788819	0.830648	0.438288	0.856892	2.46067	3.26763	2.10337	3.5277	3.15166	0.962496	2.2829	1.23698
Lec08050.1	2.27472	2.54293	2.28088	1.91488	1.54383	2.0692	8.97447	10.6523	9.77366	9.21886	8.62044	6.38696	10.8531	10.223	7.96213	6.76358	5.12807	7.02017
Lec08051.1	30.0272	30.0848	28.662	44.0407	51.5857	50.9805	61.9303	64.4571	67.8927	72.8719	61.2963	56.762	43.2647	39.096	49.4243	64.9597	77.9213	67.6717
Lec08052.1	0.109794	0	0.07086	0	0.112522	0	0	0	0	0	0	0	0	0	0	0	0	0
Lec08053.1	18.3734	20.7168	19.13	19.2678	19.6601	22.223	11.6468	19.2263	19.1626	13.1731	15.3664	14.5077	12.9474	16.9544	14.4043	11.4087	10.8438	13.5294
Lec08054.1	0.924246	1.7278	0.989204	1.0455	1.23337	1.44985	0.916248	1.05397	0.905819	1.82411	1.34856	1.35659	1.60228	1.47202	1.45507	1.02522	0.722448	0.920457
Lec08055.1	3.64917	5.64015	4.08604	2.34231	1.93318	2.89261	2.13438	2.37896	2.52504	2.90438	2.4828	2.69126	2.58544	2.86945	1.57043	3.1935	2.67485	2.848
Lec08057.1	5.81426	7.16247	7.33749	4.24006	4.08201	5.13423	4.54012	5.06442	5.9989	6.74741	4.34052	4.92437	5.19768	5.22445	4.05864	3.75417	2.91528	2.72041
Lec08058.1	2.6748	3.09449	2.68263	2.05209	2.28139	2.12566	1.452	2.08665	1.32415	1.12959	1.73437	1.68094	2.35049	1.76954	2.41875	0.756882	1.1744	0.656215
Lec08059.1	0.302513	0	0.197155	0.107887	0	0.175864	16.9437	15.7072	16.7532	1.83807	1.87761	1.60364	0.984695	0.247883	0.349477	0	0	0
Lec57837.1	1.95171	2.06729	1.57676	1.97671	1.35506	2.35908	1.87945	1.84977	1.66178	1.54899	1.45191	1.55842	1.18726	0.807499	0.930949	0.568435	0.670853	1.01636
Lec08060.1	3.84648	4.85029	4.43143	6.97289	5.91093	5.61919	6.38159	4.86499	3.82649	7.66	13.0791	14.7976	19.03	17.6511	16.7727	22.7865	23.3633	26.4806
Lec08064.1	64.445	68.0194	67.0286	61.2666	62.4706	64.3268	55.7285	63.2565	64.7056	47.9015	36.6188	33.424	26.6073	28.6393	29.2291	35.1528	34.6816	35.6643
Lec08065.1	0.761239	0.673967	0.801871	0.84385	0.59415	0.676643	0.524713	0.479356	0.595473	0.419759	0.755609	1.09786	0.637421	0.597785	0.487339	0.443457	0.768124	0.361403
Lec54576.1	19.4296	18.7364	19.0401	13.3986	15.2419	13.4746	13.9884	14.0434	17.5094	15.9962	23.1669	23.8544	24.6444	29.8415	25.928	19.6615	21.8228	23.9844
Lec08069.1	13.7207	14.6649	14.0245	7.90092	8.59825	9.58181	10.4684	10.4319	8.99084	9.45389	8.01309	6.91396	5.83103	5.22367	5.89677	7.99547	6.5042	7.68418
Lec08072.1	0.410314	0.879818	0.669197	1.00435	1.14182	1.25436	0.972105	0.770492	0.428708	0.220474	0.845542	0.74321	0.551105	0.574781	0.92403	1.11667	0.783703	0.736896
Lec08073.1	4.49307	5.18201	5.14902	4.0148	4.29588	5.35878	7.03422	7.73039	7.27591	6.15697	6.8067	6.21926	7.95059	7.4981	6.79188	7.07654	6.6958	6.48764
Lec08076.1	0	0	0	0	0	0	0	0	0.06398	0	0.034745	0	0	0	0	0	0	0
Lec08078.1	0	0	0	0	0	0	0	0	0	0	0	0	0	0	0	0	0	0
Lec08079.1	3.55821	3.61264	3.00151	2.10892	2.61312	2.58956	7.43216	7.13869	7.76432	9.7829	12.3013	12.3073	12.6241	9.91896	11.5568	7.73097	6.42379	6.50397
Lec08081.1	0.498404	0.707228	0.581016	0.135353	0.246056	0.436519	2.28228	1.25742	0.903407	0.385412	0.567056	0	0	0.065146	0	2.30157	1.77717	2.6287
Lec08082.1	72.6501	72.8653	79.6304	73.9909	80.752	83.2015	76.5128	87.4396	92.5321	75.8519	76.0901	70.6535	68.7785	68.3422	70.8472	92.8004	86.3275	83.097
Lec08083.1	0.139881	0.075249	0.088647	0	0.353036	0	0.101593	0	0	0	0.071779	0	0.124611	0	0.120481	0.171368	0	0
Lec09676.1	0	0	0	0	0	0	0.180501	0.173446	0	0	0	0	0	0	0	0	0	0
Lec08085.1	0.187821	0.618327	0.320144	0.296225	0.31774	0.285089	0	0	0	0	0	0	0	0	0	0	0	0
Lec08086.1	0	0	0	0	0.045932	0.06448	0.268324	0.527224	0.277601	0.027167	0	0	0	0.038315	0	0	0	0
Lec23571.1	0	0	0	0	0	0	0	0	0	0	0	0	0	0	0	0	0	0
Lec08090.1	0	0	0	0	0	0	0	0	0	0	0	0	0	0	0	0	0	0
Lec36337.1	0.156139	0.169555	0.16266	0	0	0	0	0	0	0	0.049355	0	0	0	0	0.151416	0.051327	0.15652
Lec08093.1	0	0.134086	0	0.905081	0.685402	0.602331	0	0	0	0.957185	0.728366	1.41488	0.19727	0	0.482512	0.865711	1.55161	3.4283
Lec08094.1	1.71685	2.47018	0.87424	3.69948	4.08851	2.75224	5.26116	6.02144	4.02851	8.33772	12.3726	12.7276	14.1461	11.3671	16.3482	11.3185	14.4603	12.5184
Lec08097.1	28.1987	32.0932	31.4522	24.1298	26.7821	27.4129	47.9222	46.443	47.8671	41.0102	47.1807	46.4683	54.5486	53.2526	48.9183	45.3866	40.2008	38.4404
Lec08098.1	0.083567	0.080679	0.119952	0.019288	0.06564	0.105136	0.307279	0.169097	0.21835	0.186045	0.332051	0.30732	0.298278	0.274727	0.214678	0.106241	0.09133	0.056653
Lec08101.1	3.45725	4.52501	4.17652	5.50054	5.89307	5.33756	31.693	36.1665	44.0744	16.1434	14.5748	12.535	11.8537	10.3316	12.2554	8.12167	5.12449	7.36942
Lec08102.1	0.49227	0.306475	0.154923	0.377097	0.383291	0.254522	2.61859	2.44744	2.66729	1.51206	0.579183	0.895932	1.39826	0.35813	1.17989	0.646327	0.358141	0.679718
Lec08103.1	17.0122	16.9288	16.0962	9.05089	9.43531	9.6292	30.156	34.261	39.6239	49.1768	55.5269	60.9106	51.8946	55.9601	59.5518	67.5285	72.4863	75.9036
Lec08104.1	57.9837	67.0458	58.7289	31.3307	47.5756	37.663	4.25543	5.05339	6.98431	0.576976	0.399137	1.4497	0.1341	0.27702	0.231516	1.00851	0	0.154099
Lec08105.1	0.033764	0	0.024602	0	0	0.017528	0	0	0	0.502906	0.322092	0.488738	0	0	0.092499	0.18582	0	0.30022
Lec08107.1	0	0	0	0	0	0	0	0	0	0	0	0	0	0	0	0	0	0
Lec08108.1	0	0	0	0	0	0	0	0	0	0	0	0	0	0	0	0	0	0
Lec08105.1	0	0	0	0.081359	0	0	0	0	0	0	0	0	0	0	0	0	0	0
Lec08111.1	0	0.072754	0	0.031315	0.146572	0.026069	0	0	0	0	0	0	0.014682	0	0	0	0	0
Lec08113.1	23.6108	27.374	26.7478	7.62362	7.56742	6.17601	12.5228	14.4211	12.4203	16.3084	13.8197	8.66531	8.26911	9.59359	7.95914	9.27098	13.7371	9.36001
Lec08121.1	49.186	46.3452	46.1992	46.5565	46.4636	45.4376	5.89502	4.86742	4.07259	12.6693	10.77	14.3564	8.70827	12.2873	9.84882	40.0445	26.233	14.421
Lec08122.1	0	0.098082	0.054218	0.244729	0.148013	0.187951	0.031086	0.069743	0	0	0	0.147012	0	0.03243	0	0	0	0.101077
Lec08123.1	0.54419	0.721124	0.584872	0.814911	0.877014	0.785965	1.70872	1.38937	1.66222	1.18896	0.797339	1.17574	0.553432	0.45037	0.566489	1.88846	1.63252	1.85734
Lec08124.1	0.540603	1.30368	0.783955	0.912569	0.614084	0.80755	3.19702	1.89472	2.12941	3.13177	2.14378	1.47055	1.94785	2.05328	2.65517	2.23839	1.62817	2.17346
Lec08125.1	0	0	0	0	0	0	0.375517	0.643789	0.249976	0.413721	0.736172	0.055907	0.097871	0.264359	0.07003	0.787101	1.08236	1.209
Lec08126.1	0.15303	0.053267	0	0.482365	0.813393	0.533368	5.57613	4.21485	2.88086	7.60343	6.01731	5.27947	6.86575	5.39687	6.97402	7.76415	11.7054	8.2652
Lec08128.1	18.8287	18.1533	18.8319	15.9456	19.356	18.3502	18.8409	14.8854	16.4099	15.4534	17.1793	23.7529	19.2644	19.6972	26.2	21.3402	27.3129	24.8698
Lec08129.1	3.04064	2.16102	2.83349	2.10014	2.31833	2.31943	2.26198	2.39616	2.55321	2.84872	3.52951	3.91584	4.30521	3.52209	4.22072	3.94331	2.58835	3.45835
Lec54667.1	0.056626	0	0	0	0.024196	0	0.083264	0	0	0.066339	0.120794	0.036418	0	0	0.094841	0.111155	0.200417	0.153136
Lec54669.1	33.0978	34.9915	32.2063	37.2066	38.5867	40.3673	46.8314	43.1412	44.2303	62.519	64.1604	59.0029	45.7186	52.0308	57.9285	64.1147	60.2807	50.3869
Lec08133.1	12.332	11.4341	10.0661	8.40173	8.81416	8.96986	57.9141	54.1932	52.2799	49.0795	45.947	49.1384	61.2327	54.9294	51.6684	29.8771	24.6426	30.36
Lec08135.1	1.16799	1.81469	1.02614	0.719767	0.325451	0.245531	0	0.194315	0.35317	0.223933	0.132065	0	0	0	0	0	0	0
Lec08136.1	0.222847	0.162123	0.237271	0.223641	0.523154	0.252192	17.664	10.4766	7.70348	7.96746	22.7472	25.6428	30.1957	25.0131	38.0523	21.4822	12.0947	19.4466
Lec08138.1	14.7371	12.464	9.91917	14.14	11.0521	13.3177	10.6296	9.8317	8.20324	13.324	15.4904	15.4954	12.1009	14.4321	13.5532	16.6084	12.0918	12.5856
Lec08139.1	0	0	0	0	0	0	0	0.046959	0	0	0	0	0	0	0	0	0	0
Lec08142.1	15.0844	17.7866	16.2503	14.5021	14.4836	13.9077	17.394	18.9349	17.6842	20.7277	20.9498	18.2024	17.0149	16.6535	15.0767	18.9256	17.7185	16.8471
Lec08144.1	1.74025	2.36689	2.03322	1.44224	1.54539	1.60189	6.70554	6.98321	6.20676	5.6713	6.21787	6.14462	8.39489	6.99199	5.98841	3.34999	3.82157	3.02685
Lec08148.1	0	0	0	0	0	0	0	0	0	0	0	0	0	0	0.089836	0	0	0
Lec08149.1	0	0	0	0	0	0	0	0	0	0	0	0	0	0	0	0	0	0
Lec08150.1	0	0	0	0	0	0	0	0	0	0	0	0	0	0	0	0	0	0
Lec08151.1	0	0	0	0	0	0	0	0	0	0	0	0	0	0	0	0	0	0
Lec08154.1	13.4666	15.9224	12.9559	6.73344	9.37098	8.65784	5.24591	5.36587	6.26141	7.35802	11.1491	14.0326	12.4999	15.9212	13.7037	14.4706	15.7616	16.277
Lec08155.1	24.3363	26.0037	23.9351	47.247	36.3126	40.7681	19.9337	21.2876	23.8856	25.4257	21.4857	21.3699	21.9939	19.4873	20.8405	17.2569	15.6627	12.4633
Lec11792.1	0	0	0	0	0	0	0	0	0	0	0	0	0	0	0	0.015492	0	0
Lec19845.1	0	0	0	0	0.104119	0	0	0	0	0	0	0	0	0	0	0	0	0
Lec25536.1	0	0	0	0	0	0	0	0	0	0	0	0	0	0	0	0	0	0
Lec08159.1	31.798	31.0223	35.774	32.0647	25.797	29.8584	38.758	39.1712	28.4035	66.0157	36.0123	29.2713	29.377	30.3464	34.0561	36.6203	40.6379	38.3806
Lec08162.1	5.5937	5.80411	5.89475	3.25671	2.14943	2.96333	2.90811	2.14588	1.23267	1.76196	4.05499	5.49978	8.08992	3.55865	4.69202	6.65187	4.18506	7.15612
Lec08163.1	0.041208	0	0.040175	0	0.025217	0	0.17383	0.167516	0.10205	0.199035	0.352177	0.130673	0.171668	0.154507	0	0.628625	0.801083	0.274972
Lec08164.1	8.65764	9.83927	10.8468	13.8918	15.9963	15.3961	15.4676	17.1628	13.8021	26.0944	26.4129	25.0903	26.6935	29.44	28.6449	47.3633	58.6734	59.8343
Lec08165.1	3.14694	3.46944	2.68887	1.56544	2.27294	2.21884	4.88758	5.35457	5.45265	5.44792	5.10619	5.67209	6.15428	5.60694	5.16987	4.43552	2.76629	3.54874
Lec08167.1	5.51556	7.03439	6.10221	4.4694	6.27886	4.88976	9.27668	8.03594	6.87145	12.1309	13.402	12.5551	10.5157	10.8374	12.4314	17.4786	15.4458	20.6896
Lec08168.1	0	0	0	0	0	0	0	0	0.09518	0	0	0	0	0	0	0	0	0
Lec08169.1	176.774	187.538	187.995	223.872	258.001	217.058	261.329	270.903	227.457	289.844	271.568	238.745	266.404	261.211	247.692	241.411	271.894	222.733
Lec08170.1	0.285858	0.37703	0.171529	0.126195	0.307752	0.160071	0.316324	0.462573	0.465125	0.404404	1.11098	0.946314	0.599293	0.790085	0.848449	1.0347	2.40386	1.29582
Lec08171.1	1.98033	2.51464	1.90011	2.06296	3.02758	2.08556	4.95008	6.52451	5.88449	5.86599	5.54277	5.20043	4.63737	5.1999	4.75175	4.9665	3.0933	4.46839
Lec54702.1	1.1911	0.896465	1.01219	0.970018	1.10332	0.929028	5.23884	7.86678	6.17189	6.54173	9.31416	8.72	8.21528	8.79526	9.64635	4.89415	3.44189	2.73399
Lec08176.1	0	0	0	0	0	0	0	0	0	0	0	0	0	0	0	0	0	0
Lec08176.1	0	0	0	0	0	0	0	0	0	0	0	0	0	0.021147	0	0	0	0
Lec08177.1	0.076015	0.071866	0	0.123682	0	0.09914	0.066875	0	0.086958	0	0	0.280598	0	0	0	0.116214	0.014596	0.082134
Lec08180.1	0	0.297175	0	0.302907	0	0.204174	0.27893	0.254295	0.437173	0.215258	0.080834	0	0.486627	0	0.092411	0.663861	0.735916	0.475125
Lec08181.1	3.96001	2.79437	2.74544	4.17943	3.94736	4.33734	7.32166	9.51527	13.5211	8.86554	9.53837	9.98533	9.8623	9.5534	11.9619	16.0364	12.7862	14.8379
Lec08182.1	0.095302	0.287777	0.059816	0.451395	1.70149	0.739556	0.05549	0.350229	0	0.150357	0	0.035144	0.092002	0	0	0	0	0.224104
Lec08183.1	17.2508	16.2443	16.9485	12.8016	11.9616	14.0158	33.1107	34.2804	34.9273	28.0911	21.3424	18.9113	18.2949	18.6438	15.7552	14.6329	10.7909	11.3499
Lec05250.1	0	0	0	0	0	0	0	0	0	0	0	0	0	0	0	0	0	0
Lec08185.1	0.228615	0	0	0	0.187018	0	1.3379	1.99106	1.87903	1.20087	0.442041	0.453054	0.706939	0.529912	0.504561	2.5478	2.28304	4.19535
Lec08186.1	0	0.055266	0	0	0	0.04219	0	0	0	0	0	0	0	0.149257	0	0	0	0
Lec08187.1	0	0	0	0	0	0	0	0	0	0	0	0	0	0	0	0	0	0
Lec08192.1	0	0	0	0	0	0	0	0	0	0	0	0	0	0	0	0	0	0
Lec08193.1	1.19753	0.877732	0.768827	0.392372	0.520265	0.618159	1.34512	0.796634	1.05676	1.45134	1.83284	2.65617	1.95138	1.49268	1.84937	1.50743	0.954642	1.07355
Lec08194.1	0	0.276097	0.174994	0	0	0	0	0.013707	0	0	0.021845	0	0	0	0.171337	0.009733	0	0.032964
Lec08195.1	12.1417	14.2542	12.034	13.2106	16.1665	13.9249	15.4275	11.3925	8.59151	6.16761	7.27507	8.38112	7.9624	5.46194	6.75972	2.35784	2.62421	0.985232
Lec08197.1	6.24616	6.6669	6.76636	5.02362	5.47375	6.12035	11.9747	11.6817	11.2427	10.5784	5.83492	6.43053	6.99324	6.23997	5.80037	5.2603	3.65392	4.4852
Lec08198.1	153.863	161.005	174.877	238.49	249.678	244.054	399.625	369.054	274.599	528.28	543.471	529.481	533.183	669.388	634.091	992.286	1264.11	1163.12
Lec08199.1	2.03523	1.83563	1.59931	0.937026	1.13179	0.862576	8.99015	6.87287	6.89595	6.91141	6.25337	6.56244	6.3462	3.78327	5.03939	5.57666	1.94856	3.99027
Lec08200.1	17.5228	23.2629	17.9154	41.7843	51.3953	52.7083	182.816	184.705	188.382	34.4235	30.0864	21.3175	13.6898	6.0052	9.54877	0.359056	0.128769	0.110836
Lec08201.1	1.48089	2.16848	1.32584	3.98957	3.43768	3.40766	7.0357	10.3783	12.5133	5.09939	9.73966	12.5045	17.1073	15.219	15.0389	9.40645	7.19532	6.60903
Lec08202.1	0.722834	0.470685	0.799869	0.487632	1.24657	0.778582	0	0	0.329777	0	0.199872	0.693784	0.066217	0.390858	0.584256	0	0.449675	0
Lec08203.1	0.621736	0.85073	0.732583	0.410758	0.921045	0.501454	0.106791	0	0	0.107234	0.223028	0.271829	0	0.075847	0.394281	0.091996	0.094623	0
Lec08205.1	0.542252	0.779535	0.552587	0.727502	0.782693	0.445889	0	0.044627	0	0	0.203525	0	0	0.26299	0.247157	0	0.144652	0.167826
Lec08206.1	4.68422	4.46872	5.1174	7.30424	11.1539	5.86986	0.305185	0.307405	0.268526	0.67461	0.527664	0.903028	0.390162	0.317074	0.655087	0.56587	0.075685	0.252627
Lec08205.1	1.07265	0.635726	0.664985	3.36781	3.6399	2.45997	0.187138	0	0.435387	0.216967	0.440412	0.552228	0.307091	0.204123	0.558364	0.258695	0.44511	0.198601
Lec08206.1	1.15393	0.350419	0.612643	0.945247	1.41572	0.4706	0.434779	0.362694	0	0.120249	0.358333	0.422363	0.143386	0.33402	0.166344	0	0	0
Lec08208.1	2.54754	3.63295	2.45167	2.74689	4.19567	2.22272	0.862736	0.361331	0.646092	0.650798	1.16956	1.16351	0.261146	0.653851	1.13933	0.585432	0	0.882673
Lec08211.1	3.62537	3.52144	4.36177	3.67332	3.95296	2.84183	0.59845	0.528129	0.634428	0.705745	0.636996	1.64393	0.598771	0.547875	0.51137	0.316528	0	0.326629
Lec08215.1	0.24082	0.225898	0.1538	0.818575	1.03509	0.775716	1.13189	1.04413	0.852487	1.03658	1.09775	0.873787	0.966461	0.655111	0.800941	0.510541	0.572895	0.880765
Lec08216.1	490.497	550.937	488.676	831.168	788.567	828.073	267.094	266.592	289.756	107.627	88.9445	77.3497	65.1998	70.3421	69.3155	106.242	110.979	96.3605
Lec08219.1	0.458352	0.748829	0.697077	1.52852	1.99993	1.45728	0.628299	0.385031	0.223962	1.18952	0.72226	0.506556	0.82347	0.550129	0.355032	0.226294	0	0.058824
Lec54767.1	1.13346	1.23872	0.912917	0.759264	1.06404	0.900479	22.1896	24.9875	20.8081	19.3984	12.2663	10.7888	9.37625	8.62916	9.64941	4.46089	5.02301	5.18549
Lec58266.1	0	0	0	0	0	0	0	0	0	0	0	0	0	0	0	0	0	0
Lec08221.1	0	0	0	0	0	0.187516	0.175889	0	0	0	0.122693	0	0.056615	0	0	0	0	0
Lec08222.1	11.5165	10.3052	10.2383	10.0485	8.68407	10.6924	6.42413	5.63257	4.72951	8.90811	9.64756	13.7097	14.1903	11.8163	12.3936	11.8052	9.55515	9.18255
Lec08223.1	0.454712	0.339609	0.236158	0	0.243451	0.126836	0.430361	0	0.290322	0.485844	0.588376	0.365215	0.829789	0.956511	0.499032	0.693585	1.06483	0.58924
Lec08226.1	2.87568	3.27265	2.64515	0.733838	1.09752	0.547559	0.689736	0.560502	0.813183	0.483026	0.163217	0.171124	0.178555	0.06698	0	0.470765	0.303815	0.515198
Lec08227.1	8.04593	8.53903	7.11902	7.3754	6.43387	7.23346	9.65215	10.1315	11.1569	10.0715	9.89702	10.0083	11.16	11.1187	11.2429	7.57944	5.96701	8.61598
Lec17506.1	0	0	0	0	0	0	0	0	0	0	0	0	0	0	0	0	0	0
Lec08229.1	8.34525	7.514	6.63833	12.1003	14.4024	14.284	11.478	11.9806	9.74606	11.6541	15.2935	15.0538	13.4007	14.5501	16.5273	16.604	18.6695	16.5168
Lec08231.1	0.688414	0.477652	0.362343	0.373318	0.238155	0.26272	1.49303	0.669755	0.613126	1.35151	0.505552	0.220057	0.026949	0.046171	0	0.07489	0.013664	0
Lec08232.1	132.034	112.386	132.922	67.6808	83.4052	73.8919	98.5817	115.816	125.286	96.5436	55.9442	40.3848	35.6097	40.7235	46.9197	44.6516	50.3209	56.383
Lec08233.1	22.1595	19.3603	19.6009	5.37146	7.4997	5.28173	73.4313	85.1775	98.3936	67.5493	33.4344	24.8263	22.8673	21.5951	22.4957	23.0127	15.9894	16.867
Lec08235.1	0	0	0	0	0	0	0	0	0	0	0	0	0	0	0	0	0	0
Lec08236.1	0	0	0	0	0.099003	0	0	0	0	0	0	0	0	0	0	0	0	0
Lec08237.1	26.4146	25.4302	27.9047	42.6146	47.4279	44.8635	50.0908	45.175	38.2056	54.9576	54.1027	49.1528	55.675	55.2233	56.3394	52.8316	73.8843	72.4663
Lec08238.1	6.27514	8.11987	6.97765	2.65824	2.98845	3.47952	7.28404	8.24849	8.11337	11.1138	9.00539	7.89157	8.50795	9.73805	8.08697	6.17298	5.86194	6.01226
Lec08239.1	1.69785	1.65729	1.4071	1.24167	1.62303	1.69342	3.86402	4.52922	3.70244	8.35915	10.6468	12.3879	17.6338	16.4904	14.0126	6.61254	8.6555	9.8291
Lec08240.1	0	0	0.202059	0.189719	0.693515	0.793311	0	0	0	0	0	0	0	0	0	0	0	0
Lec08241.1	0	0.052034	0.113608	0.115777	0.262821	0.170987	0	0	0	0	0	0	0	0	0	0	0.061778	0
Lec08243.1	0.184316	0.117161	0.107817	0.119184	0.212884	0.225256	0.357635	0.267759	0.199797	0.585518	0.562536	0.529422	0.36686	0.35982	0.505069	0.412744	0.126814	0.397718
Lec08244.1	0.094568	0.238658	0.113118	0.104416	0	0	0.334396	0.298973	0.149091	0	0.077534	0.073484	0.053741	0	0	0	0	0
Lec08247.1	5.5016	4.94554	5.0285	3.26746	3.75319	3.96941	6.16547	5.74275	5.72722	6.17797	6.52023	6.36461	7.81857	6.3125	6.63796	7.15616	5.75112	5.72237
Lec08249.1	8.18931	8.6369	6.00202	2.01433	2.2838	1.76647	1.35548	1.39773	1.18258	3.47265	5.73483	7.1208	4.95669	3.42233	5.53446	7.39747	6.39723	5.11791
Lec08250.1	8.47927	9.17433	7.99515	8.87776	8.83837	9.33929	5.60852	6.69532	5.03243	5.77628	8.26867	7.33695	9.32828	9.5749	8.26941	6.7271	6.51894	5.67228
Lec08252.1	3.53173	4.29387	3.35804	3.65132	2.74459	3.29331	4.38425	4.1702	3.96121	4.14142	5.39632	6.48498	10.7169	7.39249	6.59843	12.5308	11.434	15.3831
Lec08253.1	6.11166	5.70944	4.5763	4.35999	4.58478	4.87058	4.91829	4.26458	3.25263	6.55599	6.39151	6.98334	5.26367	6.21665	5.85842	5.13362	3.61434	4.13483
Lec08255.1	0	0	0	0	0	0	0.054983	0	0.141792	0	0	0	0	0	0.091731	0.086681	0	0
Lec08256.1	5.29736	4.05309	4.10565	2.98688	3.60427	2.72511	1.56818	2.6913	3.97507	1.56642	1.66847	1.91051	1.69429	1.32659	0.926296	1.0087	1.10242	0.735564
Lec08258.1	0	0.009388	0	0	0	0.024685	0	0	0	0	0.00715	0.008405	0	0	0	0	0	0.016783
Lec08260.1	5.06186	4.8367	4.43583	5.14128	6.39635	4.15979	11.1217	16.173	12.083	18.4104	14.8823	9.22658	2.57575	2.71338	4.389	15.9344	13.1739	16.3221
Lec08261.1	29.8828	31.0018	31.8623	34.167	36.4969	34.231	47.6984	45.0522	47.2559	49.2996	49.0802	49.6311	46.6398	47.8753	51.2803	42.8891	41.6726	44.8881
Lec08262.1	34.5847	34.0538	35.2665	28.1828	25.6028	28.5587	19.5051	17.3947	16.7736	15.4057	14.0303	14.7257	9.40365	13.574	12.0772	27.2535	30.6236	27.6487
Lec08268.1	5.4697	6.09498	4.96944	2.50657	3.35494	2.39931	5.64371	4.97868	3.88244	9.19732	7.18884	7.51973	8.24369	7.30324	7.02238	28.0324	30.363	33.5597
Lec08269.1	0	0	0	0	0	0	0	0	0	0	0	0	0	0	0	0	0	0
Lec04182.1	0	0	0	0	0	0	0	0	0	0	0	0	0	0	0	0	0	0
Lec08271.1	0	0	0	0	0	0	0.061851	0.072096	0.33286	0.267941	0.167709	0.148618	0	0.040804	0	0	0.045772	0.043232
Lec08272.1	0	0	0	0	0	0	0	0	0	0	0	0	0	0	0	0	0	0
Lec08273.1	1.84225	2.37023	1.91588	1.65494	2.06849	1.16686	13.826	18.0038	15.3497	10.2954	5.2102	2.86135	1.54546	1.36118	1.38706	0.19759	1.33723	2.24334
Lec08274.1	0.35006	0.20109	0.262782	0.176677	0.336545	0.228265	7.45749	9.22106	7.50548	21.8887	11.1931	7.25993	7.6057	10.0079	7.72795	12.6515	13.6757	19.3101
Lec08276.1	0.110016	0.054495	0.052747	0.027484	0.027248	0	0.025574	0	0	0	0.157854	0	0.057844	0	0	0	0	0.1289
Lec08277.1	0	0	0	0	0	0	0	0	0	0	0	0	0	0	0	0	0	0
Lec05881.1	0	0	0	0	0	0	0	0	0	0	0	0	0	0	0	0	0	0
Lec08280.1	68.0006	67.9058	63.9153	61.5588	60.9369	57.3864	57.2832	48.9275	49.4106	52.9543	32.0181	26.4647	23.0664	20.6442	19.0593	33.1976	31.5095	30.5746
Lec08282.1	3.88363	3.40332	2.73161	1.82046	1.71969	2.21894	0.88402	1.23658	0.938538	1.46695	1.87169	1.75783	1.26515	1.75846	1.90322	1.929	1.72808	1.53786
Lec08283.1	0.332868	0.206463	0.128116	1.68804	1.7844	1.54102	33.5202	27.5585	26.3821	8.00593	5.31802	4.34057	0.996682	0.853629	0.855324	0	0	0
Lec08287.1	220.002	183.734	186.169	235.412	248.963	230.37	191.938	206.197	229.302	86.1367	72.3979	72.3602	53.2808	46.2752	48.4341	34.0579	18.6263	15.4927
Lec54869.1	0	0	0	0	0	0	0.225121	0	0	0.196955	0.113444	0	0	0	0	0	0	0
Lec08288.1	20.5692	22.0968	21.4518	15.6091	16.0862	20.0404	13.2495	13.2006	15.3584	9.37784	12.775	11.4648	10.1823	8.6359	11.5637	8.07593	5.37514	6.11369
Lec08289.1	0.994016	1.14097	0.707375	0.476488	0.453353	0.274688	1.68211	2.37964	1.83633	4.39251	7.26965	8.21201	6.49749	6.46086	8.96606	7.75743	10.9818	9.0887
Lec08291.1	3.10181	2.12978	1.8283	1.23881	2.2805	1.55834	0.807773	0.951954	1.12235	1.21292	2.04761	1.20661	1.24038	2.09911	1.6693	2.1597	1.71982	1.81065
Lec54932.1	107.852	110.493	105.094	105.39	104.008	111.393	186.607	171.199	197.092	199.968	220.99	223.458	189.333	218.51	228.779	353.12	356.627	356.034
Lec08292.1	0	0	0	0	0	0	0	0	0	0.13749	0.208999	0.2695	0.441695	0.773237	0.40289	0.670092	1.52134	1.65701
Lec08293.1	18.2705	23.4303	21.4037	15.0167	15.4179	18.629	13.4047	15.633	16.9386	14.0323	12.6093	13.6147	12.2984	11.0806	11.711	10.8247	8.07458	9.58827
Lec08297.1	0.748834	0.63625	0.424697	2.98563	3.66152	2.16213	0.825881	0.921504	0.589437	0.502842	0.635726	0.720267	0.777019	0.392569	0.617957	10.5538	6.76851	10.2149
Lec08298.1	13.6073	17.7667	16.8234	25.2607	28.6745	28.3477	22.5368	29.4704	22.8092	30.5402	40.2269	36.4878	38.3496	47.3014	38.7501	51.2122	54.4323	43.7909
Lec08299.1	1.06146	1.06598	1.14133	1.19258	0.87148	1.62511	12.7284	14.7523	11.6858	11.7688	14.0808	15.12	18.6863	18.5201	21.1075	20.2882	15.6915	20.6707
Lec08300.1	75.4598	74.2564	82.4587	75.9172	77.5586	74.9387	93.8704	87.7571	68.2677	102.977	93.3604	90.8001	98.7788	96.0685	93.9532	121.33	151.318	122.251
Lec08301.1	0.364094	0.32423	0.348733	0.178069	0.208449	0.314908	0.303193	0.488021	0.122057	0.891557	1.1634	1.01063	1.49787	1.64495	0.89327	0.819899	1.19532	1.07262
Lec08302.1	0.217736	0.169325	0.199826	0.806293	0.767941	0.782097	4.20903	4.16388	2.96508	1.21117	1.93165	1.88142	2.40358	1.93456	1.74484	0.744758	0.777212	1.0615
Lec08304.1	1.89915	1.3332	1.36441	0.624636	0.704878	1.25739	8.75569	8.53583	9.33767	5.35826	4.64006	3.88994	3.53058	3.62815	2.38984	1.71492	2.22568	1.16384
Lec08305.1	7.29523	7.30719	8.05268	6.63222	5.96472	7.13772	3.7468	3.97057	5.55391	6.31661	8.2769	5.60349	5.25066	6.11401	5.85535	5.96402	7.17972	9.45775
Lec33017.1	20.1166	21.0817	17.3677	4.0917	5.63239	6.21389	9.8976	9.90806	9.4042	13.3936	13.7636	17.0325	16.2755	17.8111	16.5791	14.608	16.3774	14.7156
Lec08307.1	1.4866	1.61877	1.26034	0.817194	0.800427	1.14317	4.7933	3.05222	2.46927	4.51835	4.19901	3.84953	4.28009	4.03487	3.45805	2.92735	2.06307	2.68586
Lec08308.1	0.143666	0.065934	0.084347	0.094172	0.057864	0.016074	0	0.046363	0	0.127476	0.037367	0	0	0	0	0	0	0
Lec08311.1	3.18675	3.20655	3.41369	3.23356	2.74873	3.22778	6.49095	6.80793	8.75822	6.17878	6.12234	6.07091	6.32658	5.43472	5.45565	2.74008	2.62733	3.4787
Lec08313.1	24.8252	31.0727	28.3323	25.7057	33.3395	27.6331	27.0145	28.5714	28.9801	30.9321	40.6506	43.4975	53.7137	47.3949	58.6944	62.1132	58.475	80.446
Lec16249.1	0	0.080425	0	0	0	0	0	0	0	0	0	0	0	0	0	0	0	0
Lec08317.1	2.28456	1.80894	2.7593	1.80123	1.34275	2.06712	5.75797	7.94976	7.75543	8.05272	12.1177	12.533	18.2417	19.9794	17.2779	11.0337	9.80362	11.0544
Lec08319.1	16.1092	18.9624	19.9288	18.9668	20.3858	15.3519	39.8844	36.574	30.7716	55.5152	70.8169	74.9451	84.5885	89.4663	89.1724	62.3754	71.3376	63.5827
Lec08320.1	0	0	0	0	0	0	0.176741	0	0	0	0	0	0	0	0	0	0	0
Lec08321.1	0	0	0	0.652655	0.391601	0	1.06103	0.753084	2.7157	2.48249	3.11404	2.7766	1.97302	2.95738	2.33603	3.09795	2.54039	4.52125
Lec08322.1	18.0668	17.127	17.5631	10.5992	10.8189	11.8272	8.66355	8.40239	8.01878	5.84888	7.32901	8.77116	8.25091	7.6319	8.50773	10.8886	10.6037	9.97339
Lec08325.1	0	0	0	0	0	0	0	0.035572	0	0	0	0	0	0	0	0	0	0
Lec08326.1	0	0	0	0	0	0	0	0	0	0	0	0	0	0	0	0	0	0
Lec08327.1	0	0	0	0	0	0	0	0	0	0	0	0	0	0	0	0	0	0
Lec08328.1	24.7324	28.6717	27.6294	23.53	22.6812	25.4763	25.5244	25.4305	26.262	25.7353	23.3469	22.2526	24.2737	22.92	23.0736	27.3044	28.1873	30.0996
Lec08329.1	1.95602	2.44509	2.17037	2.8832	3.21081	2.96755	8.61212	8.13456	7.42572	16.4164	20.0214	21.3841	22.6526	27.6271	26.5222	24.6229	27.9866	27.3363
Lec08330.1	2.27153	2.72401	2.7054	2.87458	2.28317	2.98136	13.8032	7.72112	3.55817	27.4516	39.3669	41.9012	33.6872	43.303	53.9012	196.631	157.85	141.873
Lec08334.1	0	0	0	0	0	0	0	0	0	0	0	0	0	0	0	0	0	0
Lec08336.1	6.94052	9.09409	7.35671	7.89854	8.54917	9.48081	2.45378	4.82411	4.63103	1.39631	0.794473	0.583355	0.558549	0.874195	0.646473	0.916037	0.61176	0.502802
Lec08337.1	1.94952	3.11378	1.6042	0.625657	1.5535	0.872086	0.58482	0.61034	1.72218	1.10157	0.73158	0.967737	0.31927	0.642116	0.450452	0.518932	0.112016	0.236519
Lec08338.1	8.90262	10.4442	9.20835	8.17034	9.80189	9.95916	16.51	16.7276	17.36	20.2762	14.3251	14.3505	13.3407	12.1224	11.7036	11.2836	9.60615	12.6573
Lec08342.1	137.26	126.346	126.382	119.616	126.55	117.966	142.619	130.936	152	131.561	122.473	129.201	138.974	124.116	131.548	102.714	88.7695	85.5856
Lec08343.1	1.28752	1.55713	1.24399	0.346286	0.468929	0.365759	0	0	0	0	0	0	0	0	0	0.077328	0	0
Lec08344.1	0.341336	0.427377	0.482422	0.276983	0.182975	0.273796	3.40435	3.45727	2.7729	7.5542	6.83418	7.09216	5.82082	7.75345	6.92968	4.81736	5.66919	5.11464
Lec08346.1	0.270376	0.465869	0.34504	0.134317	0.254051	0.20748	0.148096	0.123912	0.120455	0.254393	0.126854	0.172121	0.164912	0.12015	0.103092	0.292401	0.127396	0.105407
Lec06244.1	0.81591	0.821225	0.989788	0.868607	1.08462	1.4081	0.947396	1.5883	1.44533	1.59742	1.48781	1.41127	1.74231	1.14059	1.42792	1.43012	1.32394	1.08883
Lec08349.1	6.32148	9.3717	9.04128	20.6413	16.7417	20.3394	8.18195	9.1702	12.8034	8.95777	9.88988	6.89714	8.03285	12.3067	7.48839	7.13149	8.39833	9.19406
Lec08350.1	0	0	0	0	0	0	0	0	0	0	0	0	0	0	0	0	0	0
Lec08352.1	0	0	0	0	0	0	0	0	0	0	0	0	0	0	0	0.167327	0	0
Lec08353.1	21.3836	21.8145	22.8789	22.6618	23.0848	23.3806	30.4765	35.9399	38.18	33.4513	33.8414	38.5105	48.2173	43.0501	43.6387	37.9979	52.031	68.7044
Lec08356.1	0	0	0	0	0	0	0	0	0	0	0	0	0	0	0	0	0	0
Lec08359.1	5.55575	4.09979	5.01889	3.01847	2.56367	2.83549	2.80382	3.2692	2.1959	1.1266	1.524	2.00312	1.69601	1.29262	0.860144	2.5706	2.30128	3.40267
Lec08362.1	1.44279	1.99544	1.44538	2.08672	2.42894	2.63328	1.14886	1.16935	0.570901	0.841733	1.11973	0.68125	1.85999	1.77459	0.971825	1.24956	1.358	0.68695
Lec08364.1	0	0	0	0	0	0	0	0	0	0	0	0	0	0	0	0	0	0
Lec08366.1	3.12857	3.01158	2.35496	1.51362	1.24441	1.38203	1.93321	2.45625	3.24469	2.37042	2.86887	2.98313	3.60716	2.48094	4.07565	6.1207	3.9146	4.84217
Lec08367.1	0	0	0	0	0	0	0	0	0	0	0	0	0	0	0	0	0	0
Lec08368.1	0.276926	0.521469	0.112146	0.315769	0	0.15925	0.530033	0	0	0	0.180449	0.285406	0.109196	0.101339	0.170305	0	0	0
Lec08371.1	0.137789	0.393581	0.142846	0.451362	0.531107	0.577831	0.072904	0	0	0.091358	0.354128	0.396833	0.419767	0.26941	0.317468	0.373726	0.300334	0.156546
Lec08372.1	1.55711	1.61553	1.54549	1.24441	1.21641	1.28477	0.952653	0.945055	1.39465	1.12437	1.45575	1.19849	1.40193	1.45097	1.40556	1.60227	1.35005	1.18062
Lec08375.1	23.7828	23.5826	27.5748	24.7087	29.4003	26.7748	18.6167	18.8738	18.7121	28.8057	21.3629	19.2665	13.4083	19.4969	18.6137	26.2558	29.8365	28.7936
Lec08376.1	0	0	0	0	0	0	0	0	0	0	0	0	0	0	0	0	0	0
Lec08377.1	0.224498	0.182006	0.150416	1.72187	1.12939	1.39647	1.4681	1.47348	1.07333	1.31717	0.7836	0.682318	0.558218	0.203263	0.655877	1.09693	0.567097	0.803087
Lec08378.1	0.723122	0.793457	0.733321	1.3554	0.929025	0.963495	0.777727	0.649601	0.457879	0.273788	0.573988	0.237894	0	0.054203	0.118799	0.039688	0.091753	0.022431
Lec08380.1	3.42545	3.50602	3.19191	2.52846	3.39729	3.02671	3.37689	3.27382	3.61601	4.45873	4.05639	3.90734	3.18308	3.15704	3.21501	4.55208	4.11815	4.53381
Lec08382.1	0.181329	0.260937	0.337945	0.379059	0.322699	0.482384	4.09235	3.53894	3.6202	9.17079	7.18169	4.50543	7.52924	8.26303	9.66162	13.4719	17.9724	15.9925
Lec08383.1	16.5497	15.8346	17.7886	8.70905	10.1528	9.04704	18.3282	20.3112	20.9318	24.127	28.4099	28.0907	26.2553	24.5357	29.2571	34.3769	32.8069	33.1842
Lec08384.1	0.156821	0.191396	0.242989	0.326278	0.761877	0.391138	0.208575	0.271355	0.255182	0	0.043386	0	0	0.025475	0.023353	0.134593	0.074438	0.150434
Lec08385.1	0	0	0	0	0	0	0	0	0	0	0	0	0	0	0	0	0	0
Lec08386.1	0	0	0	0	0	0	0	0	0	0	0	0	0	0	0	0	0	0
Lec08388.1	2.54184	2.33635	1.79056	1.43319	1.19794	1.75239	48.9802	37.9066	29.2639	18.2665	11.5709	10.6702	8.69479	6.34154	6.83308	4.4051	3.02205	4.48369
Lec08389.1	10.3267	13.0695	11.897	5.71854	5.21465	7.41597	8.78589	7.19345	6.30895	8.36323	7.75074	7.01101	8.87123	8.02871	7.68414	7.86357	5.72429	7.24109
Lec08390.1	77.4443	73.1858	75.3829	74.0477	67.1729	72.2736	61.3705	51.9742	44.6893	49.0528	42.3601	45.4836	49.7577	48.4521	40.5903	65.7367	55.1913	53.4411
Lec08397.1	0.041583	0.047757	0	0.408546	0.292955	0.323824	0.374881	0.082859	0.095515	0.127971	0.23953	0.363592	0.360517	0.206184	0.782472	1.54185	2.02064	3.15681
Lec55070.1	1.70407	2.41719	1.83194	0.450138	0.803308	0.694512	0.721648	0.64232	0.87024	0.715607	0.736742	0.633901	0.699151	0.554993	0.42864	0.56575	0.6415	0.704526
Lec08401.1	0	0	0	0	0	0	0	0	0	0	0	0	0	0	0	0	0	0
Lec08402.1	0.122734	0	0	0	0.304156	0.207024	0	0	0	0	0	0	0	0	0	0	0	0
Lec24545.1	0	0	0	0	0	0	0	0	0	0	0	0	0	0	0	0	0	0
Lec08405.1	1.49643	1.14029	1.72788	2.11688	2.02635	2.2327	0.273267	0.520071	0.263021	0.734763	2.65124	2.75726	0.594453	0.483869	1.14513	28.7961	28.4647	36.1296
Lec08407.1	0	0	0	0	0	0	0	0	0	0	0	0	0	0	0	0	0	0
Lec14881.1	0	0	0	0	0	0	0	0	0	0	0	0	0	0	0	0	0	0
Lec08410.1	30.1412	32.3729	31.5247	28.5649	29.3016	31.2952	44.7335	46.7298	40.94	51.6004	47.7998	40.0781	45.4455	43.6517	44.0031	40.734	42.8975	45.4801
Lec08411.1	0	0	0	0	0	0	0	0	0	0	0	0	0	0	0	0	0	0
Lec08414.1	0	0.048022	0	0.283199	0.734294	0	0.122354	0.09983	0.055608	0	0.070315	0.052366	0	0	0	0	0	0
Lec08415.1	0	0	0	0	0	0	0	0	0	0	0	0	0	0	0	0	0	0
Lec08416.1	237.276	286.725	274.659	166.071	193.684	197.418	60.5323	50.7605	49.486	21.2218	24.9804	21.4715	12.2505	7.34095	13.3081	14.4023	13.8614	12.8887
Lec08418.1	2.87957	1.88906	3.74405	2.22612	2.33065	2.68651	10.0814	11.9349	7.42868	3.12238	3.46692	3.55377	2.3237	0.559682	1.17203	1.5883	2.00691	3.05928
Lec08419.1	0	0	0	0	0	0.158105	0	0.431697	0.184399	0	0	0.139901	0	0.096718	0	0	0	0
Lec08420.1	0	0	0	0	0	0	0	0	0	0	0	0	0	0	0	0	0	0
Lec08423.1	8.97321	13.0483	11.9087	4.56719	5.11236	5.63058	17.4691	18.5861	16.1301	21.8895	26.4531	25.3688	26.7884	33.3423	26.1352	37.2897	33.4413	34.6307
Lec08424.1	1.17413	0.79805	0.579399	0.135923	0.17263	0.044949	1.08521	0.833687	0.659561	0.560907	0.438445	0.154868	0.030586	0	0	0.238702	1.61093	2.62807
Lec08425.1	0.0732	0.054311	0.051032	0.023663	0.056348	0.026116	0.134875	0	0	0	0.050594	0.058674	0.057699	0	0.087047	0.084449	0.155584	0.08262
Lec08426.1	3.36184	5.65275	3.85848	2.85009	4.33138	3.53775	23.3502	21.5686	21.9992	21.8745	11.1169	7.46474	5.05087	4.17668	5.72478	19.5093	26.7201	23.0543
Lec08427.1	0.956256	0.365499	0.660032	0.1645	0.197559	0.133882	0.722726	0.956053	1.24382	0.516209	0.646043	0.77854	0.470344	0.343915	0.607258	0.221223	0.233314	0.288215
Lec08429.1	0.068919	0	0.108471	0.102597	0.363453	0	0	0	0.038072	0	0	0	0.068509	0.035664	0.031076	0	0	0
Lec08430.1	0.369456	0.2036	0.390921	0	0	0.308614	0.5461	0.903994	1.06631	1.13326	0.931259	1.00459	0.230609	0.517192	0.500816	0.617931	0.441935	0.395443
Lec08432.1	0.570471	0.978833	0.497914	0.328107	0.253189	0.174981	0.217519	0.154723	0.207323	0.126764	0.098954	0.110362	0	0	0	0.101086	0	0
Lec08433.1	5.69348	6.58479	6.55249	6.33911	6.34104	7.37285	29.6531	30.4732	31.6108	26.3284	24.4495	25.9617	24.0547	23.6468	25.343	16.6568	16.311	18.2817
Lec08434.1	29.7537	30.6507	32.2044	22.961	23.3749	25.926	44.0084	39.9459	41.2396	30.1933	20.6501	16.4353	18.306	17.6901	17.0011	14.441	12.0078	13.8569
Lec08436.1	0	0	0	0	0	0	0	0	0	0	0	0	0	0	0	0	0	0
Lec08437.1	7.40326	6.46412	6.76372	5.90054	5.83941	5.87896	14.283	12.4103	14.0594	11.4639	10.382	9.74863	11.0038	7.56029	9.38593	12.8067	10.2235	12.9382
Lec01732.1	0.178301	0.027771	0	0.167908	0.029057	0	0.187528	0.309566	0.199645	0.348836	0.354259	0.247203	0.213817	0.743996	0.306303	0.363719	0.502277	0.494774
Lec08439.1	0.068169	0.044163	0	0	0	0.039863	0	0.089874	0.045176	0.113749	0.062082	0.036118	0.023118	0.112732	0.039871	0	0	0.137092
Lec08440.1	4.65358	5.80818	4.90615	1.59115	1.68815	2.05685	12.269	11.8978	11.1333	11.6515	10.9217	10.0034	8.47261	11.3947	10.7106	7.88364	6.68077	7.97277
Lec08441.1	47.8613	46.8711	47.3189	38.0932	39.4872	36.9439	93.5776	95.578	97.6314	85.684	98.5992	106.806	125.506	119.511	117.735	99.929	85.5102	92.5306
Lec08442.1	18.0515	14.729	12.436	12.1383	9.1668	9.69731	9.39419	9.36658	7.39533	10.6332	9.7854	12.4914	12.3324	9.79761	10.1864	10.0463	7.55773	8.53625
Lec08447.1	0	0	0	0	0	0	0	0	0	0	0	0	0	0	0	0	0	0
Lec08448.1	0	0	0	0	0	0	0.393788	0.362417	0.31818	0.474499	0.687378	0.223194	0.040038	0.157105	0.088992	1.29249	4.98195	3.80752
Lec08449.1	0.060441	0.058517	0.042436	0.031888	0.118162	0.037943	0.282193	0.467832	0.437586	0.767466	0.711211	1.01135	0.693256	0.504333	0.478019	0.81086	0.783849	0.690063
Lec08452.1	0	0	0	0	0	0	0	0	0	0	0	0	0	0	0	0	0	0
Lec08454.1	14.8149	15.51	13.6113	12.7717	10.1253	10.6752	6.4815	6.6999	8.86268	6.81189	5.02043	5.00224	3.26193	2.5779	4.40747	3.11042	2.70063	2.98505
Lec08455.1	7.60494	7.69813	8.12095	7.64403	8.11777	8.14782	6.24106	5.51654	4.20759	10.1723	10.1179	9.6071	7.9107	6.8084	9.7956	6.6006	7.75865	8.50739
Lec08456.1	25.9161	29.5064	25.8428	21.2698	24.9086	23.8139	27.2354	27.9031	27.794	20.9069	16.8448	16.3179	13.1388	11.6276	14.8583	10.9323	9.40035	10.893
Lec08457.1	48.366	51.6108	47.7537	46.5887	43.0683	48.6034	85.0945	77.6108	81.2391	70.6112	61.4111	65.699	69.8926	58.7369	58.88	34.937	26.3718	28.6276
Lec55174.1	0	0.20918	0.099871	0	0.124932	0.231067	0	0	0.110744	0	0	0.080918	0	0.05856	0.050807	0	0	0
Lec08463.1	212.93	196.582	198.568	191.113	182.173	189.6	48.9512	54.3513	64.8864	57.6377	44.0239	33.2255	37.2478	29.1474	35.6795	30.8049	21.0475	25.4542
Lec08465.1	0	0	0	0	0	0	0	0	0	0	0	0	0	0	0	0	0	0
Lec08466.1	17.1308	15.997	20.9606	43.4555	38.5825	42.1453	24.9223	25.8225	21.6513	47.8488	52.3041	42.8248	76.8718	55.3638	61.6891	31.5046	32.7943	39.3653
Lec08467.1	0.34704	0.238207	0.2548	0.189084	0.267261	0.317038	0.100091	0.301852	0.317588	0.221717	0.136406	0.263449	0.246629	0.116244	0.136509	0.220044	0.186513	0.123655
Lec08469.1	0.228108	0.213563	0.250209	0.108645	0.374554	0.083216	0	0	0.061594	0.12203	0.298493	0.340276	0.407788	0.341517	0.274104	0.238633	0.135097	0.158429
Lec08471.1	16.1832	21.1592	17.3814	14.2767	14.8226	14.0697	68.4828	96.5387	99.3746	85.053	93.2605	84.037	93.1297	94.8309	97.681	64.4766	63.3512	68.0214
Lec08472.1	0.799684	1.01646	0.902655	0.800712	1.04772	0.653475	3.65953	4.18002	4.63207	5.84671	5.96836	6.39895	6.23007	6.65937	5.9251	5.61822	4.82186	4.49632
Lec08475.1	0.261938	0.37356	0.225424	0.180713	0.18467	0.323039	3.06797	4.17625	4.61352	6.7824	6.41182	6.88727	5.80331	5.68086	6.41824	2.91851	2.56833	2.42674
Lec08476.1	0	0	0	0	0	0	0	0	0	0	0	0	0	0	0	0	0	0
Lec08477.1	0.018264	0	0	0	0.074769	0	0.362246	0.61925	0.699142	1.68663	1.48178	1.37618	2.58865	2.12536	1.47008	2.89386	1.54425	2.121
Lec08478.1	1.07675	0.925159	0.961934	0.574713	0.787888	0.567658	6.63216	8.35688	10.2888	3.86932	6.58629	6.14832	7.14335	5.50206	5.54222	4.39318	5.47079	4.99003
Lec55198.1	36.3389	13.1665	14.6201	16.4542	20.7361	17.617	9.97109	7.23769	6.77414	218.494	838.993	1048.72	961.891	1164.83	1292.21	650.809	954.196	866.371
Lec08480.1	9.57547	8.50238	7.81393	14.7377	16.275	17.509	5.42842	4.80806	4.6891	9.90083	25.5022	34.1792	41.4361	31.9714	27.4757	25.566	29.8966	28.9496
Lec08481.1	0.335718	0	0	0	0.467427	0.074296	0.073588	0	0	0.052407	0.349447	0.452913	0.332172	0.247484	0.263047	0	0.606624	0.228781
Lec08482.1	0.905302	0.929903	0.965379	1.82857	1.17768	1.31617	6.34193	7.16618	7.68973	4.62129	7.48349	6.69523	9.08847	6.20987	10.1808	5.3471	6.02109	6.27403
Lec08483.1	2.3802	2.44014	2.33657	1.02954	1.30697	1.6048	1.07953	1.39324	1.19671	1.81253	1.62317	2.43356	1.63071	1.46301	1.7811	0.985955	1.49452	1.37489
Lec08485.1	110.519	113.58	116.397	124.82	129.441	126.281	143.496	131.21	106.969	184.902	191.883	180.538	212.506	220.969	210.304	201.557	252.661	220.523
Lec08486.1	1.16765	1.37406	0.912755	2.86163	3.35447	3.71157	2.27083	2.46724	0.911438	4.27474	5.49419	3.21173	2.618	3.35003	4.48304	9.63972	9.53906	5.65856
Lec08487.1	12.2835	11.979	10.8217	8.86821	6.69574	8.58129	8.25162	8.72097	8.94262	5.79591	8.89961	9.48416	12.093	10.2216	10.0642	8.53909	7.83077	7.80478
Lec08488.1	22.1512	24.8814	26.3654	15.7562	15.2628	16.2322	17.1264	12.4765	10.4848	18.1132	24.1092	23.445	28.284	30.1835	30.6388	22.365	26.299	25.9638
Lec08489.1	0.960901	1.92842	1.4554	0.535044	0.434667	0.860051	63.6348	51.47	44.9239	60.1741	53.2269	49.5418	39.7615	54.557	47.5397	35.8302	39.0541	52.2824
Lec08490.1	3.79818	4.9064	4.59926	2.54926	2.11907	2.50886	11.4697	11.833	14.0446	8.69432	5.14931	5.02945	5.69474	4.92558	3.90197	2.15517	2.12736	1.99686
Lec08491.1	0	0.05833	0	0	0.062654	0.101485	0.115837	0.183319	0.13667	0.168747	0.308832	0.396314	0.308254	0.43832	0.318656	0.499085	0.180542	0.313203
Lec08492.1	0.829194	0.58194	0.533408	0.228919	0.345756	0.222287	1.25638	1.92553	1.57309	5.36339	5.66803	5.93416	3.95707	4.52985	5.08042	7.41233	5.67206	5.49267
Lec08493.1	0	0	0	0	0	0.095435	0	0	0	0	0	0	0	0	0.150321	0	0	0
Lec08494.1	31.383	34.4681	31.9461	47.4654	54.2516	55.8591	40.3809	33.0555	29.1158	38.4476	77.503	95.9739	90.1029	99.9546	106.926	183.55	190.812	226.039
Lec08496.1	3.59148	3.50111	3.12563	2.23639	2.39948	2.19452	6.2142	5.73682	5.57649	5.77699	6.97281	6.63764	8.36376	7.40984	7.53949	5.77017	3.94469	5.02085
Lec08498.1	0.184815	0.541681	0.395152	0.1248	0.381602	0.057967	0	0	0	0	0	0	0	0	0	0	0	0
Lec08499.1	0	0	0	0	0	0	0	0	0	0	0	0	0	0	0	0	0	0
Lec04267.1	0	0	0	0	0.104978	0	0	0	0	0	0	0	0	0	0	0	0	0
Lec08501.1	1.18113	0.915236	1.24603	3.40695	3.54273	4.73098	11.8454	13.6893	10.6951	6.83476	6.00157	5.35571	5.77311	5.12738	5.77414	3.63865	3.11494	4.07275
Lec08502.1	0.220727	0.372382	0.251594	0.146182	0.232917	0.208688	0.096248	0.250542	0.187941	0.176711	0.185165	0.097186	0.086656	0.04457	0.093954	0.296529	0.261668	0.451674
Lec08504.1	17.032	19.4979	17.2998	12.9395	13.2767	14.3698	24.4854	22.3976	17.1374	17.436	16.3622	17.6169	15.7486	15.1229	15.9226	15.1232	15.2297	16.2937
Lec08505.1	2.21002	2.81683	2.05134	1.25075	1.45044	1.50139	7.20882	8.88444	8.67652	9.71124	10.948	10.6657	11.973	9.12533	11.0552	5.99462	4.88863	6.2351
Lec08506.1	50.6619	57.5493	48.5142	46.6863	34.7003	41.326	41.924	35.0285	33.6849	29.9426	15.794	12.0533	9.77739	8.59567	7.32887	9.68498	6.82112	7.36766
Lec08508.1	3.52753	3.41234	2.96216	1.5707	2.0779	2.25166	9.02652	10.8408	10.7697	14.3496	26.2354	33.2799	30.073	34.5187	36.2745	38.9857	39.665	51.8675
Lec08509.1	0.618799	0.807654	0.524276	1.04639	1.21898	1.61259	50.0742	58.145	65.9394	54.8242	82.9721	104.967	93.8954	88.5924	102.085	124.915	179.397	246.539
Lec08511.1	24.5334	35.867	25.5288	9.51652	12.0645	11.5896	7.78998	7.45623	7.1731	6.52994	6.17568	5.49266	4.54678	5.73962	5.18933	5.97922	5.94365	4.94538
Lec08512.1	0	0	0	0	0	0	0.083878	0	0	0	0	0	0	0	0	0	0	0
Lec08513.1	0	0	0	0	0	0	0	0	0	0	0	0	0	0	0	0	0	0
Lec08514.1	0	0	0	0	0	0	0	0	0	0	0	0	0	0	0	0.098291	0	0
Lec09975.1	0	0	0	0	0	0	0	0	0	0	0	0	0	0	0	0	0	0
Lec08515.1	0	0	0	0	0	0	0	0	0	0	0	0	0	0	0	0.071199	0	0
Lec08516.1	0	0	0	0	0	0	0	0	0	0	0	0	0	0	0	0	0	0
Lec08518.1	4.7988	4.17743	3.65489	3.50883	2.94322	2.68201	8.07734	10.8255	10.7099	7.82024	5.36146	5.72546	6.3602	4.6107	5.52557	3.79264	2.98231	4.58124
Lec08519.1	3.12485	4.1142	3.43068	2.43205	2.47076	3.23317	7.37213	10.1575	10.4772	8.04154	6.0818	6.21293	5.84015	5.81282	6.00396	3.88667	3.31831	2.92701
Lec08520.1	0	0	0	8.0658	7.37475	9.38066	2.28639	1.60706	1.15423	2.63026	2.96096	2.64337	2.91631	2.50464	2.12972	3.90591	3.74517	3.25616
Lec56346.1	0	0	0	1.78909	1.79168	1.92435	1.65848	0.999622	1.27727	1.65199	0.736849	0.977897	0.492322	0.748228	0.459259	1.19796	0.66459	0.964371
Lec08524.1	0.091808	0	0	0.08991	0.49615	0.067144	0.612776	1.14268	0.93377	2.76238	4.73821	5.82883	7.76388	4.79343	4.96219	20.7655	12.0937	18.3911
Lec08525.1	0	0	0	0.088537	0	0	0.622675	0.981313	0.599898	0.529704	1.17993	1.37368	1.6464	0.811175	0.982916	2.01367	1.7386	1.66201
Lec08527.1	0.120996	0.203628	0.112766	0.264384	0.178565	0.129571	1.46751	1.62135	2.04818	2.13508	2.24421	1.94914	2.17382	1.4074	1.78961	1.31235	0.794616	0.899931
Lec08528.1	0	0	0	0	0	0	0	0	0	0	0	0	0	0	0	0	0	0
Lec08533.1	25.1801	23.7075	22.3077	5.85745	6.01406	6.07361	3.88079	2.73103	2.74286	3.55872	5.57781	5.16591	5.57972	4.84193	4.62934	6.12466	4.8281	4.49287
Lec08534.1	29.9194	33.0928	27.4569	26.2402	26.0587	25.3421	32.2442	36.1946	40.5354	31.3776	32.5571	33.287	36.3129	34.4259	37.2714	37.0234	41.0227	45.3997
Lec08536.1	6.83905	6.08303	4.34025	7.91934	9.33606	8.43091	11.4919	14.7515	11.9956	11.6785	11.5735	15.998	11.9034	13.7474	12.1946	10.4397	10.9761	18.0628
Lec08537.1	7.89961	12.1342	8.81109	5.45427	5.16064	7.17596	9.96786	11.424	11.5641	9.27604	7.46477	6.78496	7.90672	7.59473	6.23324	4.57497	3.43664	4.16183
Lec55365.1	36.5657	39.7324	36.58	27.8948	30.6305	30.4287	45.9234	44.4319	47.1665	60.3881	68.6265	70.7595	66.8812	83.1909	71.4423	89.4728	75.6893	70.8779
Lec08546.1	3.67529	5.29512	4.26877	3.24661	3.60509	3.92164	6.8594	6.46847	6.64201	7.97265	6.03266	6.35355	7.18753	6.67569	6.2996	6.04097	4.53638	5.7351
Lec08547.1	1.35613	2.05524	1.51851	0.382149	1.08794	0.474976	4.8539	3.43634	3.63764	4.65712	4.83483	5.57109	4.77137	5.67396	6.69435	4.29545	3.60552	4.12986
Lec08551.1	3.57892	4.39647	3.41628	3.80485	3.18029	3.56479	4.23392	3.33509	3.13615	4.92474	9.03805	9.28635	10.4354	10.3946	8.42018	13.049	10.9915	11.5324
Lec08552.1	0	0.040554	0	0	0.022157	0	0	0	0.013598	0.078364	0.042477	0.040528	0.056264	0	0.017832	0.293139	0.020056	0.191699
Lec08553.1	11.6404	11.4362	11.0031	16.2272	16.5166	14.6311	31.2601	41.438	44.7647	29.2255	20.0112	16.5047	10.8108	11.347	11.7303	13.8183	15.9286	17.4725
Lec08554.1	40.3751	41.8781	38.646	73.6735	78.1512	81.9896	146.145	149.083	179	92.6448	86.2889	81.7761	77.0926	61.882	78.8372	65.7067	54.3388	62.6163
Lec08556.1	16.6134	15.1036	14.3714	20.327	20.6049	20.3332	25.0363	22.4333	24.753	23.676	31.8352	40.3621	36.1968	28.7554	32.7674	26.9663	25.546	21.3477
Lec08557.1	2.15424	1.47675	1.61053	0.886747	1.25709	0.969032	0.558318	0.591664	0.584628	0.154866	0.112667	0.055685	0	0.02633	0	0.397032	0.077028	0.06199
Lec08558.1	0.376832	0.190034	0.338299	0.598897	0.510782	0.870083	1.07526	1.7109	2.73947	2.28307	2.18353	3.51884	3.15932	3.20553	2.72948	2.28777	2.29088	1.89438
Lec08559.1	10.9518	12.3439	12.5085	8.09385	8.12881	7.87699	35.7086	35.9733	35.9517	30.2316	25.895	24.7106	29.3955	24.899	25.7751	15.4579	13.7721	13.9554
Lec08560.1	4.43828	5.1445	4.633	5.40655	6.02527	6.36908	10.1579	9.48562	8.32078	10.69	10.5958	9.34953	10.0465	9.66121	8.46575	10.5405	8.9584	9.56277
Lec08561.1	0.213465	0.231524	0.378837	0	0.496026	0.612242	1.11074	1.15575	1.2389	1.58246	1.89813	1.74367	1.66653	2.79263	2.97678	3.55861	4.87003	3.58607
Lec08562.1	5.88913	6.35925	5.78936	14.2808	17.2785	17.6229	39.9202	42.7697	39.333	36.5728	41.2185	40.2128	30.8417	25.2755	34.6277	23.3567	19.8556	19.9437
Lec08564.1	0	0	0	0	0	0	0.053431	0.023994	0.029867	0.08987	0.078	0.179947	0.063744	0.044877	0.053588	0.052974	0.051812	0.012648
Lec08565.1	0	0	0	0	0	0	0	0	0	0	0.048569	0	0	0	0.052237	0.133821	0	0
Lec08566.1	0	0	0	0	0	0	0.183675	0.130393	0.045359	1.68433	0.531954	0.548735	0.287475	0.447168	0.23507	0.482354	0.249477	0.338739
Lec08567.1	5.98236	6.11842	5.55691	2.09605	1.43964	2.10625	1.96528	2.08572	2.68858	3.84686	5.09573	4.98855	5.46703	4.56245	5.48973	2.53506	1.76196	3.1236
Lec08569.1	19.7763	20.2827	18.8295	13.5127	14.4575	15.0508	23.7472	24.1454	25.9663	22.3626	27.9864	30.1013	31.6982	30.0139	32.9419	25.9107	21.97	27.5769
Lec08570.1	0.653104	0.273206	0.521522	1.11811	1.07818	0.848718	1.36225	2.04933	1.98416	1.50197	1.23382	0.947712	0.278463	0.740518	0.702451	0.236289	0.521027	0.181589
Lec08572.1	0	0	0	0	0	0	0	0	0	0	0	0	0	0	0	0	0	0
Lec08573.1	0	0	0	0	0	0	0.096922	0	0	0	0	0.049683	0	0	0	0	0	0
Lec08577.1	4.3	5.51042	5.22947	4.89412	5.00151	5.53495	10.0763	10.7893	9.58271	15.9059	15.5948	15.8934	14.6988	17.159	15.3697	18.835	14.4912	16.1152
Lec53687.1	0	0	0	0	0.109171	0	0.415423	0.487923	0.594635	0.874655	0.243686	0	0	0.118577	0	0	0.161448	0
Lec23881.1	0	0	0	0	0	0	0	0	0	0	0	0	0	0	0	0	0	0
Lec08580.1	0	0	0	0	0	0	0	0	0	0	0	0	0	0	0	0	0	0
Lec08582.1	14.3671	17.1994	15.6962	10.9869	10.915	13.8971	30.759	36.7132	40.2038	26.3741	22.8659	23.1193	23.3381	21.444	22.9702	14.5079	13.9691	15.4388
Lec08584.1	0	0	0	0	0	0	0	0	0	0	0	0	0	0	0	0	0	0
Lec08586.1	0	0	0	0	0	0	0	0	0	0	0	0	0	0	0	0	0	0
Lec01475.1	0.042758	0	0	0	0	0	0	0	0	0	0	0	0	0.059733	0	0	0.050994	0
Lec08590.1	14.6934	14.8531	13.5897	22.6153	27.3117	26.1445	19.8316	20.5329	19.2629	18.7568	18.972	18.0664	15.1953	11.9604	19.7911	20.2642	15.5625	20.0536
Lec08591.1	77.4615	76.2823	80.4594	142.33	139.882	140.215	178.675	149.194	143.128	155.367	102.199	85.4839	79.0302	72.3605	69.7649	112.606	109.532	108.068
Lec08592.1	13.6396	16.6278	16.1704	25.6709	27.5179	26.9609	38.5335	42.6308	47.2203	25.4189	23.9885	24.1155	25.2153	23.313	30.1349	18.0214	15.1263	19.0411
Lec08594.1	0	0	0	0	0	0.22667	8.02666	0.851699	0.572811	0.62139	1.60127	7.50494	0.041958	0.197301	0.926591	0.076072	0	0.641901
Lec08595.1	15.7344	18.614	16.5993	68.5935	56.4858	63.3975	22.908	25.518	29.6774	19.3493	15.5048	14.2596	15.9534	14.6108	13.3974	10.8991	9.40087	10.6225
Lec08596.1	9.07241	9.90134	9.51791	6.03579	6.02471	7.44726	26.0462	23.8179	22.6551	22.6299	18.6815	18.2046	19.7843	16.8473	17.2882	22.341	18.7014	21.3446
Lec08599.1	0.26997	0	0.231953	0.378132	1.6615	0.552417	0	0	0	0.859263	0.588121	0.06538	0.063626	0	0.2906	0	0	0
Lec08600.1	10.7041	10.2148	11.2133	10.9091	11.3301	10.5787	32.8036	34.0244	31.4294	33.4542	34.5967	33.1634	37.0069	32.8989	35.1276	31.0198	33.9815	33.1201
Lec08602.1	4.32754	8.04834	5.91737	1.68881	1.49157	2.19696	1.12224	1.40217	1.07502	1.45704	1.69946	1.75431	1.25844	1.29134	2.33797	1.08497	1.38232	1.2346
Lec08603.1	63.1141	81.8032	69.6317	43.6505	42.3206	47.6903	46.0662	56.2115	54.2542	50.3417	29.9872	23.5635	13.763	22.1745	18.4836	17.6088	17.3135	14.0124
Lec08604.1	9.45657	10.9321	10.6469	2.22101	3.53622	3.05715	5.71978	5.47546	5.66732	6.69722	7.05493	6.35078	6.1051	5.22304	5.56413	7.33823	6.09261	6.23763
Lec08605.1	1.52926	1.78512	1.86539	3.30029	3.56293	3.12337	9.1478	9.66629	7.91717	12.7466	11.7828	11.4176	10.2156	10.5416	10.8034	9.83262	9.91498	8.68528
Lec08606.1	0.285543	0	0	0	0.235208	0	0	0	0	0.058427	3.18405	0	0	0	0.154941	0.075286	0.178878	0.238857
Lec08607.1	0.06712	0.106778	0.033187	0.072028	0.267145	0.086321	0.132512	0.089046	0.09072	0.202163	0.607711	0.705638	0.38001	0.581186	0.694732	0.547312	0.595647	0.518283
Lec08608.1	56.4863	55.7178	54.1185	48.3071	57.2998	55.8514	28.5252	34.6908	38.5134	19.2634	16.8993	9.97917	3.90652	1.77388	5.43698	0.948111	0.31627	0.06437
Lec16651.1	52.0507	59.5806	53.2022	50.1444	58.0577	52.0115	35.6082	29.2014	23.1192	27.3779	36.7054	37.1216	44.4081	42.6282	44.803	46.5288	47.1873	37.641
Lec08611.1	2.92562	3.52944	3.11472	2.2198	2.15994	2.29359	9.67315	9.48445	9.79644	10.9494	13.2829	12.5078	13.3598	11.7316	12.3959	13.9729	11.2805	15.1028
Lec08612.1	0	0	0.051318	0	0	0	0	0.09823	0	0.072694	0.350764	0.425327	0.138237	0.364302	0.532166	0.217328	0.176864	0.17733
Lec08614.1	0	0	0	0	0	0	0	0	0.091107	0	0	0	0	0	0	0	0	0
Lec08618.1	9.66322	11.8333	9.98723	8.82588	8.94949	9.84097	11.0203	10.157	9.86359	11.7531	11.654	12.4247	12.2116	12.1429	11.3039	13.9055	12.0569	12.5725
Lec08619.1	0.360222	0.590851	0.777213	0.605503	0.628898	0.744309	4.47053	3.12012	3.34923	3.76755	1.48483	0.746403	0.348634	0.680761	0.268345	1.36047	1.06799	1.13605
Lec08620.1	0.274822	0.336019	0.377182	0.364915	0	0.556415	4.03529	3.83062	2.55274	3.35453	1.06318	0.638952	0	0.192779	0	0.775113	0.338237	0.544173
Lec08621.1	1.76998	1.60251	1.88425	3.57144	4.1688	3.79564	10.1081	7.77945	7.66995	9.01169	14.3866	13.9485	15.3821	14.959	15.5429	12.9856	14.6799	16.1096
Lec08622.1	0	0	0	0	0	0	0	0	0	0	0	0	0	0	0	0	0	0
Lec08624.1	2.60273	3.05489	2.55956	3.64172	3.19626	3.79954	7.26268	6.93377	7.31898	6.94404	9.82869	10.7532	10.1361	10.3009	10.5289	12.0338	10.1726	12.2047
Lec08625.1	29.7959	43.1556	41.4042	42.7397	39.2782	51.3618	3.01203	3.5242	2.4104	2.87358	2.47185	1.75331	1.60226	1.26179	0.994447	2.16698	0.993226	1.11186
Lec08627.1	21.6653	25.8942	22.6833	20.5334	18.9302	21.0023	15.2371	15.9104	16.999	12.163	14.7272	12.6238	11.1138	8.8823	11.4901	16.1317	10.8047	14.1026
Lec08629.1	0.098111	0	0.046388	0.056611	0.133205	0.029772	0.090645	0.051839	0.120259	0.225939	0.189154	0.150317	0.241574	0.045762	0.116436	0.060018	0.03543	0.104512
Lec08630.1	0.489313	0.415261	0.386624	0.37499	0.611333	0.676552	1.62373	1.19047	1.37508	2.00487	1.35301	1.14305	2.14149	1.3819	1.29097	0.735923	0.68796	0.867797
Lec08631.1	0	0	0	0	0.126972	0	0	0	0	0	0	0	0	0	0	0	0	0
Lec08632.1	0	0	0	0	0	0	0	0	0	0	0	0	0	0	0	0	0	0
Lec08634.1	17.7455	21.8976	20.1873	18.8646	20.3442	19.6991	24.2848	30.6944	27.7323	29.9709	30.8631	33.0176	30.8171	37.179	34.8036	37.3936	44.2692	41.9156
Lec08635.1	6.03401	6.91982	6.05926	4.9626	4.99302	6.00137	19.0801	17.4115	15.0938	19.2475	16.6573	16.0619	20.0181	16.4387	16.3745	16.5736	15.1441	16.5363
Lec08636.1	0	0	0.078495	0	0	0.084346	0	0.147831	0	0.175634	0.150953	0	0	0	0	0	0	0
Lec08638.1	5.72455	5.63518	4.55855	10.6695	9.0757	10.531	27.0648	25.6889	28.0525	20.828	17.5296	19.2314	28.2998	21.4951	26.534	20.3256	20.5984	22.6038
Lec08639.1	117.935	100.668	98.575	131.809	122.591	115.477	203.717	172.36	190.971	246.282	221.082	242.316	171.036	159.105	172.14	313.659	305.671	297.095
Lec08640.1	27.1647	32.8054	24.1168	44.5387	40.4924	46.1045	23.4469	25.0908	24.5088	15.995	26.3049	30.1088	28.0454	28.9883	29.6445	58.6477	68.5224	54.1423
Lec08642.1	0	0	0	0	0	0	0	0	0	0	0	0.081566	0	0.044565	0.054642	0.022844	0	0
Lec08643.1	7.43397	8.75917	8.28122	9.95657	9.64493	10.8666	21.7317	21.4793	20.6006	23.1834	16.3786	14.2858	13.8583	12.4629	14.0873	8.29913	9.05868	10.8612
Lec08644.1	0.286451	0.362229	0.286564	0.46668	0.555543	0.53551	2.23383	3.26552	3.28367	3.19074	4.48608	5.22624	5.70419	5.53946	5.29955	4.03686	3.36477	4.07666
Lec08645.1	0	0	0	0	0	0	0	0	0	0	0	0	0	0	0	0	0.05159	0
Lec55497.1	5.46541	5.95746	4.49223	9.41313	5.62055	7.0133	9.67735	7.95125	8.3651	9.04406	9.72034	12.5581	11.6447	12.2196	11.7216	9.36457	10.1181	11.7819
Lec08647.1	0.177392	0.053478	0.047815	0.029216	0.043871	0	0.249004	0.339698	0.24977	0.37133	0.321169	0.212722	0.094731	0.119206	0.159135	0.282916	0.397856	0.25294
Lec08650.1	9.31168	10.4349	8.3613	8.72473	11.2136	8.93805	8.33406	8.39308	7.64414	9.90148	55.69	53.0523	94.2311	84.4878	107.728	16.7155	11.4442	14.5166
Lec08651.1	5.86935	6.27715	5.9644	6.97386	7.10858	5.45236	19.9042	16.9352	18.9182	14.4426	22.4941	23.0772	24.4029	20.7741	26.3412	20.2365	16.1021	20.6189
Lec08652.1	8.07112	9.36518	9.43757	11.0499	10.2319	10.3172	23.103	25.2843	25.3967	17.7479	18.8141	15.2509	17.3165	13.4872	14.2798	12.8397	11.5096	13.038
Lec08653.1	16.4319	23.0399	16.731	37.0386	43.7268	44.6199	18.3899	17.1377	13.9379	4.80298	4.47891	2.70628	0.750267	0.839794	1.18249	0.499195	0	0
Lec08654.1	2.64023	3.80885	3.10303	4.15347	4.54199	4.14279	17.9576	19.0294	19.8323	22.3609	21.791	21.7881	21.5888	22.7795	21.747	20.5504	20.2214	21.3394
Lec08655.1	1.0969	0.654133	0.510367	0	0.112509	0.178125	13.2068	7.87949	5.94821	17.225	12.3903	12.8201	1.43753	0.913702	1.61713	2.95563	2.8736	2.67377
Lec43958.1	0.524365	0.331938	0	0.213495	0.556248	0.956353	0.133098	0.38335	0.78217	0.443706	0.140562	0	0.219298	0.30037	0.312466	0.489744	0	0.364314
Lec08660.1	3.51959	3.46715	3.62309	3.09298	3.66924	3.96626	11.0607	14.4385	18.5171	11.8345	21.8275	24.6946	21.6916	25.027	25.2879	12.6331	13.413	11.2739
Lec55506.1	0	0	0	0	0	0	0	0	0	0	0	0	0	0	0	0	0	0.118936
Lec08663.1	17.6448	19.8184	18.5953	6.33364	6.89063	7.50562	17.4719	18.8707	14.9507	14.1895	14.7635	19.3714	20.0592	18.1428	20.0243	14.6311	13.9727	14.2085
Lec08665.1	2.5072	2.94233	3.00351	1.40646	1.57085	1.48564	2.65031	2.51333	3.12651	2.22895	1.82691	1.40579	1.16677	1.00526	1.29851	1.79093	1.61593	1.30511
Lec08666.1	0	0	0	0	0	0	0	0	0	0	0	0	0.0097	0.010078	0	0	0	0
Lec08667.1	3.92429	4.45841	4.36083	4.33365	3.57812	4.0044	5.02399	5.30638	4.91757	6.48931	6.6422	6.87344	7.09083	7.05274	6.89323	7.26798	5.60124	6.32153
Lec08668.1	3.46853	4.96756	3.26118	1.32092	1.32446	1.97263	1.12345	0.848947	0.866744	1.73633	1.6416	1.40916	1.6995	1.17188	1.07314	1.91558	1.46251	1.60445
Lec11695.1	0	0	0	0	0	0	0	0	0	0	0	0	0	0	0	0	0	0
Lec08670.1	0	0	0	0	0	0	0	0	0	0	0	0	0	0	0	0	0	0
Lec08674.1	49.2918	50.3135	49.9717	61.4255	52.3439	52.3676	67.1667	59.397	62.1221	65.5276	86.5101	107.054	89.5457	87.1766	93.0658	121.277	112.907	114.163
Lec08679.1	6.41695	5.19746	5.02791	5.2941	4.52905	4.50833	1.9435	2.2847	1.66153	3.74203	2.55339	2.93651	3.08478	2.52474	2.91154	2.16963	1.15441	1.26057
Lec03443.1	16.1568	17.9419	19.2022	17.9308	16.3313	16.0843	14.6274	15.2746	16.9657	16.5049	16.1589	19.8762	19.0559	17.7439	21.3252	17.7693	21.1156	22.0805
Lec08681.1	16.2714	19.4206	18.0683	14.0001	17.0275	14.7161	17.0393	17.7513	20.9641	16.4305	12.5453	12.1197	9.11706	9.80592	10.873	12.7575	12.5376	15.3735
Lec08682.1	10.0704	9.29416	9.31858	27.9441	27.5157	25.4587	22.2459	25.9587	30.9091	10.4552	10.2005	9.3818	13.1908	8.98736	8.085	5.78997	3.91539	5.14056
Lec08684.1	0	0	0	0	0	0	0	0	0	0	0	0	0	0	0	0	0	0
Lec08686.1	8.60745	9.55753	7.99564	9.25045	12.2599	11.9588	18.7687	18.2865	18.647	23.1758	21.4676	19.8927	19.4355	20.7082	19.0378	13.5069	12.4671	11.9639
Lec08687.1	2.22647	2.20326	1.25841	0.431055	1.04213	0.523036	0.037583	0	0	0.138476	3.22749	3.0697	9.87776	3.00808	4.36675	0.191431	0	0.560498
Lec08688.1	0	0.320427	0.314977	0.596342	0.158837	0.47468	0.016193	0.155562	0	0.558749	0.416817	0.256712	0.359482	0.238154	0.106772	0.310078	0.175825	0.256086
Lec38390.1	0	0	0	0	0	0	0	0	0	0	0	0	0	0	0	0	0	0
Lec08692.1	52.3848	59.9113	56.6349	76.5938	78.2039	93.3757	23.4642	21.0475	20.1527	19.6362	16.6136	16.8545	15.7685	15.3419	15.3517	18.431	19.6551	17.2551
Lec08693.1	6.1327	6.35785	4.8731	3.47322	3.84007	2.77764	1.94735	1.50951	2.00842	3.75658	7.48324	6.64278	6.23359	5.20504	7.75178	3.71276	1.75044	2.67334
Lec08694.1	4.26363	2.56553	4.09629	7.35166	4.39529	5.19537	4.20871	3.97861	3.8618	0.959338	5.31725	2.41346	1.25861	0.639511	0.670123	2.96941	1.43661	1.24457
Lec08695.1	306.481	256.776	286.222	188.256	167.534	162.702	1.04373	1.41648	0.911098	2.58895	4.64483	5.13395	4.0586	3.69734	5.20602	12.7816	13.5272	6.05576
Lec08696.1	0.646623	0.791682	1.03878	0.845483	1.18724	0.747164	2.41929	3.20601	1.75398	3.42338	3.20242	2.61015	4.88366	1.98072	3.7458	8.80981	8.15093	10.5165
Lec08697.1	3.33509	3.54398	3.66706	1.13362	1.15186	1.25511	5.66198	5.34674	3.32433	12.6131	13.0258	14.6471	15.2204	22.0924	17.5575	20.3034	25.7372	23.2652
Lec08698.1	6.1479	7.30511	6.29244	5.69894	7.48741	8.09025	41.2184	36.9496	34.4774	26.6096	11.2016	8.39892	4.55296	4.23856	3.69322	5.88597	6.0108	6.66059
Lec08699.1	6.93035	7.85479	9.18045	7.14424	8.26495	6.89377	4.41276	5.98203	5.01568	7.72581	12.4407	13.2841	12.484	16.2044	13.351	9.73283	8.39544	9.93724
Lec08700.1	1.12168	1.42132	1.21321	0	0	0	0	0	0	0	0	0	0	0	0	0	0	0
Lec08701.1	0	0	0	0	0.062154	0	0	0	0	0	0	0	0	0	0	0	0	0
Lec08704.1	5.89615	6.61161	7.17169	8.82453	9.96208	7.5029	11.4384	9.55207	4.46581	31.782	32.443	41.3895	28.9559	45.4396	38.9155	75.4741	91.4178	88.901
Lec08709.1	24.7279	26.9735	22.6834	17.4956	18.3379	15.9184	12.1112	12.8303	12.4711	10.7992	14.4011	13.3363	10.6692	13.0127	14.7927	11.8037	13.4924	12.5051
Lec08710.1	0.05892	0.127305	0.090995	0.339837	0.273561	0.262472	2.45981	2.86932	1.9764	2.3499	2.49263	2.92228	3.53688	2.69699	2.84991	1.46763	1.22446	1.46078
Lec08714.1	29.0369	31.0478	28.7023	15.8588	14.4172	17.7367	21.3459	20.7298	21.3955	20.7152	18.7497	18.4141	19.2212	16.9081	16.0591	24.1161	19.8454	24.7162
Lec08715.1	0	0.054	0.038794	0	0.024216	0	0	0	0	0.085655	0.041683	0.050617	0.101033	0	0	0.019201	0	0.078034
Lec08716.1	0.371491	0.406258	0.376299	0.203217	0.231823	0.382237	0.527988	0.727381	0.619724	0.503405	0.999862	1.00606	0.876591	0.813103	0.995315	0.38776	0.437771	0.461752
Lec53612.1	1.08322	0.888261	0.917486	2.28687	2.88914	1.84355	5.39132	5.91988	5.86837	4.21263	5.71273	5.60751	10.2667	6.6334	8.49636	3.68392	3.47507	3.39413
Lec08718.1	2.75512	4.38612	3.46748	2.63509	3.9634	4.48828	10.0806	13.3076	16.1429	14.1923	29.8756	32.2183	39.1027	44.4842	42.5869	47.2072	41.1125	58.9613
Lec53618.1	0	0	0	0	0	0	0	0	0	0	0	0	0	0	0	0	0	0
Lec08721.1	4.83066	3.52557	3.8506	4.68282	4.4556	3.70167	6.01752	5.85624	6.26063	6.21911	8.65967	9.05587	9.0488	8.47099	9.79578	7.48135	8.45515	8.63882
Lec08724.1	0.814647	0.506819	0.699264	0.755454	0.709481	0.450731	6.06949	8.01151	8.47771	9.12078	7.03543	6.30738	4.83791	5.67926	6.4359	3.65247	1.99474	3.81779
Lec08725.1	0.702339	0.770752	0.900183	3.20772	3.13757	3.02739	2.04063	1.90353	1.09845	7.64569	2.99845	1.87925	2.20293	2.85204	2.42099	2.79998	4.75591	4.11819
Lec08730.1	15.5775	15.2924	17.2908	27.3926	24.8079	23.0383	13.5552	13.4277	10.0908	11.2966	6.80445	7.18356	12.8386	13.8964	9.12492	4.61316	3.50258	4.13059
Lec47375.1	0	8.16821	6.00982	7.7367	7.30037	6.23573	6.42664	8.857	12.0843	7.09626	15.2991	13.1066	15.1573	13.9551	0	14.3111	19.7367	24.7077
Lec47831.1	10.1445	8.93426	8.84529	9.342	8.31653	7.87024	6.51728	6.73401	7.39844	10.4022	5.98214	6.2342	3.13639	4.59302	3.58647	5.29732	5.28319	4.37208
Lec08734.1	0	0	0	0	0	0	0	0	0	0	0	0	0	0	0	0	0	0
Lec42533.1	0	0	0.052063	0	0	0	0	0	0	0	0	0	0.043097	0.067167	0	0	0.086669	0
Lec08738.1	1.10445	0.678269	0.769433	0.494905	1.116	0.79512	0.827289	0.323411	0.624286	0.70547	0.627878	1.54635	0.107661	0.099804	0.093808	0.59161	0.410513	0.73184
Lec08739.1	11.88	12.1205	12.34	9.95535	9.05194	8.56625	24.6766	27.1647	32.9042	21.3025	21.856	22.5588	22.9173	20.3096	22.7327	16.6926	14.1143	15.9946
Lec39893.1	0	0	0	0	0	0	0	0	0	0	0	0	0	0	0	0	0	0
Lec59401.1	0	0	0	0	0	0	0	0	0	0	0	0	0	0	0	0	0	0
Lec08743.1	17.1959	18.0644	15.8508	11.701	9.10884	11.1071	7.25532	6.95698	7.25626	6.03152	6.72467	6.68624	9.24568	6.97406	7.24074	6.98568	4.96201	7.77956
Lec08744.1	0	0	0	0	0	0	0.162294	0	0	0.027253	0.129595	0.06987	0.098937	0	0	0	0	0
Lec08745.1	3.1934	3.11545	2.79238	1.98291	2.61159	2.59853	13.1555	9.72402	5.73845	31.9845	49.8529	57.0545	65.6599	82.1569	74.5582	55.337	60.1052	76.3424
Lec08746.1	12.7707	8.43782	15.2998	7.57991	6.23536	6.29952	28.4646	29.4963	25.3499	18.8986	88.06	104.394	152.008	151.566	149.511	37.2347	39.5365	37.9593
Lec08748.1	0	0.076656	0	0	0	0	0.167801	0	0	0	0.011243	0	0.087148	0.181472	0.048165	0	0	0
Lec13201.1	0	0	0	0	0	0	0	0.055093	0	0	0	0	0	0	0	0	0	0
Lec08750.1	20.0547	23.0745	25.8454	14.5923	17.7675	17.777	25.3046	28.5703	32.3043	39.0272	35.8554	32.5251	32.2467	35.3597	37.2351	24.2779	29.4368	26.5883
Lec08752.1	8.67239	6.08126	12.351	9.49107	10.968	8.35635	31.5152	19.6125	16.5211	57.5105	138.71	148.198	315.511	313.5	285.202	141.642	157.938	216.931
Lec08755.1	0	0	0	0	0.470085	0	0	0	0	0	0	0	0	0	0	0	0	0
Lec08756.1	0.590604	0.432383	0.569567	0.125991	0.499864	0	0.303304	0.276166	0.249898	0.440348	0.868943	0.772492	0.173257	0.14985	0.340195	1.17019	0.923377	2.20432
Lec08758.1	0	0	0	0	0	0	0	0	0	0	0	0	0	0	0	0	0	0
Lec53673.1	0	0	0	0	0	0	0	0	0	0	0	0	0	0	0	0	0	0
Lec08761.1	0	0	0	0	0	0	0	0	0	0	0	0	0	0	0	0	0	0
Lec08762.1	1.41397	2.97963	2.42331	0.947831	0.879782	1.74054	3.25305	5.29151	4.37313	5.28975	6.9855	6.86831	6.90564	8.23039	6.03545	2.83968	3.07849	2.50564
Lec08765.1	0.205036	0.1826	0.193455	0.177176	0.59155	0	0.10688	0.179506	0.056969	0.793441	1.08413	1.42636	0.974201	2.19254	1.67163	1.26029	0.848669	0.595166
Lec08767.1	0.168249	0.177241	0.183036	0.409156	0.716781	0.312631	0.21531	0.096315	0.13775	0.217404	0.092352	0	0	0	0	0	0	0
Lec08768.1	0	0.118437	0	0	0.214667	0.182928	0.076866	0.061229	0	0.234079	0.474826	0.384999	0.482217	0.381273	0.257212	0.846425	1.1586	1.53687
Lec08769.1	3.5297	1.76742	5.06679	16.3318	13.0213	10.8737	1.57943	2.31902	1.52769	2.02251	1.67661	1.74965	0.439276	1.20685	0.517729	3.27589	5.91957	13.6416
Lec08771.1	0	0.229539	0.148682	0	0	0	0	0	0	0	0	0	0	0	0	0	0	0
Lec08772.1	43.1161	42.0127	36.2616	26.0525	32.0544	25.9293	21.6732	25.0526	23.4476	60.7503	59.1141	65.77	49.6045	65.8713	67.3816	113.688	123.784	124.524
Lec08773.1	2.63713	2.6606	2.81602	2.40982	3.0104	2.3357	3.07692	4.17514	4.77532	4.33752	3.55525	3.64622	3.28241	4.04374	4.1559	4.30428	3.07855	3.84344
Lec00660.1	0.600277	0.705095	0.566139	0.119447	0.143554	0.192511	0.166044	0.239063	0.137001	0.305393	0.231128	0.086138	0.167047	0.138973	0.061737	0.148612	0.109728	0.160989
Lec44538.1	0	0	0	0	0	0	0	0	0	0	0	0	0	0	0	0	0	0
Lec30109.1	0	0	0	0	0	0	0	0	0	0	0	0	0.013508	0	0	0.130643	0	0.060352
Lec57169.1	0	0	0	0	0	0	0	0	0	0	0	0	0	0	0	0	0	0
Lec31229.1	0	0	0	0	0	0	0	0	0	0	0	0	0	0	0	0	0	0
Lec44543.1	0	0	0	0	0	0	0	0	0	0	0	0	0	0	0	0	0	0
Lec41757.1	0	0	0	0	0	0	0	0	0	0	0	0	0	0	0	0	0	0
Lec43430.1	0	0	0	0	0	0	0	0	0	0	0	0	0	0	0	0	0	0
Lec64303.1	0	0	0	0	0	0	0	0	0	0	0	0	0	0	0	0	0	0
Lec54909.1	0	0	0	0	0	0	0	0	0	0	0	0	0	0	0	0	0	0
Lec43399.1	0	0	0	0	0	0	0	0	0	0	0	0	0	0	0	0	0	0
Lec19559.1	0	0	0	0	0	0	0	0	0	0	0	0	0	0	0	0	0	0
Lec44532.1	0	0	0	0	0	0	0	0	0	0	0	0	0	0	0	0	0	0
Lec58869.1	0	0	0	0	0	0	0	0	0	0	0	0	0	0	0	0	0	0
Lec43390.1	0	0	0	0	0	0	0	0	0	0	0	0	0	0	0	0	0	0
Lec43389.1	0	0	0	0	0	0	0	0	0	0	0	0	0	0	0	0	0	0
Lec43388.1	0	0	0	0	0	0	0	0	0	0	0	0	0	0	0	0	0	0
Lec43387.1	0	0	0	0	0	0	0	0	0	0	0	0	0	0	0	0	0	0
Lec43382.1	0	0	0	0	0	0	0	0	0	0	0	0	0	0	0	0	0	0
Lec43381.1	0	0	0	0	0	0	0	0	0	0	0	0	0	0	0	0	0	0
Lec43378.1	0	0	0	0	0	0	0	0	0	0	0	0	0	0	0	0	0	0
Lec43377.1	0	0	0	0	0	0	0	0	0	0	0	0	0	0	0	0	0	0
Lec43376.1	0	0	0	0	0	0	0	0	0	0	0	0	0	0	0	0	0	0
Lec43375.1	0	0	0	0	0	0	0	0	0	0	0	0	0	0	0	0	0	0
Lec43373.1	0	0	0	0	0	0	0	0	0	0	0	0	0	0	0	0	0	0
Lec43371.1	0	0	0	0	0	0	0	0	0	0	0	0	0	0	0	0	0	0
Lec43369.1	0	0	0	0	0	0	0	0	0	0	0	0	0	0	0	0	0	0
Lec43368.1	0	0	0	0	0	0	0	0	0	0	0	0	0	0	0	0	0	0
Lec43367.1	0	0	0	0	0	0	0	0	0	0	0	0	0	0	0	0	0	0
Lec43366.1	0	0	0	0	0	0	0	0	0	0	0	0	0	0	0	0	0	0
Lec43365.1	0	0	0	0	0	0	0	0	0	0	0	0	0	0	0	0	0	0
Lec43364.1	0	0	0	0	0	0	0	0	0	0	0	0	0	0	0	0	0	0
Lec43362.1	0	0	0	0	0	0	0	0	0	0	0	0	0	0	0	0	0	0
Lec43360.1	0	0	0	0	0	0	0	0	0	0	0	0	0	0	0	0	0	0
Lec43355.1	0	0	0	0	0	0	0	0	0	0	0	0	0	0	0	0	0	0
Lec12735.1	0	0	0	0	0	0	0	0	0	0	0	0	0	0	0	0	0	0
Lec43346.1	0	0	0	0	0	0	0	0	0	0	0	0	0	0	0	0	0	0
Lec43335.1	0	0	0	0	0	0	0	0	0	0	0	0	0	0	0	0	0	0
Lec43349.1	0	0	0	0	0	0	0	0	0	0	0	0	0	0	0	0	0	0
Lec43341.1	0	0	0	0	0	0	0	0	0	0	0	0	0	0	0	0	0	0
Lec43335.1	0	0	0	0	0	0	0	0	0	0	0	0	0	0	0	0	0	0
Lec43341.1	0	0	0	0	0	0	0	0	0	0	0	0	0	0	0	0	0	0
Lec43330.1	0	0	0	0	0	0	0	0	0	0	0	0	0	0	0	0	0	0
Lec43327.1	0	0	0	0	0	0	0	0	0	0	0	0	0	0	0	0	0	0
Lec43321.1	0	0	0	0	0	0	0	0	0	0	0	0	0	0	0	0	0	0
Lec43325.1	0	0	0	0	0	0	0	0	0	0	0	0	0	0	0	0	0	0
Lec43324.1	0	0	0	0	0	0	0	0	0	0	0	0	0	0	0	0	0	0
Lec43321.1	0	0	0	0	0	0	0	0	0	0	0	0	0	0	0	0	0	0
Lec43320.1	0	0	0	0	0	0	0	0	0	0	0	0	0	0	0	0	0	0
Lec43319.1	0	0	0	0	0	0	0	0	0	0	0	0	0	0	0	0	0	0
Lec43318.1	0	0	0	0	0	0	0	0	0	0	0	0	0	0	0	0	0	0
Lec43317.1	0	0	0	0	0	0	0	0	0	0	0	0	0	0	0	0	0	0
Lec38809.1	0	0	0	0	0	0	0	0	0	0	0	0	0	0	0	0	0	0
Lec43316.1	0	0	0	0	0	0	0	0	0	0	0	0	0	0	0	0	0	0
Lec43314.1	0	0	0	0	0	0	0	0	0	0	0	0	0	0	0	0	0	0
Lec43312.1	0	0	0	0	0	0	0	0	0	0	0	0	0	0	0	0	0	0
Lec43311.1	0	0	0	0	0	0	0	0	0	0	0	0	0	0	0	0	0	0
Lec43310.1	0	0	0	0	0	0	0	0	0	0	0	0	0	0	0	0	0	0
Lec43309.1	0	0	0	0	0	0	0	0	0	0	0	0	0	0	0	0	0	0
Lec43307.1	0	0	0	0	0	0	0	0	0	0	0	0	0	0	0	0	0	0
Lec43304.1	0	0	0	0	0	0	0	0	0	0	0	0	0	0	0	0	0	0
Lec43300.1	0	0	0	0	0	0	0	0	0	0	0	0	0	0	0	0	0	0
Lec43298.1	0	0	0	0	0	0	0	0	0	0	0	0	0	0	0	0	0	0
Lec43297.1	0	0	0	0	0	0	0	0	0	0	0	0	0	0	0	0	0	0
Lec43296.1	0	0	0	0	0	0	0	0	0	0	0	0	0	0	0	0	0	0
Lec43295.1	0	0	0	0	0	0	0	0	0	0	0	0	0	0	0	0	0	0
Lec43294.1	0	0	0	0	0	0	0	0	0	0	0	0	0	0	0	0	0	0
Lec43293.1	0	0	0	0	0	0	0	0	0	0	0	0	0	0	0	0	0	0
Lec43292.1	0	0	0	0	0	0	0	0	0	0	0	0	0	0	0	0	0	0
Lec43288.1	0	0	0	0	0	0	0	0	0	0	0	0	0	0	0	0	0	0
Lec22610.1	0	0	0	0	0	0	0	0	0	0	0	0	0	0	0	0	0	0
Lec43283.1	0	0	0	0	0	0	0	0	0	0	0	0	0	0	0	0	0	0
Lec43282.1	0	0	0	0	0	0	0	0	0	0	0	0	0	0	0	0	0	0
Lec43280.1	0	0	0	0	0	0	0	0	0	0	0	0	0	0	0	0	0	0
Lec43279.1	0	0	0	0	0	0	0	0	0	0	0	0	0	0	0	0	0	0
Lec43278.1	0	0	0	0	0	0	0	0	0	0	0	0	0	0	0	0	0	0
Lec43274.1	0	0	0	0	0	0	0	0	0	0	0	0	0	0	0	0	0	0
Lec43273.1	0	0	0	0	0	0	0	0	0	0	0	0	0	0	0	0	0	0
Lec43270.1	0	0	0	0	0	0	0	0	0	0	0	0	0	0	0	0	0	0
Lec43269.1	0	0	0	0	0	0	0	0	0	0	0	0	0	0	0	0	0	0
Lec43268.1	0	0	0	0	0	0	0	0	0	0	0	0	0	0	0	0	0	0
Lec43267.1	0	0	0	0	0	0	0	0	0	0	0	0	0	0	0	0	0	0
Lec43263.1	0	0	0	0	0	0	0	0	0	0	0	0	0	0	0	0	0	0
Lec43260.1	0	0	0	0	0	0	0	0	0	0	0	0	0	0	0	0	0	0
Lec43258.1	0	0	0	0	0	0	0	0	0	0	0	0	0	0	0	0	0	0
Lec52605.1	0	0	0	0	0	0	0	0	0	0	0	0	0	0	0	0	0	0
Lec06829.1	0	0	0	0	0	0	0	0	0	0	0	0	0	0	0	0	0	0
Lec43243.1	0	0	0	0	0	0	0	0	0	0	0	0	0	0	0	0	0	0
Lec43243.1	0	0	0	0	0	0	0	0	0	0	0	0	0	0	0	0	0	0
Lec43242.1	0	0	0	0	0	0	0	0	0	0	0	0	0	0	0	0	0	0
Lec43239.1	0	0	0	0	0	0	0	0	0	0	0	0	0	0	0	0	0	0
Lec43238.1	0	0	0	0	0	0	0	0	0	0	0	0	0	0	0	0	0	0
Lec43233.1	0	0	0	0	0	0	0	0	0	0	0	0	0	0	0	0	0	0
Lec43232.1	0	0	0	0	0	0	0	0	0	0	0	0	0	0	0	0	0	0
Lec43231.1	0	0	0	0	0	0	0	0	0	0	0	0	0	0	0	0	0	0
Lec43230.1	0	0	0	0	0	0	0	0	0	0	0	0	0	0	0	0	0	0
Lec43229.1	0	0	0	0	0	0	0	0	0	0	0	0	0	0	0	0	0	0
Lec43227.1	0	0	0	0	0	0	0	0	0	0	0	0	0	0	0	0	0	0
Lec43223.1	0	0	0	0	0	0	0	0	0	0	0	0	0	0	0	0	0	0
Lec43222.1	0	0	0	0	0	0	0	0	0	0	0	0	0	0	0	0	0	0
Lec38724.1	0	0	0	0	0	0	0	0	0	0	0	0	0	0	0	0	0	0
Lec43218.1	0	0	0	0	0	0	0	0	0	0	0	0	0	0	0	0	0	0
Lec43216.1	0	0	0	0	0	0	0	0	0	0	0	0	0	0	0	0	0	0
Lec43214.1	0	0	0	0	0	0	0	0	0	0	0	0	0	0	0	0	0	0
Lec43213.1	0	0	0	0	0	0	0	0	0	0	0	0	0	0	0	0	0	0
Lec43212.1	0	0	0	0	0	0	0	0	0	0	0	0	0	0	0	0	0	0
Lec43210.1	0	0	0	0	0	0	0	0	0	0	0	0	0	0	0	0	0	0
Lec43208.1	0	0	0	0	0	0	0	0	0	0	0	0	0	0	0	0	0	0
Lec21375.1	0	0	0	0	0	0	0	0	0	0	0	0	0	0	0	0	0	0
Lec43206.1	0	0	0	0	0	0	0	0	0	0	0	0	0	0	0	0	0	0
Lec43205.1	0	0	0	0	0	0	0	0	0	0	0	0	0	0	0	0	0	0
Lec43200.1	0	0	0	0	0	0	0	0	0	0	0	0	0	0	0	0	0	0
Lec43200.1	0	0	0	0	0	0	0	0	0	0	0	0	0	0	0	0	0	0
Lec43198.1	0	0	0	0	0	0	0	0	0	0	0	0	0	0	0	0	0	0
Lec63172.1	0	0	0	0	0	0	0	0	0	0	0	0	0	0	0	0	0	0
Lec43191.1	0	0	0	0	0	0	0	0	0	0	0	0	0	0	0	0	0	0
Lec43190.1	0	0	0	0	0	0	0	0	0	0	0	0	0	0	0	0	0	0
Lec43188.1	0	0	0	0	0	0	0	0	0	0	0	0	0	0	0	0	0	0
Lec38698.1	0	0	0	0	0	0	0	0	0	0	0	0	0	0	0	0	0	0
Lec43185.1	0	0	0	0	0	0	0	0	0	0	0	0	0	0	0	0	0	0
Lec43184.1	0	0	0	0	0	0	0	0	0	0	0	0	0	0	0	0	0	0
Lec43183.1	0	0	0	0	0	0	0	0	0	0	0	0	0	0	0	0	0	0
Lec38691.1	0	0	0	0	0	0	0	0	0	0	0	0	0	0	0	0	0	0
Lec43180.1	0	0	0	0	0	0	0	0	0	0	0	0	0	0	0	0	0	0
Lec43179.1	0	0	0	0	0	0	0	0	0	0	0	0	0	0	0	0	0	0
Lec43178.1	0	0	0	0	0	0	0	0	0	0	0	0	0	0	0	0	0	0
Lec43177.1	0	0	0	0	0	0	0	0	0	0	0	0	0	0	0	0	0	0
Lec43175.1	0	0	0	0	0	0	0	0	0	0	0	0	0	0	0	0	0	0
Lec43172.1	0	0	0	0	0	0	0	0	0	0	0	0	0	0	0	0	0	0
Lec43170.1	0	0	0	0	0	0	0	0	0	0	0	0	0	0	0	0	0	0
Lec43167.1	0	0	0	0	0	0	0	0	0	0	0	0	0	0	0	0	0	0
Lec43161.1	0	0	0	0	0	0	0	0	0	0	0	0	0	0	0	0	0	0
Lec43160.1	0	0	0	0	0	0	0	0	0	0	0	0	0	0	0	0	0	0
Lec43156.1	0	0	0	0	0	0	0	0	0	0	0	0	0	0	0	0	0	0
Lec43154.1	0	0	0	0	0	0	0	0	0	0	0	0	0	0	0	0	0	0
Lec23656.1	0	0	0	0	0	0	0	0	0	0	0	0	0	0	0	0	0	0
Lec43151.1	0	0	0	0	0	0	0	0	0	0	0	0	0	0	0	0	0	0
Lec43150.1	0	0	0	0	0	0	0	0	0	0	0	0	0	0	0	0	0	0
Lec43149.1	0	0	0	0	0	0	0	0	0	0	0	0	0	0	0	0	0	0
Lec43148.1	0	0	0	0	0	0	0	0	0	0	0	0	0	0	0	0	0	0
Lec43145.1	0	0	0	0	0	0	0	0	0	0	0	0	0	0	0	0	0	0
Lec17762.1	0	0	0	0	0	0	0	0	0	0	0	0	0	0	0	0	0	0
Lec43142.1	0	0	0	0	0	0	0	0	0	0	0	0	0	0	0	0	0	0
Lec43141.1	0	0	0	0	0	0	0	0	0	0	0	0	0	0	0	0	0	0
Lec43140.1	0	0	0	0	0	0	0	0	0	0	0	0	0	0	0	0	0	0
Lec43138.1	0	0	0	0	0	0	0	0	0	0	0	0	0	0	0	0	0	0
Lec43135.1	0	0	0	0	0	0	0	0	0	0	0	0	0	0	0	0	0	0
Lec17772.1	0	0	0	0	0	0	0	0	0	0	0	0	0	0	0	0	0	0
Lec43127.1	0	0	0	0	0	0	0	0	0	0	0	0	0	0	0	0	0	0
Lec43126.1	0	0	0	0	0	0	0	0	0	0	0	0	0	0	0	0	0	0
Lec09538.1	0	0	0	0	0	0	0	0	0	0	0	0	0	0	0	0	0	0
Lec43120.1	0	0	0	0	0	0	0	0	0	0	0	0	0	0	0	0	0	0
Lec43116.1	0	0	0	0	0	0	0	0	0	0	0	0	0	0	0	0	0	0
Lec43116.1	0	0	0	0	0	0	0	0	0	0	0	0	0	0	0	0	0	0
Lec43109.1	0	0	0	0	0	0	0	0	0	0	0	0	0	0	0	0	0	0
Lec43107.1	0	0	0	0	0	0	0	0	0	0	0	0	0	0	0	0	0	0
Lec23379.1	0	0	0	0	0	0	0	0	0	0	0	0	0	0	0	0	0	0
Lec43103.1	0	0	0	0	0	0	0	0	0	0	0	0	0	0	0	0	0	0
Lec43102.1	0	0	0	0	0	0	0	0	0	0	0	0	0	0	0	0	0	0
Lec43100.1	0	0	0	0	0	0	0	0	0	0	0	0	0	0	0	0	0	0
Lec43098.1	0	0	0	0	0	0	0	0	0	0	0	0	0	0	0	0	0	0
Lec12287.1	0	0	0	0	0	0	0	0	0	0	0	0	0	0	0	0	0	0
Lec43787.1	0	0	0	0	0	0	0	0	0	0	0	0	0	0	0	0	0	0
Lec43096.1	0	0	0	0	0	0	0	0	0	0	0	0	0	0	0	0	0	0
Lec43094.1	0	0	0	0	0	0	0	0	0	0	0	0	0	0	0	0	0	0
Lec43093.1	0	0	0	0	0	0	0	0	0	0	0	0	0	0	0	0	0	0
Lec43092.1	0	0	0	0	0	0	0	0	0	0	0	0	0	0	0	0	0	0
Lec53534.1	0	0	0	0	0	0	0	0	0	0	0	0	0	0	0	0	0	0
Lec43090.1	0	0	0	0	0	0	0	0	0	0	0	0	0	0	0	0	0	0
Lec43088.1	0	0	0	0	0	0	0	0	0	0	0	0	0	0	0	0	0	0
Lec43082.1	0	0	0	0	0	0	0	0	0	0	0	0	0	0	0	0	0	0
Lec43080.1	0	0	0	0	0	0	0	0	0	0	0	0	0	0	0	0	0	0
Lec43079.1	0	0	0	0	0	0	0	0	0	0	0	0	0	0	0	0	0	0
Lec43078.1	0	0	0	0	0	0	0	0	0	0	0	0	0	0	0	0	0	0
Lec43077.1	0	0	0	0	0	0	0	0	0	0	0	0	0	0	0	0	0	0
Lec43075.1	0	0	0	0	0	0	0	0	0	0	0	0	0	0	0	0	0	0
Lec43073.1	0	0	0	0	0	0	0	0	0	0	0	0	0	0	0	0	0	0
Lec43072.1	0	0	0	0	0	0	0	0	0	0	0	0	0	0	0	0	0	0
Lec43071.1	0	0	0	0	0	0	0	0	0	0	0	0	0	0	0	0	0	0
[truncated: 40,472 more rows]
