# Supplementary material for: The gapless genome assembly and multi-omics analyses unveil a pivotal regulatory mechanism of oil biosynthesis in the olive tree
Source: Hortic Res. 2024 Jun 21;11(8):uhae168. doi: 10.1093/hr/uhae168 (PMC11300844; doi:10.1093/hr/uhae168)
Supplement: Web_Material_uhae168 [file web_material_uhae168.zip › Supplementary Table 13.xlsx]

## Sheet: Sheet1
Supplemental Table 13. Modules of WGCN analysis.
ModuleColor	Gene ID	30 DAP-1	30 DAP-2	30 DAP-3	60 DAP-1	60 DAP-2	60 DAP-3	75 DAP-1	75 DAP-2	75 DAP-3	90 DAP-1	90 DAP-2	90 DAP-3	110 DAP-1	110 DAP-2	110 DAP-3	130 DAP-1	130 DAP-2	130 DAP-3
black	Lec05830.1	1.34492	1.45501	1.31891	2.87976	2.8541	2.31491	2.27461	1.37158	1.17467	1.69056	2.17156	2.48102	3.0359	2.49766	2.79333	3.16028	3.47396	3.96925
black	Lec05893.1	6.14771	9.1252	7.00792	2.91641	2.90362	3.63647	5.21673	5.20141	5.94367	5.05277	3.57211	2.88508	3.60168	3.20702	2.24747	2.54097	1.77298	2.29819
black	Lec05960.1	3.16689	2.50105	1.73059	1.34817	0.748363	1.38396	1.44486	2.77092	2.4768	2.1402	0.890601	1.53337	0.223957	0.320116	0.284432	2.63465	1.46556	1.05287
black	Lec06159.1	0.16085	0.284759	0.13636	1.82545	1.98351	1.73327	0.91655	1.08506	1.04703	0.993061	2.13915	1.53269	2.61099	2.06573	2.13452	2.0841	1.97561	2.63388
black	Lec06239.1	1.14865	1.49414	1.19491	1.57235	1.76812	2.07065	1.54579	1.54276	1.07149	1.44323	1.57642	1.91481	1.93719	1.89625	1.41902	1.92362	1.1992	1.07158
black	Lec06290.1	37.7323	19.7407	33.8486	8.33891	7.35155	6.49253	23.121	23.0836	25.7368	7.90556	7.9169	5.97284	13.8991	3.78378	14.5481	18.3264	9.55524	9.57127
black	Lec06314.1	8.13781	8.4328	8.26891	4.02401	3.56334	3.33212	5.09965	6.0845	6.968	6.51471	6.07078	5.27458	6.8972	5.25445	4.787	4.94648	1.86032	2.11367
black	Lec06442.1	119.944	106.395	111.802	262.427	238.107	207.21	160.344	143.049	131.056	183.801	233.242	244.059	218.234	290.009	294.263	220.912	226.243	210.62
black	Lec06486.1	4.50246	4.92593	4.13145	2.92236	3.06397	3.66108	3.72434	4.62358	4.77323	4.16771	2.86828	3.5286	2.86209	2.96645	2.99419	2.71645	2.24905	2.63477
black	Lec06563.1	11.2344	14.7476	12.0801	6.38952	6.72095	8.5237	8.58705	11.1171	12.1979	9.98201	7.68028	8.09829	7.4442	8.96014	6.53309	8.03027	6.12676	8.54655
black	Lec06926.1	114.261	97.642	105.843	22.3804	23.358	24.4804	138.915	130.251	121.417	118.526	64.1406	45.9379	26.7506	25.2705	30.6213	43.1433	29.8624	24.2827
black	Lec07087.1	12.3836	10.589	10.5681	7.99184	7.61885	7.12741	13.1767	11.4949	9.49836	11.6436	11.3665	10.3899	7.67403	7.28018	8.31986	11.0151	9.1658	8.27933
black	Lec07219.1	91.1751	88.1008	83.8268	15.2033	13.7311	19.2125	24.2124	39.6291	61.2227	30.4795	34.0011	27.2922	10.8213	13.5291	19.4379	12.6554	6.97018	4.76538
black	Lec45202.1	94.9686	91.7551	91.2194	63.0834	63.1554	63.1453	88.3122	93.1758	86.7014	74.6467	75.7439	75.0972	82.2156	70.9068	80.336	48.0138	49.2115	67.2077
black	Lec07981.1	55.4745	68.7652	57.6394	28.9755	32.3703	39.1889	39.2472	43.4103	47.1322	37.8196	34.6178	32.456	33.7226	34.5345	35.3206	25.5138	25.1242	22.1531
black	Lec08229.1	8.34525	7.514	6.63833	12.1003	14.4024	14.284	11.478	11.9806	9.74606	11.6541	15.2935	15.0538	13.4007	14.5501	16.5273	16.604	18.6695	16.5168
black	Lec08232.1	132.034	112.386	132.922	67.6808	83.4052	73.8919	98.5817	115.816	125.286	96.5436	55.9442	40.3848	35.6097	40.7235	46.9197	44.6516	50.3209	56.383
black	Lec08537.1	7.89961	12.1342	8.81109	5.45427	5.16064	7.17596	9.96786	11.424	11.5641	9.27604	7.46477	6.78496	7.90672	7.59473	6.23324	4.57497	3.43664	4.16183
black	Lec08665.1	2.5072	2.94233	3.00351	1.40646	1.57085	1.48564	2.65031	2.51333	3.12651	2.22895	1.82691	1.40579	1.16677	1.00526	1.29851	1.79093	1.61593	1.30511
black	Lec34791.1	1.13493	1.17706	0.445349	2.63057	3.56209	3.64496	1.07978	1.432	1.02539	3.06582	3.65079	2.71304	2.65299	1.87775	2.96909	3.84721	3.55811	3.80382
black	Lec34755.1	128.8	156.887	174.68	237.527	269.487	273.915	195.008	208.019	148.628	286.936	269.301	222.39	238.844	290.045	259.706	328.532	431.097	292.812
black	Lec34402.1	40.7221	44.5249	50.0639	24.2913	24.6253	27.1549	33.3884	42.6614	42.6569	32.9552	27.6769	25.2004	25.2721	26.7114	26.4181	26.908	25.1348	29.7983
black	Lec34191.1	7.89998	8.69159	7.83524	4.47185	4.81355	6.30861	9.67121	8.41897	8.85834	8.01445	4.79578	4.64479	5.45253	6.43117	4.76628	5.15992	4.5285	4.70006
black	Lec34130.1	8.95524	9.88212	8.10622	2.20971	2.23574	2.48729	6.40991	6.77635	6.69011	6.29686	5.40068	4.87564	4.81217	5.02698	4.75433	4.31586	3.15839	3.92142
black	Lec33988.1	3.15093	2.40918	3.07209	8.29195	6.67487	8.19094	2.47003	2.56435	2.6878	1.56994	8.21724	8.71024	9.74283	10.2307	12.0225	10.978	11.5311	10.2066
black	Lec33901.1	1.32712	1.57066	1.41042	5.35815	4.98619	6.2269	1.67855	1.29665	1.27023	0.789921	3.3977	2.95566	5.24174	4.73931	5.00148	7.04022	5.13318	6.31771
black	Lec33883.1	19.3109	18.6164	17.6011	68.2249	58.2195	47.4918	0.953479	1.30491	0.377412	0.398795	61.8645	76.2112	52.9155	28.6058	37.8788	17.0656	16.4368	15.0709
black	Lec33882.1	11.988	15.7425	13.7073	60.6044	58.626	46.0142	0.500708	0.129206	0.237394	0.584802	55.3609	68.2382	46.2828	22.0147	35.8046	12.2269	11.1796	10.2885
black	Lec33881.1	22.9843	23.8228	24.2834	63.8049	56.0273	45.5047	1.93774	0.431878	0.165984	1.04874	73.0845	101.263	61.5598	41.2504	54.5285	30.7591	23.7225	26.7096
black	Lec33251.1	24.3584	19.6659	19.6829	10.4722	13.4228	12.6798	9.83729	18.8988	20.3253	15.9401	11.6157	8.97961	11.0297	9.38028	9.2977	8.17543	8.27288	6.47941
black	Lec33165.1	110.522	125.74	133.663	35.0528	35.3741	44.652	74.7104	60.1412	65.8222	63.5704	40.7498	38.2545	34.7136	29.798	28.9208	39.5835	22.1493	29.5785
black	Lec33072.1	24.0644	22.267	22.296	16.022	16.2422	15.0651	17.1246	25.1279	22.9036	19.3715	22.9695	20.1464	21.1065	15.9945	21.6593	15.4394	15.6291	15.1787
black	Lec33008.1	6.72511	7.6434	8.17296	2.42083	2.37068	3.06482	5.28078	6.0026	4.39111	5.22584	3.48602	2.12342	2.34386	1.41555	2.53522	2.42252	2.04723	2.30687
black	Lec33003.1	2.85508	3.36865	3.34791	1.79726	1.34756	1.15957	2.87925	4.36582	2.92003	2.87996	2.90435	2.80195	2.39791	2.0469	2.33614	1.21935	1.42313	1.27238
black	Lec32966.1	6.32404	5.63199	6.9845	2.1979	2.81505	1.99108	8.22368	4.95702	2.9256	6.1793	2.51257	1.28714	1.28666	1.99175	1.63347	1.04476	2.60202	2.72895
black	Lec32954.1	4.96472	5.12986	4.53133	6.36493	8.79173	8.02008	6.77266	5.9417	5.49459	6.05167	7.92601	7.4019	6.58662	6.60014	7.60369	8.18096	8.50407	8.06956
black	Lec32886.1	1.17115	1.45781	1.31932	0.672235	1.03608	0.976884	1.3069	1.2059	1.07	1.68447	1.32934	1.3195	1.2758	1.1748	1.04992	0.674903	0.529259	0.711526
black	Lec32850.1	11.2906	9.78415	9.63482	7.58432	6.72267	7.75306	8.53485	9.00297	7.77266	13.2901	8.75414	8.77961	7.80391	6.10463	6.48975	7.94294	4.74671	7.29718
black	Lec32810.1	31.716	34.9316	33.9925	21.1927	21.1274	24.7436	31.025	31.3681	30.7701	26.0917	24.8243	25.3383	26.3215	24.2129	23.7188	21.9799	17.8294	21.8037
black	Lec32555.1	1.51675	1.5104	1.47856	0.705461	0.997109	0.455779	0.933669	1.98391	2.08191	0.949485	1.53859	0.993567	1.05391	0.927955	1.21669	0.263376	0.564524	0.983929
black	Lec16785.1	1.95474	1.55752	2.27762	3.78338	3.62995	3.52955	2.18727	3.05059	2.59698	2.92622	3.06591	3.64846	3.99989	4.0295	3.80523	2.81067	3.38081	4.33348
black	Lec11239.1	24.7572	30.0684	23.3484	5.3501	6.11949	6.78862	24.1365	26.3287	29.9139	15.8478	18.4345	15.6959	20.5552	18.0086	16.4441	3.36592	2.46905	2.41402
black	Lec11209.1	8.19703	8.22728	7.08036	2.75983	2.19856	3.23457	10.6473	9.4094	6.95485	12.6548	6.94562	5.90662	4.45094	3.47731	3.84355	4.81589	3.16492	4.67392
black	Lec11123.1	40.0289	46.0083	42.1824	24.1199	22.1523	26.5063	41.2708	41.9693	42.0804	41.603	32.505	29.4841	30.8034	30.7272	29.0915	24.3683	19.2584	16.5395
black	Lec11066.1	6.65949	5.64444	4.81086	13.2809	15.6968	16.4343	7.66283	6.75617	4.86157	15.2503	12.1689	11.3603	21.3041	17.5697	15.4234	12.201	12.001	10.9087
black	Lec10853.1	11.3709	11.7761	11.1774	7.63471	7.72905	7.06288	11.2322	13.2786	12.9492	12.7668	11.7595	10.1648	10.2126	9.54958	11.3243	7.68663	7.47525	8.70345
black	Lec10758.1	45.8062	49.3684	48.716	20.5228	19.4623	22.5245	58.1518	59.5292	50.683	44.6804	39.3931	46.0618	35.7442	40.43	38.6083	24.5253	21.8023	19.4016
black	Lec10649.1	24.4831	25.5372	22.3069	8.68302	8.92012	8.52504	32.3078	31.6982	33.233	27.579	22.7956	21.2293	15.3086	17.6152	18.2918	5.52445	6.33359	5.72725
black	Lec10471.1	2.43605	4.10927	2.27132	0.352163	0.586726	0.452716	0.859613	1.37243	3.50941	1.19284	0.613115	0.41306	0.571232	0.532281	0.512773	0.251664	0.100044	0.135497
black	Lec10467.1	8.86948	10.3647	9.22144	37.2378	31.8203	37.0685	19.0968	20.0441	18.0686	20.2	33.2745	34.7781	40.0773	36.5493	38.0363	44.0637	45.24	47.3047
black	Lec10260.1	14.46	17.9556	15.4809	10.3055	10.6778	9.85286	12.4323	15.9495	17.0846	16.0803	11.7431	11.2683	10.2016	10.7656	9.48408	9.38217	10.5529	11.9345
black	Lec09691.1	2.31181	2.77424	2.34432	1.37902	0.724116	1.33291	2.34346	2.08255	1.24934	2.22722	1.58305	1.25533	0.915901	0.653226	1.17601	1.27591	1.39192	1.05446
black	Lec09666.1	9.27753	9.81859	9.02561	6.14076	6.16639	5.95955	10.0456	10.759	11.9443	8.1086	8.09322	9.36454	8.27668	8.06715	8.56549	5.1203	4.49312	4.52218
black	Lec09613.1	2.22359	2.82182	2.70802	2.08108	2.05068	1.90744	2.70554	2.63688	2.59185	2.26459	2.33209	2.60709	2.46267	2.35516	2.53372	2.49695	2.13299	1.609
black	Lec09459.1	5.51969	5.38741	5.00157	3.27778	3.2406	3.41621	4.31319	4.54502	4.05373	4.7022	3.80923	4.40195	4.50074	4.17523	3.63345	3.21898	2.55985	2.90262
black	Lec09084.1	8.20392	8.59679	8.60863	5.88453	5.74456	6.18831	8.97502	9.47441	9.27316	9.20481	7.19762	6.64292	6.96311	6.17201	6.36834	7.00007	7.81347	7.43626
black	Lec08888.1	1.28254	2.64953	1.41176	1.52006	0.826474	0.483368	2.22119	1.67372	1.22275	2.2232	1.23126	1.04193	1.44603	0.689555	1.01677	0.398359	0.533311	0.750535
black	Lec63580.1	33.1182	32.3015	32.2474	18.8516	21.515	19.9403	32.6905	37.7317	38.1784	41.6482	26.7064	19.6913	16.0365	14.5762	16.4267	15.8981	14.9756	19.3751
black	Lec63606.1	189.312	283.454	242.046	81.3385	126.466	123.665	118.24	150.471	175.503	396.633	165.957	158.396	48.0516	73.852	80.0208	193.579	195.692	172.421
black	Lec63709.1	14.2868	13.0868	11.0816	23.6755	19.4285	22.0941	13.3369	13.9472	17.9297	15.1269	15.8116	17.7285	18.651	18.1241	18.5311	17.4549	17.5573	15.355
black	Lec63710.1	0.492079	0.589023	0.716653	2.9043	2.54275	4.15795	1.44263	0.966812	0.56981	0.910081	2.71877	2.93415	2.79885	4.11843	3.66715	2.92017	3.01835	2.55082
black	Lec63851.1	13.0562	16.5875	14.1618	4.10929	3.86204	4.79925	7.89023	7.8059	8.98823	9.0392	6.60827	5.32303	5.04282	4.21041	5.75458	3.39876	3.16384	3.54145
black	Lec64085.1	15.4431	16.8912	16.3157	7.08515	9.88148	9.03298	14.4883	16.5722	14.9285	12.728	11.3451	9.38681	7.98953	9.26831	10.7513	8.10032	7.10155	8.59615
black	Lec19007.1	3.03503	3.22722	3.5025	0.074577	0.019866	0.097523	1.34962	2.80997	3.8034	0.407261	0	0.058584	0	0	0	0	0	0.035226
black	Lec64188.1	36.9469	40.5176	38.533	23.4218	23.4509	28.7477	47.5289	40.4276	43.2234	42.7727	26.1473	23.0622	23.8649	21.5409	21.7864	24.6309	21.2041	25.7973
black	Lec64259.1	0.486939	0.880145	0.674179	11.8684	14.8766	13.6827	1.20271	2.72608	2.41885	4.9484	8.10856	11.0791	5.5138	10.0076	6.10933	17.9492	12.7626	12.4381
black	Lec64286.1	928.88	833.877	890.61	303.313	311.964	294.148	591.325	679.242	850.11	428.485	512.639	554.066	529.792	395.624	523.64	245.22	167.346	136.38
black	Lec64306.1	0.599803	0.500464	0.403051	1.41847	1.42558	1.62746	1.0156	1.01998	0.762357	1.17012	1.24841	1.38407	1.49712	1.54363	1.45358	1.63755	1.13447	1.40432
black	Lec64375.1	29.8701	30.0826	29.7889	21.5841	20.7468	23.2135	26.3015	32.7999	32.3259	28.2208	23.4625	24.4039	20.1465	21.8239	22.9987	25.4723	27.6496	24.7935
black	Lec64475.1	18.3702	23.0368	19.2182	14.736	14.9775	17.3118	19.3486	18.6244	16.1518	24.9626	16.5288	14.6588	15.8261	17.4913	13.2436	17.7489	16.8439	17.4463
black	Lec65252.1	6.53904	7.74536	5.65789	3.59839	5.1339	3.44544	4.83086	2.98902	2.82278	15.0809	9.01516	7.01277	1.74004	1.41178	1.52892	2.98895	3.81465	2.20194
black	Lec65718.1	13.1557	18.6471	12.7803	8.85239	10.0143	13.3383	15.0866	16.1556	15.3429	7.12767	7.45868	7.93485	7.51901	7.77835	5.98875	3.78558	2.02504	1.75202
black	Lec65715.1	2.28701	2.52737	2.40142	4.33319	4.64315	5.73431	3.63681	3.06174	2.5665	3.76001	4.42572	5.20955	4.61529	5.2631	4.2233	4.75678	3.76017	4.22685
black	Lec65657.1	145.301	90.4914	97.7801	26.0432	25.3656	27.0425	121.976	106.497	136.251	55.8151	71.4686	70.694	72.1846	62.606	88.4516	43.7581	23.8817	44.3526
black	Lec65617.1	8.5	5.95151	6.08538	3.90922	3.22541	3.19254	8.00964	5.75799	5.59758	3.74061	3.0212	2.82011	3.00513	2.17911	2.63224	2.3591	1.68185	1.65531
black	Lec65444.1	35.7804	36.1258	36.9502	45.2468	48.7676	52.1581	38.9719	35.5222	39.5782	31.0994	38.6049	42.3965	43.9331	47.7076	40.6994	44.0256	44.7533	44.7596
black	Lec65780.1	11.1841	11.5249	11.5464	7.76323	6.8962	7.93514	13.0235	9.85958	9.28172	12.0699	9.94282	9.26531	8.40285	8.48954	8.06292	8.63361	6.54771	6.02974
black	Lec65850.1	3.62568	5.21967	4.16238	1.40116	1.54909	1.84972	3.16397	3.81447	3.51041	2.89692	2.15049	1.83722	2.04459	1.89234	1.46318	2.02928	1.56175	1.58608
black	Lec40891.1	7.75673	8.46015	8.67048	2.98942	3.54146	3.84278	9.81854	7.94326	6.69141	5.32285	5.33634	4.50934	4.65853	3.45434	2.40664	3.40093	2.87643	1.76868
black	Lec65880.1	31.9578	43.7907	34.5475	88.0455	127.055	118.344	16.9688	23.3126	13.1261	19.4983	57.3483	61.9162	61.6383	41.5139	77.8588	66.9525	166.093	104.642
black	Lec65883.1	1.1316	2.30721	1.76997	1.35662	0.954801	1.40447	1.93378	2.03082	1.88081	1.39195	1.27772	1.66468	1.89351	1.00311	1.537	1.15076	0.75418	1.98605
black	Lec65916.1	11.738	11.6029	12.1658	5.14404	6.31513	6.56662	14.3985	14.1434	13.3941	12.4677	10.4197	10.7286	10.5609	10.5226	10.498	5.86454	5.28309	6.09217
black	Lec66199.1	4.15651	4.40606	3.4673	2.06608	2.44101	2.36084	5.5237	5.98338	5.09868	4.13063	3.57789	3.71074	3.95482	3.84599	3.6371	2.03416	1.17802	2.23888
black	Lec66338.1	5.06434	10.281	7.92021	2.15051	3.0964	1.88435	8.0967	10.0937	6.57164	7.74854	4.82715	3.01707	2.6971	3.01661	1.8719	2.98048	1.91804	2.62747
black	Lec66369.1	19.3946	17.9652	19.1561	10.5412	9.73125	9.64395	14.9091	16.7991	15.9784	13.6533	8.08921	6.6068	5.65629	6.81976	7.04951	5.13171	4.50225	3.97753
black	Lec66502.1	35.0477	33.4544	32.7037	25.5845	24.9396	28.4652	30.7796	32.9264	31.8434	31.619	27.492	29.6177	23.9147	23.7046	25.4648	22.6618	20.1866	21.5851
black	Lec66565.1	2.93265	3.48643	3.1013	2.10453	1.01117	1.81414	2.5493	1.96536	2.14742	2.69435	1.11581	1.20312	0.85397	0.923462	0.745503	1.50365	0.702039	1.18299
black	Lec66614.1	7.90907	8.68874	8.19875	3.22227	4.07918	4.82124	6.83598	5.87484	5.67363	5.97621	4.97564	4.71971	6.29954	5.04266	4.57262	2.0738	1.26626	1.58194
black	Lec66704.1	9.05672	9.99246	9.10469	3.24536	3.40346	4.69842	7.77504	8.54609	7.5833	6.55376	5.65957	4.92511	4.73373	3.73421	3.81202	2.93123	2.19172	2.82633
black	Lec66728.1	6.60101	7.18229	5.30604	3.40703	3.85711	3.70537	4.76814	6.83387	8.21541	6.47308	4.34758	3.30642	2.69001	2.66415	3.2889	2.29722	2.18447	1.43776
black	Lec66865.1	2.44732	2.14	2.04743	0.58467	0.881969	0.948014	2.42553	3.20928	3.83811	2.41349	2.41635	1.66845	1.6979	1.54223	1.57974	0.910172	0.554937	0.4952
black	Lec66866.1	14.4929	13.1001	11.7338	3.35443	4.70108	4.64809	13.8159	15.5125	16.358	10.8484	9.56227	10.1292	11.3918	9.96054	10.0979	5.59907	3.30839	4.88554
black	Lec67004.1	31.93	28.0308	25.7125	6.62357	6.27811	7.72222	18.6402	18.1719	18.653	17.5196	13.4383	14.5891	13.4217	8.84342	11.803	10.0926	7.77046	8.18304
black	Lec67008.1	68.849	72.0374	67.3944	48.2331	52.4638	53.47	72.5849	72.946	77.316	85.4286	66.5268	65.5052	50.4845	54.3677	56.1039	60.4349	60.5303	52.381
black	Lec67038.1	320.678	296.896	274.893	154.066	165.618	148.792	252.349	228.593	249.999	209.342	159.489	151.277	113.943	127.521	125.9	145.685	171.551	145.19
black	Lec67039.1	1.09404	1.24442	1.06455	2.0912	2.04061	1.46627	0.614395	0.836544	0.789673	1.02703	1.4819	1.49904	1.57487	2.24948	2.37477	1.48753	0.976314	1.73795
black	Lec39563.1	6.68229	12.3784	9.55655	2.2864	2.5737	1.91774	10.4015	10.4514	12.6307	13.8634	5.19279	3.95882	3.35201	2.79275	2.23095	3.36462	1.92696	3.18011
black	Lec39758.1	8.83448	8.81046	8.06144	4.29778	5.64807	6.64521	6.63911	7.36037	7.67348	7.88976	6.25237	6.60037	5.48632	5.52948	5.07488	5.20078	4.10809	4.02537
black	Lec39868.1	7.49501	7.92468	8.16845	3.67251	3.0612	3.95471	6.97681	7.37113	7.8022	5.58989	4.40078	4.20848	3.94881	3.70317	4.12354	3.46407	3.07355	4.34071
black	Lec40205.1	39.092	48.4669	46.1543	20.6873	21.989	24.5195	31.1666	36.8761	39.2305	25.7885	28.2695	30.5514	33.8359	29.601	31.6661	23.0123	19.2406	22.205
black	Lec40272.1	14.9752	14.5362	16.3914	10.0173	8.45238	10.3546	9.60459	12.9395	14.4145	13.6193	11.7255	11.1986	14.0206	13.6513	12.9698	8.72109	6.75332	7.81644
black	Lec40412.1	0.581679	0.88794	0.3511	11.4789	8.88345	9.9144	1.92306	2.74081	3.44201	2.19092	2.7662	3.58883	4.99627	3.02228	3.25316	11.7837	7.75808	7.80267
black	Lec40850.1	7.23231	7.33212	7.81797	4.59451	4.50624	4.78215	5.21191	5.22484	8.35602	7.04617	5.33143	6.42773	2.47053	2.45882	8.40526	4.95712	4.66258	5.30903
black	Lec40851.1	12.65	12.9812	11.1402	7.24713	7.24359	7.72227	9.22295	9.37763	10.0977	9.12984	7.42551	5.96397	5.59589	6.09047	5.51247	4.67556	3.57563	4.67355
black	Lec40954.1	37.1416	38.3565	39.736	98.4493	93.8836	83.3302	58.5082	60.2086	71.5455	54.596	83.2586	88.1757	80.1151	100.502	111.551	100.419	119.264	122.354
black	Lec40965.1	4.43785	4.77376	4.43213	2.33374	1.81513	2.26169	4.92112	4.63895	3.89788	3.53792	1.85687	2.1794	1.8273	1.29693	1.5	1.43206	1.4645	1.6712
black	Lec41032.1	15.4529	15.8193	12.5168	23.5369	26.6712	21.747	12.9968	13.805	17.9337	14.2922	22.4634	21.581	26.1378	20.7052	23.0084	30.946	20.8835	28.8383
black	Lec41050.1	11.619	10.9081	11.3367	3.83121	4.25269	4.83153	7.75009	8.06863	8.56067	8.96894	6.07533	5.98051	5.23094	5.38659	4.93041	3.43062	3.68692	3.62165
black	Lec41052.1	4.76543	4.94445	3.40857	8.90368	9.09338	9.54811	6.11213	6.15037	4.3131	6.84543	9.00151	9.35048	8.41554	10.7881	9.82934	10.904	9.98239	11.1582
black	Lec41269.1	7.55174	7.57777	8.41222	1.88845	1.73032	1.37845	5.90504	6.34734	5.35428	7.2224	4.71253	4.50497	4.0666	2.54652	3.60493	1.57839	0.995536	2.08816
black	Lec41276.1	6.08725	6.79402	5.11273	1.62533	1.99465	2.31335	5.24988	5.67493	6.29123	7.52479	2.83518	2.77615	1.15117	0.806805	0.847589	0.863316	0.758899	0.626802
black	Lec41614.1	30.4494	34.2003	32.7402	21.7865	24.0772	25.683	33.063	35.4533	39.6095	32.3718	28.6867	27.6333	30.1617	28.606	28.7711	22.3189	21.0419	19.4413
black	Lec41648.1	40.625	40.0937	37.4611	29.2833	28.8015	30.37	28.1658	34.4777	36.4722	36.2213	33.76	33.3661	29.4898	27.8635	33.2722	25.3542	23.7857	22.4309
black	Lec03390.1	3.69598	3.98084	3.802	2.25037	2.2202	2.58491	4.90549	3.60717	3.78822	3.27268	3.95686	3.46164	3.98598	2.9949	3.16594	3.28905	2.32215	3.0042
black	Lec03424.1	13.1667	17.7647	14.5254	11.3425	11.8202	13.6767	13.5107	14.8471	15.447	15.1718	13.8028	13.1044	14.0644	14.7367	12.8119	12.9246	10.8899	11.9796
black	Lec03646.1	33.0559	39.9696	33.7864	20.7392	17.9265	22.317	43.5899	40.9871	39.1821	30.0454	24.3159	24.2848	32.0996	26.0323	23.7671	19.0684	15.959	17.183
black	Lec03733.1	2.23764	2.69908	3.00504	1.84278	1.72624	1.82555	2.52807	3.20741	3.26264	2.68624	1.84885	1.87662	1.91087	2.08649	1.88251	1.8903	1.30343	1.17062
black	Lec03850.1	4.90803	6.28459	5.39012	3.97655	2.99856	3.84093	4.29475	4.59901	3.83457	6.39435	5.59724	5.74923	4.43431	4.58109	4.83533	2.55981	2.80011	3.55065
black	Lec03851.1	12.6649	11.3867	10.8503	43.7715	46.523	41.6771	25.7267	22.6588	19.9328	26.2717	32.7198	34.6628	35.2456	29.622	33.4033	37.4215	45.5268	42.7584
black	Lec04044.1	44.1533	50.3486	49.052	35.6211	35.9187	39.3042	44.719	47.0923	48.515	42.0043	35.7655	35.6299	30.4728	33.0887	34.769	34.5192	35.1472	31.5408
black	Lec04056.1	190.652	177.333	170.089	265.762	254.846	215.688	192.597	166.255	162.129	154.714	170.048	207.444	198.948	184.6	206.051	208.716	247.393	226.362
black	Lec04065.1	4.8048	4.21722	3.58359	7.44093	6.96254	6.39615	4.80034	3.81393	5.48351	3.17775	5.86944	7.78782	6.55249	6.56203	8.82511	6.90603	7.17063	9.58043
black	Lec04256.1	16.3375	18.0649	16.6	11.6761	12.0963	11.8267	15.8702	15.4646	16.9945	13.9295	11.8416	12.1688	10.7855	11.4261	11.4471	8.92274	8.63133	8.50679
black	Lec04300.1	6.96267	7.69925	7.61434	2.15237	2.57798	2.76527	6.15969	6.18873	5.97813	5.40592	3.77508	2.77307	2.44288	2.15391	1.83664	1.62993	0.807595	0.871781
black	Lec39318.1	36.9789	39.9757	37.9145	20.0048	20.7726	22.8636	36.2204	34.5269	32.6519	31.579	28.8364	27.9354	28.7376	29.6423	29.8565	22.5906	19.4934	19.0035
black	Lec39281.1	13.5907	14.0484	13.004	20.5304	23.1764	20.6693	10.2199	13.7431	14.5898	14.5841	17.9177	19.1328	19.7435	21.6119	21.8239	17.0638	18.8212	16.2313
black	Lec39252.1	8.56035	8.5993	7.90369	5.04503	5.1856	5.56948	7.43102	8.1877	8.67199	7.32453	5.57868	6.49005	4.95963	5.6542	6.46858	6.02798	4.75323	5.38811
black	Lec39237.1	22.0379	20.9868	19.6215	42.028	37.1985	38.4164	19.542	16.6361	18.3176	20.3208	29.0767	40.1575	38.6095	36.9839	35.2863	43.0108	45.6857	37.8561
black	Lec36993.1	11.0182	13.1669	10.2854	60.1365	57.6948	75.1914	42.0482	22.2631	19.6362	49.5256	44.7187	45.3636	33.554	28.4776	27.6675	54.8294	55.9415	49.0742
black	Lec39058.1	2.9171	3.0481	3.81719	0.819127	0.56633	1.06823	3.06889	3.84761	3.93567	2.27781	2.27624	1.8177	1.68606	1.84614	2.19326	1.09848	1.27132	1.70194
black	Lec38977.1	5.68727	4.82285	4.13104	3.58991	3.37631	3.07087	3.55949	3.63274	4.32436	4.96643	4.30577	4.32695	4.92141	3.97338	3.88309	2.33247	2.36159	3.25968
black	Lec38969.1	8.63685	7.66784	7.2585	5.12977	4.40193	5.02801	6.90681	8.48631	9.91175	5.21662	4.38275	4.30377	5.16017	3.48152	3.6895	6.08969	6.26751	7.06811
black	Lec38961.1	23.5832	19.707	20.8991	12.6436	12.6403	13.9894	19.2103	21.0914	19.9999	22.0039	16.3971	14.6122	15.5988	14.1495	13.4194	13.1076	10.9293	12.0074
black	Lec38883.1	12.1627	17.3894	12.9665	7.57972	6.5957	8.47606	19.3558	16.7436	17.5777	16.6293	8.45049	6.93431	7.2398	5.73179	5.0835	7.89867	5.38206	6.18572
black	Lec38688.1	67.8395	87.3864	77.2075	25.2518	23.5181	25.5936	50.0686	48.4969	46.3278	60.4104	34.3762	28.5136	27.3768	24.0538	22.8203	15.6231	11.436	14.2089
black	Lec38561.1	4.69706	5.51234	5.33974	1.29682	1.57368	1.75433	2.78523	3.43961	3.51807	1.90203	2.00948	1.38141	1.64636	1.56667	1.69227	0.78571	0.626395	0.889553
black	Lec38230.1	3.02348	1.98531	3.02967	10.2495	9.86266	7.41293	0.962468	1.15608	1.21	1.32368	3.597	3.13643	5.19265	5.08973	4.69525	8.30837	7.64184	7.0023
black	Lec38121.1	22.7813	20.3976	16.4777	13.1018	12.9456	11.5352	17.1091	14.9353	19.0574	21.021	15.9691	16.3264	15.5185	13.7381	12.9993	11.7298	8.92457	9.12182
black	Lec38013.1	6.5934	6.51616	7.98363	19.8902	18.9586	17.6129	5.39441	5.49526	4.9177	11.0631	13.2447	13.9374	10.3807	11.2194	13.2303	18.202	19.6987	23.3929
black	Lec37830.1	11.1637	11.0158	10.7637	8.41993	8.41917	8.51309	8.85239	11.0663	10.7678	6.72438	7.20068	7.76579	7.66956	7.62021	7.2871	6.33704	5.60432	6.73987
black	Lec37825.1	56.7864	59.031	58.6835	33.0206	32.6341	36.8426	41.3024	49.1048	57.6552	57.9992	36.9879	34.6895	40.4021	36.6741	38.3875	31.994	27.3992	30.6125
black	Lec37822.1	20.3143	23.3238	23.1733	13.6799	14.9614	16.7026	22.6488	23.8507	23.8768	18.9048	19.1077	18.1993	18.0682	16.0853	18.49	13.4483	11.0981	11.4587
black	Lec37561.1	7.28717	8.70625	8.38557	3.83825	3.52768	4.08527	8.34926	9.34873	10.3442	9.494	7.427	6.41239	6.65188	7.4401	6.54436	4.40391	4.3121	5.29175
black	Lec37450.1	1.61626	1.90276	1.94149	0.700466	0.693291	0.635241	2.44547	1.88256	1.668	2.1127	2.23412	1.29342	0.960409	1.09947	1.29827	0.83212	0.763052	0.24482
black	Lec69841.1	14.5042	16.8604	14.7739	5.73246	6.31512	6.19972	12.5377	11.6961	11.2355	9.31328	7.32394	7.7918	7.16269	5.83447	6.82357	5.81828	4.28598	5.13561
black	Lec69541.1	30.3004	32.1752	31.6752	35.2465	43.7536	41.7718	32.3908	36.078	34.3017	36.603	41.8498	43.6308	41.3961	51.1899	45.098	41.6008	50.1769	46.0545
black	Lec69356.1	11.1349	11.6451	13.002	1.97228	2.05904	3.51407	6.23691	6.81004	7.23513	3.81891	2.81068	2.1625	1.69129	1.98289	2.98843	0.47727	0.577161	0.14606
black	Lec69310.1	6.5766	6.02357	5.78592	4.30606	4.42143	5.11525	6.15404	6.13171	5.79346	4.73519	4.71972	5.16223	5.05875	4.38793	4.15966	5.0194	3.31449	4.84876
black	Lec69299.1	10.162	10.2817	10.2613	15.7356	15.7511	14.4751	14.6465	12.9979	10.7747	14.1382	16.8601	15.9145	17.4542	17.6795	19.93	16.6191	18.1802	18.6505
black	Lec69240.1	1.39722	1.23835	1.72387	19.7169	14.6332	19.467	0.122099	0.088449	0	0.087445	11.6222	11.2554	15.3073	18.9595	15.3753	3.06695	7.27268	5.88299
black	Lec68996.1	12.9468	14.9773	13.1723	6.35186	6.82476	7.80371	15.0874	14.3564	13.2923	11.4454	10.1958	9.40816	10.7084	10.9644	9.21182	8.75678	7.89821	8.39329
black	Lec68993.1	17.2709	18.5902	17.0067	7.83534	8.25891	10.8148	11.5714	13.6115	14.2882	10.4206	7.46509	5.72963	7.33383	6.91268	7.33519	5.77295	4.5878	4.40202
black	Lec68990.1	19.723	18.1147	17.2211	9.88906	9.43486	10.5692	20.7453	20.1909	21.7298	17.0739	11.6752	10.1309	11.1179	9.83373	9.41227	8.34047	7.26929	7.1405
black	Lec68822.1	15.8215	16.4057	17.7836	12.0026	11.8021	12.1109	17.0453	13.4831	13.4443	13.1605	12.3556	12.0926	9.42105	10.4893	10.1539	9.73958	8.20497	7.5638
black	Lec68677.1	20.5544	25.2829	20.8495	9.00371	11.9138	11.4178	15.9522	17.094	16.1025	32.2995	18.7806	14.1652	2.85245	4.70992	3.95839	2.40325	3.25312	2.06253
black	Lec68632.1	11.8376	13.7474	15.0917	7.67864	7.83463	6.90371	10.1161	12.8221	11.8581	10.5882	8.66734	9.40788	8.9743	9.8313	7.25421	7.33524	6.3903	7.3494
black	Lec68579.1	8.60386	9.5542	9.09001	4.17395	5.07702	5.21417	7.77239	8.69954	8.67511	10.0475	9.3078	7.77923	9.21567	6.67934	8.01862	5.13997	4.43852	7.38403
black	Lec67848.1	2.45501	2.4468	2.43434	0.666392	0.847206	0.610602	1.32747	1.12764	1.4189	1.49185	1.06359	0.994875	0.887297	0.682559	0.686021	0.967817	0.395259	0.819447
black	Lec67830.1	0	0.111682	0.053942	7.17493	7.94433	9.50288	6.45945	4.07124	0.888063	5.67951	5.00213	4.7993	6.62383	9.14395	4.81389	13.972	8.73372	10.0535
black	Lec67516.1	9.17195	9.82274	9.08782	5.99432	5.28916	5.83297	8.06766	7.97643	8.51823	6.95266	6.38759	5.86757	7.15433	5.83154	5.18156	5.71571	3.86791	5.20929
black	Lec67419.1	4.05284	4.62283	3.3398	2.29802	2.50476	2.68668	3.41777	3.80922	4.11991	4.1472	3.47711	3.4074	2.69228	2.37337	2.28703	2.11515	1.39748	1.9702
black	Lec67254.1	23.7727	23.9192	21.1662	11.1778	13.3296	12.9535	26.1424	23.8045	23.5883	18.2076	12.3325	11.0965	10.0466	11.5751	11.7325	4.81286	4.19076	6.03509
black	Lec67150.1	31.7588	35.0102	34.299	5.76455	5.45902	4.9752	18.7101	18.0953	18.7613	14.1516	6.10959	3.36514	3.46334	2.61632	2.40152	3.04767	2.94656	3.25666
black	Lec27100.1	0.991004	0.998092	1.01749	2.09546	2.3565	2.29291	0.471235	0.49836	0.670285	1.27705	1.47036	1.5822	2.09833	1.47811	1.63974	2.00975	2.49873	2.22995
black	Lec26886.1	6.13282	7.98355	6.33131	1.31355	1.79354	2.27489	4.46025	4.63764	4.34764	1.79144	1.34155	1.40935	1.23752	0.916859	0.838057	0.822919	0.647663	0.526944
black	Lec26838.1	5.95815	7.01499	6.54911	12.7012	12.7454	13.7015	3.98492	4.9573	5.2851	5.30039	12.1984	14.4256	16.103	14.8844	15.3833	15.3394	14.2117	13.6296
black	Lec26752.1	0.978199	0.849503	0.929161	1.89008	1.77828	1.47308	1.02966	0.801026	0.919469	0.730848	1.21584	1.75945	1.30074	0.908332	1.54064	1.43857	1.12786	1.59563
black	Lec26482.1	29.1101	29.1551	36.5793	3.51579	2.99653	3.89257	16.9534	23.5398	22.586	20.6163	12.5271	10.0467	11.9855	10.8756	11.8488	8.7658	7.60434	9.51481
black	Lec25856.1	4.79629	4.79762	4.64358	8.53499	7.9019	9.27428	5.46193	5.58831	5.157	5.16416	6.92711	6.89588	6.6579	6.30152	6.9687	7.27965	6.64585	7.84056
black	Lec25788.1	10.5777	10.3571	9.25549	6.66095	6.68584	7.51089	12.2529	9.95955	9.52594	7.34915	7.15982	6.23735	5.15131	5.17598	5.50032	5.78586	5.25027	5.52185
black	Lec25569.1	75.9234	86.2467	72.892	59.5246	50.9521	62.9872	79.7565	68.9824	65.7248	71.5874	53.2524	48.1272	49.0391	46.5876	46.4117	43.0726	35.8936	37.8482
black	Lec25231.1	6.69291	9.03933	6.78151	6.34052	6.70067	6.79719	5.27743	7.20453	8.61822	7.25972	6.54764	6.94031	7.37643	6.97153	6.7325	6.01556	4.56203	6.77783
black	Lec25030.1	50.3933	59.5948	57.3202	34.3649	33.028	37.0392	47.5307	56.4877	49.6498	47.7084	41.4608	40.1	33.748	36.3063	36.0825	39.3558	41.143	38.9844
black	Lec24765.1	5.77118	7.41604	6.62423	18.1135	19.7616	20.1871	11.2174	11.4681	10.8812	14.7764	19.6162	17.9033	17.628	22.8652	20.8875	17.5708	21.6021	21.1312
black	Lec24676.1	11.0978	13.5347	11.6308	1.47977	1.88374	2.19375	8.42468	10.2236	14.8273	6.48154	5.61112	6.38501	6.54555	4.32138	5.22368	2.00303	1.92652	0.974888
black	Lec05459.1	2.78235	3.30775	2.73376	2.37757	1.34638	2.55125	3.33343	2.39262	2.25442	2.51105	1.86008	1.14979	1.47266	1.19724	0.436876	1.29087	0.731185	0.664957
black	Lec05445.1	11.1693	10.336	10.7813	6.56057	5.31847	6.31554	7.77867	9.07118	10.6732	11.2571	8.80042	6.9987	7.68967	5.80657	6.18247	4.68282	3.2722	3.64462
black	Lec04936.1	1.24865	1.93642	1.80191	0.566271	1.05598	1.0122	1.35527	1.38259	1.23474	2.05101	1.00924	0.867479	1.02686	1.41664	0.88347	1.16846	1.08771	0.764766
black	Lec04735.1	8.5892	12.8595	9.99914	7.1949	6.03166	6.25822	6.39227	9.1906	10.2355	5.12944	6.50964	6.74446	7.34811	4.92787	6.52156	4.82179	3.91797	5.1967
black	Lec04646.1	10.8424	12.9599	11.6383	86.6788	79.6311	75.0081	14.2203	12.0096	9.38807	13.136	35.2153	49.4626	38.5152	43.6165	38.8615	56.9425	73.606	66.7121
black	Lec04597.1	66.5775	61.4887	60.6988	16.8671	25.436	20.5596	64.4916	64.4675	62.3929	68.404	31.6448	25.3527	14.6618	12.2817	21.7825	46.4392	30.7537	43.2586
black	Lec04575.1	8.37196	7.65068	7.85573	0.879977	0.788859	0.927923	3.78217	3.9013	4.73086	4.52111	1.94281	1.61475	0.55992	0.786866	1.10822	1.26569	1.076	1.04861
black	Lec24213.1	26.3601	28.3031	25.0348	37.5155	40.622	34.6884	23.7166	21.8266	25.3032	21.5654	27.1834	32.3579	24.9648	29.6685	33.8636	39.4067	41.3345	39.0986
black	Lec24170.1	17.3983	28.0855	20.3959	11.3245	10.2209	13.2254	21.4115	21.5426	24.2102	19.0483	12.6714	12.3803	15.5999	12.5897	12.1268	12.2049	8.58789	11.0272
black	Lec24101.1	8.62467	8.87892	8.05696	7.43587	7.51798	7.09314	8.65343	8.90062	8.55718	9.12167	8.28416	7.48634	8.40921	8.52382	7.89514	7.86503	7.08511	7.17742
black	Lec23970.1	2.40822	2.06856	2.09799	0.927313	0.706482	0.612594	1.76406	1.84831	2.62267	1.65954	2.2484	2.13512	1.73013	2.17137	1.63557	0.810166	1.19705	0.768347
black	Lec23823.1	30.1838	34.3753	34.131	18.636	20.9062	22.24	20.9352	25.701	26.7552	21.3439	20.1533	21.0579	21.649	21.4526	21.8061	17.5668	15.5437	16.4869
black	Lec23735.1	24.4929	26.5717	25.5165	12.8581	13.4771	12.5944	29.5374	27.7265	27.2767	25.4396	22.834	22.0934	17.326	19.228	18.2808	16.6436	13.3465	16.7654
black	Lec23716.1	18.7877	23.4202	19.69	145.649	178.146	198.657	45.6303	48.8782	33.4342	44.0747	96.1836	141.101	88.8297	107.635	129.525	137.661	161.153	149.445
black	Lec23598.1	6.66888	4.29169	4.1241	1.86284	2.90503	2.70371	3.98445	5.20153	4.98165	4.17776	3.02021	2.9277	2.23593	2.28269	2.32839	1.72927	1.54505	1.18308
black	Lec23550.1	12.2502	12.7261	12.3695	0.444664	0.495673	0.806786	7.39473	7.87474	9.73707	4.00049	3.36976	2.08267	1.73966	1.90301	2.52955	0.869881	0.164225	0.464418
black	Lec23493.1	6.78498	6.71386	7.25619	4.84789	5.01363	4.89791	5.92565	5.8122	7.38795	5.45078	5.73525	5.28745	5.39023	5.09175	4.83419	5.77761	5.637	6.09009
black	Lec23273.1	11.5859	12.2256	12.1852	18.4703	17.0253	15.3406	11.8015	12.9026	12.382	18.5211	20.4856	16.8959	17.7946	17.4989	17.3544	22.0627	22.2644	20.0571
black	Lec23070.1	14.7679	18.1232	15.3107	5.19331	6.20444	5.70078	11.8854	13.833	16.4264	14.3989	13.0678	12.924	10.7988	10.0474	10.7123	5.98442	6.45784	4.50158
black	Lec22899.1	11.3667	15.0101	11.2421	17.0906	21.617	22.6396	11.0748	10.4894	9.2251	12.962	18.6802	20.1208	14.5779	21.0154	23.0913	22.8699	26.8204	25.2473
black	Lec22814.1	13.2953	16.1437	15.5163	7.6675	8.13688	8.19277	14.2521	16.6739	15.3376	15.2663	10.7621	10.6699	9.77716	8.75738	8.56986	9.42726	6.43872	7.32854
black	Lec22624.1	0.125317	0.273727	0.228822	1.64656	1.77317	1.47039	0.716429	0.818248	0.548855	0.99192	0.907669	1.13693	1.42181	1.60667	1.05761	1.54364	1.7835	1.65893
black	Lec22614.1	0.701563	0.934199	0.387138	1.65691	2.846	1.54584	0.426742	0.553605	0.522592	1.08555	2.00464	2.26774	2.39238	1.90423	2.3126	1.64523	1.96861	2.06432
black	Lec22499.1	7.2203	5.66385	6.38518	0.691771	1.03842	1.07715	6.90526	6.18043	4.34362	6.50871	4.24028	3.02448	2.60028	4.60886	2.35241	4.38536	1.97005	3.70823
black	Lec22343.1	13.5824	13.268	12.9505	3.53951	5.07273	3.82312	6.19442	7.80011	9.11332	4.57632	3.03145	2.90245	2.83034	1.80122	1.97391	1.41232	0.473239	0.431884
black	Lec22175.1	15.3646	18.8787	17.1929	90.0486	86.6347	82.0377	23.8153	29.4695	26.6781	26.4238	33.5413	40.9304	73.6251	43.0511	42.8994	32.3276	31.2789	68.4115
black	Lec21809.1	42.6741	30.8831	31.9355	14.794	14.663	14.1147	39.9495	33.3077	38.822	31.2496	22.5811	19.88	9.6069	8.29613	11.4464	14.9175	9.73064	9.43836
black	Lec21798.1	4.54756	4.56712	4.97896	1.52753	1.77752	1.6792	4.99118	3.35916	3.87765	2.16208	1.64767	2.77834	2.51149	1.48623	1.95785	2.46	1.61247	1.98704
black	Lec21729.1	3.0616	2.89913	3.13075	0.932846	1.4621	1.1586	2.62225	2.45756	1.91283	2.20657	1.84158	1.53551	1.50954	1.05349	1.45983	0.429113	0.523924	0.293095
black	Lec21688.1	3.15382	3.31785	3.21887	1.64707	1.22582	1.46151	3.74651	4.17714	4.44042	2.60223	2.56457	2.40399	2.65679	2.29567	2.67418	1.43826	1.10434	0.727029
black	Lec21479.1	12.2463	11.6935	12.8635	6.59222	6.04237	7.2768	8.50164	9.81895	10.3597	7.64726	6.64906	7.31295	6.1165	7.73456	7.65201	4.46837	4.13156	4.84348
black	Lec21126.1	16.032	18.9602	14.2945	22.1648	26.0449	22.1228	12.8222	15.226	16.1732	17.2865	20.2837	21.5174	14.763	15.4412	21.9899	18.9254	19.8489	22.5883
black	Lec21022.1	23.7577	22.1933	20.4846	3.71137	4.48087	4.60287	20.3842	21.4255	21.7676	23.0624	17.109	16.2551	13.7314	10.8671	14.584	9.03988	9.51809	10.5286
black	Lec20562.1	33.1027	35.5465	36.2638	12.3457	12.975	13.2652	22.6732	30.0178	33.8545	23.5489	16.3974	14.2465	14.0937	13.9162	15.0864	8.89009	8.01475	7.50012
black	Lec20501.1	6.32211	5.35481	6.67401	26.1744	20.7672	22.5289	8.23225	7.60778	9.94474	8.79175	11.2263	12.7692	20.1783	15.8894	15.8141	21.612	19.8225	17.2492
black	Lec20461.1	135.048	137.639	135.97	103.487	109.046	104.992	118.868	138.821	137.199	138.208	133.015	124.62	123.639	131.631	133.727	92.9208	110.837	91.2583
black	Lec20432.1	7.02957	8.03826	7.71254	4.09312	4.4685	5.59959	5.87215	6.85051	6.15643	8.73134	7.73025	6.82279	6.21701	5.45854	5.5331	5.39083	4.97863	4.03009
black	Lec19944.1	10.8809	15.9289	12.8853	6.51605	7.22552	8.7681	8.16137	11.6211	12.0013	8.48047	9.4975	8.79674	8.25811	7.43361	8.9932	3.53209	2.67777	2.94954
black	Lec19701.1	28.8193	33.0474	32.2055	20.1041	23.1575	23.4452	30.7756	28.6904	25.3884	37.8653	24.4221	19.2291	13.5905	17.642	15.9766	16.2761	13.9086	13.7332
black	Lec19631.1	29.0605	24.1841	28.006	11.5622	12.4977	10.3946	30.2999	29.7647	31.4561	30.6339	19.0331	15.9054	14.4704	13.9975	15.3711	11.7638	11.1586	15.019
black	Lec17195.1	0.411395	0.928786	1.19767	6.37597	4.92971	6.76743	2.1455	0.977932	1.17261	3.86907	7.3267	5.83407	4.45887	5.56017	6.98264	6.53689	6.45067	4.9447
black	Lec17228.1	42.2837	51.6562	45.9837	30.4438	32.1723	39.367	39.8606	41.687	44.943	42.5945	38.6897	35.6464	38.6608	40.4182	37.464	33.6677	33.6374	28.6742
black	Lec17229.1	3.07163	3.01725	3.40159	1.76332	1.8548	1.51585	3.37385	2.51291	3.66968	3.06352	3.04276	2.49297	2.67119	2.05471	2.56396	2.4862	1.92228	2.81016
black	Lec17332.1	26.2641	23.5264	24.8563	7.40582	9.63789	6.79971	14.7247	14.9489	21.1947	10.6564	9.9505	9.68529	8.05051	6.98675	7.94	10.0883	6.89529	8.63063
black	Lec17535.1	0.563263	0.534245	0.304344	2.53445	2.23173	2.00715	0.445698	0.64245	1.02029	0.853797	1.74803	2.42139	2.45381	3.25253	2.72647	0.571995	1.01815	1.23841
black	Lec17651.1	6.12512	7.2569	5.46682	2.20112	1.79665	2.71632	3.60719	5.41367	6.65636	3.32178	3.2414	1.70086	1.49473	0.688537	0.95485	2.16052	2.10733	1.07786
black	Lec17665.1	3.00038	3.02791	3.21434	5.57104	6.07709	6.9825	2.64146	2.41394	2.33104	3.00828	5.93186	5.41903	6.02519	7.75819	6.65358	7.36246	6.02323	6.21204
black	Lec17672.1	0	0	0	1.74157	1.90949	1.47685	0.973633	0	0.730099	0.472244	1.64904	1.02999	1.51333	2.29908	2.16257	2.05026	1.88032	1.71504
black	Lec17852.1	12.9346	14.6963	13.0385	6.42955	6.83267	6.90728	8.62738	10.974	12.4068	13.0381	8.90228	8.67258	6.74182	5.76535	6.20075	5.27554	3.06819	4.50679
black	Lec17903.1	6.91507	6.92732	5.7941	3.3092	4.33055	4.00329	5.69871	6.02681	6.51384	8.35714	6.76452	5.76722	6.31733	5.3934	6.76863	4.55737	3.55265	3.95775
black	Lec18341.1	7.26975	6.99621	7.52604	27.5998	23.199	26.0304	13.301	14.1762	14.4874	23.0751	24.1413	24.9502	28.9757	26.9336	27.1828	23.9162	20.0849	24.2762
black	Lec18405.1	22.6913	23.7911	22.2102	27.9053	28.6587	29.2943	21.6015	21.3786	21.3766	18.7832	24.1434	23.4571	28.9806	27.1423	28.3934	27.8842	25.6517	31.4255
black	Lec18661.1	12.7445	15.3942	15.2254	6.23111	5.95667	6.40675	12.051	13.1147	11.1289	6.56483	5.77012	5.10674	5.09174	4.05968	4.7705	2.11135	2.55674	2.66741
black	Lec19047.1	2.33122	2.72924	2.54447	7.97474	7.99096	6.43368	1.50892	1.07197	1.59068	1.40473	3.70493	5.79561	5.76635	5.55799	5.44374	6.82687	8.28584	6.71176
black	Lec31547.1	0.42408	0.617114	0.80791	8.35546	11.7714	5.66718	0.407587	0	0.181709	0	0.466443	0	0.226152	0.567425	0.571097	10.5287	7.39501	5.98582
black	Lec19439.1	0.812734	0.955139	0.990376	1.72515	1.69929	1.98101	0.693075	0.642774	0.879361	0.931768	1.50951	1.05368	3.34434	1.25323	2.10097	2.54094	1.41467	0.959995
black	Lec69965.1	2.1324	2.12319	1.70416	0.951601	1.31499	1.59244	1.49642	2.02704	1.40461	1.83706	2.41573	2.30006	1.28221	0.934402	1.573	1.15145	0.817098	0.464241
black	Lec70066.1	20.2226	23.4124	21.6462	10.7169	10.898	14.0256	16.2481	15.4893	15.9588	14.5255	11.4371	11.6273	12.1352	11.3112	10.1292	9.85242	7.48652	8.60229
black	Lec70068.1	18.1901	22.5751	25.0344	11.0233	11.7145	14.3514	20.158	23.752	22.7075	19.1926	17.1178	15.9681	17.9549	19.8569	16.5303	13.6641	11.9895	12.6215
black	Lec36770.1	22.9579	20.1958	21.5601	14.7701	13.8767	13.8746	22.2388	19.0476	18.8057	16.4516	13.7951	13.4735	14.8865	11.9035	11.7801	16.8372	12.4334	13.9658
black	Lec36554.1	16.5085	24.8326	20.9398	10.1465	11.1006	14.6497	20.41	23.2197	20.9694	18.6689	18.4433	18.0612	18.8324	17.4385	16.9391	12.2694	10.0383	9.42716
black	Lec36394.1	9.38256	11.1323	8.83014	3.84746	4.02963	4.4027	8.51772	7.33966	5.47544	7.67622	5.67797	4.25912	5.75934	4.85788	4.08043	4.85043	2.40236	3.74483
black	Lec47025.1	0.735441	0.73922	0.667544	2.77428	2.48489	2.14125	0.675408	0.639899	0.532894	0.413771	1.37247	2.40391	2.16487	2.90282	1.84445	1.4451	1.08136	1.44267
black	Lec35891.1	12.0707	13.4928	12.3237	8.69561	10.2284	10.1013	13.9152	12.7183	13.6424	13.1099	10.533	10.2628	11.8558	8.75941	10.349	10.6779	6.7898	12.0793
black	Lec35844.1	0.563028	0.780526	0.607155	2.27984	3.01033	2.85144	0.976369	1.17157	1.10247	0.932049	2.09149	2.74574	2.95209	2.51463	3.82246	1.85958	1.11723	1.80981
black	Lec35676.1	16.3607	16.0411	15.0652	7.75566	9.82953	8.78126	12.893	15.9045	17.5764	11.1087	12.245	11.7567	10.6623	10.2824	10.6613	6.70777	6.34548	6.66625
black	Lec35568.1	1032	1049.49	987.219	1242.33	1582.88	1551.6	989.913	1107.15	1009.86	1058.19	1317.33	1432.8	1258.56	1717.22	1672.62	1551.81	1650.51	1250.41
black	Lec35440.1	17.7916	19.4149	18.3709	10.9989	10.1065	11.227	15.0285	16.2778	17.8646	16.0638	12.6577	11.1012	10.6365	10.3569	10.495	11.128	9.62377	11.3106
black	Lec35296.1	68.4591	80.7304	75.8179	15.7675	14.1442	19.6836	33.8802	62.4976	99.6821	4.31268	3.68921	2.84081	1.50365	0.678909	0.762279	2.10019	0.272296	0.747132
black	Lec35273.1	31.9869	35.3643	32.6844	13.5655	13.5235	14.1007	30.1522	35.7947	38.3326	26.5846	21.0313	18.4769	19.6735	18.8155	21.0435	11.2076	12.8946	9.43321
black	Lec35173.1	1.55763	1.39612	1.67059	0.618349	1.16669	0.825532	1.23353	1.15208	1.9114	0.928918	1.48551	1.40697	1.04435	0.856265	0.953333	0.51212	0.653467	0.413389
black	Lec14423.1	15.3872	18.0449	12.5303	7.22668	7.19125	8.04986	11.2499	13.2128	11.1473	11.3129	9.04721	7.54795	7.91183	7.56936	7.16355	5.37225	4.56605	3.52063
black	Lec14527.1	9.57793	9.94419	9.29829	6.30962	5.58897	7.21235	12.1864	10.0692	10.1636	9.80161	7.46891	6.97299	7.50147	7.41706	6.01973	7.32556	5.76218	6.4704
black	Lec14622.1	1.33993	1.28802	1.43035	1.96435	1.99891	2.15199	1.25007	1.48686	1.40337	1.2273	1.83088	1.39258	2.28147	1.65866	1.72121	1.82686	1.72509	2.13858
black	Lec14983.1	15.8484	12.109	9.69026	4.02121	3.39742	3.29813	13.9339	9.42321	10.3206	6.47919	6.40193	9.08851	8.42364	4.63487	4.81435	4.73952	2.97862	4.09451
black	Lec15016.1	8.87923	8.22475	7.63596	6.29537	5.39407	6.56593	8.70223	8.3174	8.57076	6.63546	6.73407	7.27171	7.47172	6.32294	7.22102	7.73137	5.85692	6.65092
black	Lec15022.1	23.0283	28.6366	28.0547	9.9017	9.30687	13.7606	22.3169	26.9342	24.7857	22.3215	13.1976	10.5622	8.19734	9.5955	7.18689	9.4934	7.70212	7.86807
black	Lec15247.1	7.21555	9.71862	7.69488	3.41825	3.4284	4.06544	7.86235	7.30966	6.62136	7.85721	4.78353	4.46826	4.9611	5.12036	4.15282	3.93068	3.47946	3.83841
black	Lec15393.1	8.81847	10.51	9.25781	6.51919	6.10489	7.23558	7.86296	7.77746	7.87776	6.12785	7.13134	7.06621	7.25871	6.50238	6.22808	6.23707	5.67946	5.84557
black	Lec15760.1	13.7548	11.828	11.8672	6.64336	7.17671	8.21713	13.066	11.6719	12.7933	12.8237	9.57011	8.88339	9.68145	7.00077	8.30039	8.78307	8.39147	7.66399
black	Lec15878.1	24.4401	23.0479	22.1026	5.50262	4.92906	4.97971	19.8771	20.1047	24.2244	12.5258	11.1079	9.82284	8.61879	6.47685	8.40743	4.62331	4.43646	3.89642
black	Lec15982.1	6.21175	6.63559	6.37669	4.29055	4.41368	5.63717	6.89105	7.91004	5.27593	6.39946	5.15821	4.08036	5.99796	5.53023	4.85882	5.50531	4.03896	3.75775
black	Lec16017.1	18.8947	19.8329	18.3424	12.7979	12.3411	14.1875	13.2807	17.2477	17.6976	14.2011	13.7539	11.2134	12.2027	11.873	11.8711	13.0567	10.642	8.78761
black	Lec35957.1	6.16115	8.2296	6.83128	4.90856	6.03175	6.12716	6.69448	8.41344	5.32698	6.61384	6.42574	6.09135	6.89689	7.38997	7.0749	6.72746	5.32956	5.47763
black	Lec16311.1	11.6839	13.6669	11.0294	1.53475	1.99378	1.8748	11.0257	9.93826	10.0616	12.4836	6.38814	4.87319	3.28017	3.82504	3.67369	2.4352	1.84019	1.52272
black	Lec16422.1	43.2737	48.5089	44.9321	25.406	25.3818	30.3708	50.2943	54.8633	57.0989	49.3226	40.6288	38.3319	41.1679	42.381	36.4029	24.9319	20.5336	19.5129
black	Lec16568.1	4.20391	4.60353	4.27946	7.58981	8.38011	7.62439	5.14803	5.14768	5.28804	6.63803	6.65069	7.46243	6.27764	8.66377	7.03766	7.809	7.1203	9.01051
black	Lec16807.1	17.8006	16.6186	17.3495	3.67507	5.7899	6.54093	14.628	15.7721	15.0444	17.2399	8.61927	6.23509	3.93651	3.58845	3.79404	4.63262	3.47908	3.08796
blue	Lec05827.1	7.16941	8.14375	7.63842	0.171099	0.397505	0.232532	11.5832	14.739	16.789	9.66542	9.80348	8.68821	4.36714	3.21327	5.10398	0.992415	0.41538	0.514231
blue	Lec05847.1	5.77412	6.04021	7.59165	17.7698	20.7751	18.7258	36.3869	43.1586	43.922	34.8023	29.4148	23.1114	30.7439	24.3971	26.8712	22.1135	23.9605	26.9759
blue	Lec05854.1	0.650371	0.707713	0.471329	0.577132	0.630479	0.448695	2.62271	3.26778	1.95411	2.04675	4.09229	1.1239	1.7393	0.647617	1.05498	1.70702	1.00484	1.77306
blue	Lec04716.1	7.67732	7.14779	8.40095	3.71501	4.72773	4.66602	9.59349	10.8117	7.92772	11.6894	6.74045	5.24351	4.7524	4.86706	4.41756	4.71993	3.65797	5.77907
blue	Lec05888.1	15.0829	18.0755	17.6487	21.0007	20.7984	19.9389	48.9991	41.5351	42.1488	32.0947	28.4803	25.076	22.0895	22.8945	24.9442	22.747	19.1042	19.1833
blue	Lec05907.1	4.31267	5.45809	4.68672	3.82485	2.71736	3.91189	5.76853	5.65758	6.80863	6.18081	4.41239	4.27564	4.55786	3.84245	3.90626	3.43857	2.27385	3.07144
blue	Lec05909.1	5.55443	6.1814	5.56193	3.58371	3.40511	3.12085	2.07222	1.93822	1.17567	2.5823	4.46511	4.40971	3.72334	3.89666	4.98041	5.52336	3.76079	2.78966
blue	Lec05915.1	4.65614	6.18483	6.16669	9.74497	11.963	9.8536	3.47758	3.48172	2.12447	4.39947	6.49001	6.37021	6.44076	6.65637	7.5031	8.61651	9.81066	8.96006
blue	Lec05916.1	0.690669	0.814725	0.662218	0.77707	0.400647	0.449781	2.77548	2.57122	2.50081	2.93836	2.7524	2.43857	1.46639	0.815173	1.81517	1.555	1.71006	1.71022
blue	Lec56933.1	49.5581	65.9887	61.5299	46.257	59.941	57.6941	44.1169	46.9296	46.9085	49.9	54.6683	43.8319	48.1239	52.5884	54.9795	59.4074	65.929	58.8356
blue	Lec05927.1	4.67372	5.22941	5.04149	4.13362	3.71796	4.76111	6.99186	7.4939	5.98614	5.90189	4.35367	4.40199	5.02251	4.15659	3.703	4.02071	2.95372	3.26889
blue	Lec05928.1	14.6524	16.1311	15.3794	10.1016	10.5417	11.8488	29.1968	30.9764	29.0204	36.0173	25.9702	24.3768	24.2062	22.2373	19.2433	22.8292	18.0159	18.2311
blue	Lec05930.1	10.1258	11.2515	10.5255	4.2612	4.12948	6.32615	16.3614	15.8499	17.4597	13.4282	9.78023	8.88898	8.18317	7.57524	7.98894	5.38734	3.76043	4.73759
blue	Lec05946.1	5.4745	6.76616	6.49218	9.05696	10.0338	10.9895	236.463	248.724	198.447	248.909	145.333	105.832	106.659	130.623	104.388	127.753	116.897	121.82
blue	Lec05971.1	1.59027	1.5875	1.18916	0.83782	1.62024	1.48317	2.12763	2.70921	6.1118	0.978966	0.919889	0.941924	0.439185	0.281744	0.777132	0.15411	0.204828	0.492016
blue	Lec05979.1	5.88561	6.50843	4.29132	2.37966	2.60088	3.54099	14.5113	12.7361	12.2932	5.53246	3.61804	2.82404	2.0877	1.63754	1.80752	2.30762	0.843709	0.354811
blue	Lec05999.1	230.347	190.623	188.352	236.01	214.271	195.941	289.424	248.489	256.79	244.548	252.749	278.243	257.139	235.353	248.431	223.627	252.063	221.796
blue	Lec06019.1	19.7493	15.8771	16.8554	18.5829	14.2615	14.5121	45.8733	48.6444	63.6596	28.6791	27.2702	31.8662	31.641	25.5375	28.8082	19.8574	16.5591	21.0878
blue	Lec06047.1	0.699386	0.841047	1.09853	1.31551	0.792568	0.649526	2.84171	2.97288	3.24758	2.57329	2.18091	1.39243	1.17803	1.11184	1.229	1.35603	0.93095	1.02695
blue	Lec06057.1	72.6125	73.1206	77.6568	112.543	113.134	95.6495	18.3277	17.6536	12.1636	17.464	53.3511	62.809	51.7402	68.7216	74.7488	86.639	83.6465	76.9688
blue	Lec06068.1	1.72853	1.62516	1.45631	1.55615	0.988281	0.981801	2.65609	3.92854	5.35219	3.17437	3.21462	2.52601	1.37202	1.03069	1.7561	0.775741	1.33347	1.69802
blue	Lec06074.1	0.842249	0.764712	0.421654	0.715608	0.251174	0.841966	2.74033	3.39009	3.61252	5.08857	3.5846	3.29985	2.2955	2.32859	2.25162	1.54128	1.6053	2.02411
blue	Lec06076.1	1.14945	0.622215	0.956833	0.98038	0.965171	1.26166	3.97684	5.89163	5.94969	6.94754	5.85681	5.02403	4.24688	3.84153	5.37528	3.62055	3.35021	3.09059
blue	Lec06079.1	1.52827	1.49363	1.49198	2.03558	2.24091	2.14135	3.99338	3.30254	3.16674	2.34785	2.29746	2.75306	4.06086	2.94931	2.20178	2.38126	2.21561	1.64206
blue	Lec06081.1	11.8108	6.60521	10.7256	12.1436	12.6747	12.7804	42.9709	36.2588	27.5436	21.4326	20.0702	17.7854	14.0622	10.0407	12.366	4.48549	3.71311	4.47026
blue	Lec06095.1	0.522308	0.715213	0.725884	1.80585	1.49481	1.54052	1.65178	2.69739	3.20333	1.74134	1.18901	1.19631	1.96008	1.53095	1.47853	0.806821	1.17445	0.579766
blue	Lec06104.1	2.12455	2.09178	1.68882	0.293412	0.363049	0.34584	4.4391	3.80506	2.5933	3.50696	2.08753	2.21968	1.40454	1.6781	1.92078	0.939192	0.970852	1.08381
blue	Lec06122.1	11.578	14.679	13.6585	17.4589	17.8112	22.2047	168.65	200.991	224.5	112.057	78.732	71.2053	50.52	45.0905	54.0852	14.5279	12.3701	10.5157
blue	Lec06138.1	16.1911	16.0284	15.7517	19.1883	20.2819	21.3407	28.61	24.3476	26.1708	26.7306	21.6008	21.9826	27.1793	18.7121	26.7058	22.0206	15.6387	17.9119
blue	Lec06139.1	10.3504	11.2536	10.6919	4.64375	6.59785	6.88722	17.8853	22.7946	23.7947	26.8403	22.9957	19.0729	18.2749	22.5863	19.9144	15.3538	18.7575	18.4311
blue	Lec06140.1	0.034744	0	0	0	0.114942	0.050009	2.05136	1.57723	1.24913	4.33544	1.80962	1.73418	2.30368	2.18358	2.47693	1.07617	0.73541	0.505977
blue	Lec06148.1	16.2621	15.5045	14.8271	10.7582	10.8783	10.7207	14.4654	17.8014	20.2508	11.9733	9.28339	10.0071	11.5615	10.3103	10.2945	8.45387	6.93484	5.74875
blue	Lec06150.1	215.375	187.391	165.444	228.732	245.255	233.493	252.482	327.12	415.076	139.855	154.951	135.617	127.781	97.3217	103.984	63.021	46.0388	39.0327
blue	Lec06167.1	15.8452	17.1556	14.9071	22.0339	24.1857	26.4045	49.0347	46.4603	54.2046	39.0238	27.7106	22.1782	17.3114	20.4943	24.3736	11.3392	10.5331	11.747
blue	Lec06168.1	2.84229	4.71711	2.16239	2.99916	3.64077	3.61738	5.19772	6.38613	6.58957	5.16252	5.59652	4.73305	3.29605	4.27838	5.22931	3.01983	2.44015	2.07782
blue	Lec06188.1	16.9693	19.4782	17.7502	16.8569	16.8895	20.7865	31.648	26.4604	23.5941	19.6077	15.2616	14.6287	13.6457	12.0726	10.546	16.2055	13.055	14.6422
blue	Lec06210.1	10.5388	11.2276	11.1982	10.1987	9.3885	11.5074	21.0927	19.582	19.6522	15.2629	9.25485	7.73572	7.52018	6.22256	5.9459	4.93678	4.10847	4.64971
blue	Lec06223.1	182.195	203.649	190.176	216.341	242.825	237.569	306.509	340.272	383.942	237.021	181.735	145.93	169.458	145.913	167.7	183.145	147.795	160.229
blue	Lec06224.1	25.1101	31.1975	26.0386	11.7942	9.93743	11.7049	174.021	150.274	149.233	119.189	82.4933	75.4878	51.0582	52.6235	51.4457	34.1077	30.7445	30.7828
blue	Lec06225.1	15.4216	16.505	15.2275	10.5546	12.0132	11.5779	6.50125	6.18227	7.14386	5.54467	9.37103	10.2405	11.3367	11.1493	9.19759	12.0631	10.4231	9.28373
blue	Lec06244.1	22.1886	26.4098	24.9188	44.6048	47.4686	49.3793	58.4623	74.8125	78.9388	54.4755	60.7144	59.9925	48.6157	54.9276	56.7337	53.1835	55.5879	55.7973
blue	Lec06245.1	2.54069	1.80271	1.77744	2.64047	2.93432	2.16845	2.82185	4.12208	5.58795	0.235276	0	0	0	0	0.124306	0	0	0
blue	Lec06249.1	3.21753	3.12071	2.85824	1.47481	1.85924	2.55454	5.15031	5.93046	7.97688	4.19337	3.49088	3.16851	2.46974	2.33077	2.36207	1.45128	1.11061	1.05185
blue	Lec06321.1	13.144	15.4377	13.8265	12.8986	12.6309	14.7531	5.9314	7.42912	7.60335	9.4754	11.0215	13.1654	15.3318	15.7559	12.2545	13.1349	11.1198	12.265
blue	Lec06336.1	5.21846	6.46445	6.2476	9.90886	9.27945	10.1482	24.7602	22.7115	23.4616	24.6353	11.6129	8.96159	8.47711	6.82757	8.09466	2.26444	3.24231	2.98568
blue	Lec06340.1	1.86561	1.87779	1.64287	1.54397	1.77938	2.18836	18.7767	18.2107	17.7797	13.4577	8.63407	7.58272	6.0951	5.25909	4.95058	3.43529	2.59133	2.54934
blue	Lec06347.1	67.4579	72.8128	76.7385	118.002	117.973	123.682	168.606	189.819	195.42	148.954	128.179	123.38	91.5965	81.0484	113.064	106.288	98.6113	95.0933
blue	Lec06354.1	12.544	13.6399	13.5847	8.91778	8.73744	9.82983	22.7335	21.7134	20.0717	14.71	15.9289	17.4355	19.14	13.8881	17.4779	9.80866	11.7467	11.3011
blue	Lec06360.1	1.19545	1.1256	1.04286	2.19147	2.48889	2.14164	6.58118	6.3965	6.81104	6.26776	4.20672	4.04274	3.25489	2.73271	3.1864	2.51075	1.59679	2.02776
blue	Lec06373.1	6.18995	7.34845	7.13885	9.02717	10.7717	8.48534	5.6203	5.22786	5.50502	8.74677	10.8238	11.1092	9.35458	10.6917	11.2284	9.7599	10.1851	8.2414
blue	Lec06381.1	5.24934	4.76862	5.00437	3.04416	3.81741	3.91417	9.0056	9.02268	10.1741	9.19596	5.79689	5.56861	5.28865	4.22903	4.49469	6.11512	5.59034	5.66099
blue	Lec06390.1	2.04269	2.14939	2.45038	2.0236	2.13593	1.9375	3.02603	3.53913	3.2794	2.91567	3.0182	2.50518	2.89219	2.4366	2.75141	2.94611	2.19795	2.12439
blue	Lec44180.1	2.69554	4.58203	2.90929	3.53763	3.05145	4.39134	6.2329	5.2189	4.49753	2.56811	2.11507	2.30588	2.95919	2.11644	1.36026	2.81526	2.16219	2.30925
blue	Lec06419.1	2.54594	3.01883	2.65584	2.15622	2.92123	2.77051	9.30384	10.422	11.4252	14.214	9.94127	8.80305	7.40788	8.59301	8.68005	6.40358	6.35723	7.53354
blue	Lec06426.1	9.5823	10.5795	8.68454	8.41988	9.15001	9.1545	9.0014	8.90965	7.84074	9.50144	10.5049	9.87626	10.0988	9.55857	9.78028	8.46745	9.13472	11.9073
blue	Lec06433.1	2.88495	2.76933	2.52079	2.20965	2.30473	2.17498	3.16871	3.16764	4.68726	3.2972	2.78197	2.78297	1.69817	1.51116	1.53058	1.70314	1.40721	0.861591
blue	Lec06434.1	24.0086	27.5948	23.3137	30.0465	32.8881	31.3152	18.0735	19.6752	22.975	20.0089	23.2187	25.6135	29.8545	25.2339	28.214	20.7933	21.1704	24.8966
blue	Lec06462.1	81.2001	99.5178	93.4324	105.295	117.881	126.763	115.594	125.159	114.866	181.024	111.755	85.7708	84.675	95.4744	88.3631	85.7037	113.207	88.3455
blue	Lec06464.1	3.48258	6.60815	4.34078	5.13175	5.97089	7.04239	9.30142	8.67583	8.80177	3.46019	5.69849	5.8473	4.09126	3.28448	6.34247	3.49507	4.81822	3.95887
blue	Lec06478.1	8.55636	10.8472	10.3581	10.5136	10.6188	11.6756	29.5492	29.2218	33.3282	29.851	18.9256	17.1119	12.7106	13.0166	12.5971	13.045	12.3323	13.0076
blue	Lec06491.1	1.11556	0.815618	1.129	0.581619	0.46074	0.444163	7.32485	5.88175	4.60911	6.08458	4.81684	3.97019	3.35656	2.02553	3.4313	1.99156	2.08398	2.16883
blue	Lec06511.1	12.9321	19.2592	17.1318	12.3562	15.8785	18.6487	18.9326	29.9615	35.3474	24.3001	18.951	19.3239	13.9978	19.5538	16.86	6.35184	5.88769	4.85151
blue	Lec06527.1	81.0503	91.2343	90.409	50.0014	57.294	64.1087	102.681	126.798	124.892	151.314	98.0473	82.6642	79.9794	98.7491	75.8858	78.3532	72.6523	66.0121
blue	Lec06528.1	33.6087	27.8336	24.7459	5.84711	8.70144	7.79664	68.1036	63.9922	57.8484	63.7699	28.6022	17.2874	14.7412	13.6492	9.65687	11.9639	11.2684	13.1869
blue	Lec06536.1	42.7427	42.9025	41.4093	35.6329	39.6451	37.8081	47.6079	54.4731	53.1881	39.7481	42.4753	38.3029	38.2794	40.6394	48.9822	31.3731	31.6396	34.0232
blue	Lec06553.1	1.62749	1.38661	1.23378	1.2417	1.46905	1.18893	7.19711	7.42914	8.40115	1.26446	1.01016	0.945868	0.506457	0.257399	0.506608	1.10091	0.666809	0.883018
blue	Lec06557.1	3.92148	3.84312	3.10068	1.61712	1.635	1.85065	4.25368	3.81622	4.13392	4.61092	4.32726	4.57131	3.63347	3.26975	2.99011	1.8555	1.90622	2.4475
blue	Lec06581.1	6.40418	5.7481	6.19632	7.65506	9.06072	7.14902	20.2882	13.7012	13.8263	12.0538	6.6469	3.01784	1.65692	0.847744	3.06719	2.62495	1.46748	3.47996
blue	Lec06586.1	10.9842	13.1669	9.09578	9.72709	13.3877	12.1968	2.51705	2.99143	3.62223	7.55705	7.11994	6.86904	6.5673	6.75145	6.04799	10.9721	10.2623	8.73957
blue	Lec06593.1	9.79115	9.91202	8.34109	10.3815	10.6476	10.4549	7.29109	7.77859	7.10132	9.07141	9.95778	10.2846	8.7289	7.58525	10.9236	10.1743	9.10497	10.9032
blue	Lec06597.1	25.398	33.4198	33.6284	17.4217	25.6225	22.9633	13.7705	14.1046	13.0768	21.6166	18.0427	19.9415	18.7413	20.1419	21.1487	25.3956	39.0786	36.544
blue	Lec06600.1	19.623	18.6615	19.0914	19.4485	19.3197	21.2374	29.5246	32.8589	37.0133	27.2086	27.8263	28.0881	27.7857	29.5672	26.7726	25.5184	24.6003	25.8556
blue	Lec06607.1	5.47489	5.66416	5.34361	3.5406	3.76239	3.30527	32.9391	39.7668	39.07	31.8994	17.5908	13.2679	11.6075	9.99093	12.7306	10.0202	10.6886	10.8909
blue	Lec06616.1	49.769	48.5023	53.1927	35.0898	35.3348	36.3962	82.3421	77.5618	80.8429	63.5475	49.5764	45.0375	35.876	30.6725	41.781	20.0072	21.6529	14.0471
blue	Lec06622.1	1.22289	1.07978	1.329	1.50865	1.35714	1.63853	14.8399	17.5	18.7161	10.5091	8.46147	8.23547	9.48304	7.38385	8.68627	5.61792	5.40929	4.93643
blue	Lec06624.1	17.9995	18.2877	17.6532	21.0081	21.6919	22.5776	65.0651	59.2941	63.3878	44.0371	24.3343	22.9715	15.8956	15.3772	14.9945	20.9158	18.8591	20.0105
blue	Lec06655.1	10.3447	11.1315	12.4861	12.8564	11.4555	14.5006	30.2681	36.7468	32.6506	15.3431	14.8234	14.2522	19.2911	15.2029	14.952	7.62252	6.66771	7.24518
blue	Lec06656.1	28.8785	28.943	25.3001	20.897	26.6977	21.5969	2.98624	2.8197	1.65114	8.9819	12.8104	18.8152	19.1253	19.408	16.4852	28.3303	27.6045	23.5035
blue	Lec06709.1	2.00203	2.14834	1.99208	3.26831	3.14153	3.52327	0.503333	0.628895	0.379083	1.01387	1.42885	1.98689	0.860079	1.36472	2.56083	1.62063	1.2531	2.56866
blue	Lec06773.1	4.74346	6.88901	5.31661	2.01095	2.26974	2.18303	20.3521	19.1987	20.6113	10.846	6.17339	5.40028	3.52804	3.23057	3.93874	3.37974	4.07197	2.43931
blue	Lec06797.1	20.0735	25.0363	11.9888	27.2935	48.6456	24.1785	16.312	14.5016	6.53088	4.16014	11.3499	13.1376	19.9647	24.3984	17.181	33.388	41.1853	35.7895
blue	Lec06821.1	1.41712	1.35059	1.26604	2.47114	2.38748	2.25181	4.39768	5.10421	5.37855	3.99599	2.87221	3.46882	3.6341	2.97886	2.82648	3.44461	3.41401	3.62643
blue	Lec06838.1	0.053735	0.161691	0.11478	0.194386	0	0.103434	1.36367	3.79062	2.75611	2.96882	1.95779	1.22214	0.894812	0.712928	0.34826	4.79029	2.76405	2.41518
blue	Lec06923.1	14.6597	16.688	15.8918	13.6014	13.6233	16.4708	23.8893	25.4329	21.6552	25.8217	15.9793	11.9204	10.3307	10.5185	9.29864	15.5223	13.452	12.4949
blue	Lec06965.1	39.5405	36.1394	32.7733	33.0528	40.3093	43.0848	37.7071	46.6071	53.872	39.2147	36.2219	38.6322	34.8602	37.3111	38.1017	28.3276	32.6276	31.0077
blue	Lec06982.1	0.802069	1.86108	1.26866	1.48555	2.87565	1.60419	4.29003	4.59323	1.2937	0.40036	0.382932	0.449317	0.520527	0.378328	0.62311	0.153582	0.328092	0.855495
blue	Lec07011.1	1.05982	1.01053	1.25974	1.33384	1.66812	1.85962	7.24814	7.10469	6.51694	8.75251	5.79239	6.26282	3.44329	2.8953	5.39803	4.54198	5.4622	5.59638
blue	Lec07047.1	1.03877	0.21722	0.92739	2.65773	4.79046	4.16741	10.8771	11.7355	19.8111	0.72346	0.252387	0.23409	0.235457	0	0.534205	0.05399	0	0
blue	Lec07072.1	23.3226	19.5678	20.3364	21.6418	21.0848	21.691	15.3021	12.7724	12.4463	17.5856	17.1707	18.2738	17.9279	21.7394	20.6833	25.2766	25.2512	24.0125
blue	Lec07118.1	13.603	14.2229	12.3148	8.16554	8.81745	8.03	17.211	15.2939	17.897	12.9254	16.4113	15.9054	15.9794	16.0714	14.9854	7.87776	6.93389	8.62012
blue	Lec07186.1	1.19555	0.698747	1.01794	1.05364	1.76526	1.5205	2.06055	2.11605	2.64311	1.58504	2.65088	2.33673	1.94169	1.64325	1.6243	1.85021	1.43895	1.67267
blue	Lec07193.1	9.72872	11.4758	8.6394	5.78493	7.20302	6.17536	31.5698	38.4976	39.3488	32.6138	20.1422	15.3878	15.8176	15.9897	15.8794	10.8483	10.228	11.4448
blue	Lec07210.1	29.3322	33.11	29.1836	30.785	35.7263	35.921	51.7286	46.6267	39.4255	57.3905	45.9491	41.8075	35.0004	42.4405	38.9401	43.3876	42.8805	47.5191
blue	Lec07241.1	108.747	113.161	112.568	90.7268	62.4949	81.1359	51.0399	37.2398	34.9528	98.4876	81.2399	76.5196	94.2151	73.0021	73.1634	115.49	89.5969	103.778
blue	Lec07270.1	0.341027	0.47607	0.345994	0.515884	0.22439	0.45352	3.76494	3.54657	3.59482	4.44585	2.46602	2.14834	2.51871	1.55646	1.60273	1.26629	1.65603	1.48374
blue	Lec07279.1	3.05561	2.87891	2.47533	4.05384	4.5121	4.87864	8.48046	11.0681	11.0907	7.0816	7.77229	8.61506	6.7572	6.37176	8.53524	5.10159	4.82131	5.92716
blue	Lec07281.1	14.6788	14.3447	17.2657	6.48164	7.51023	7.67236	19.0044	19.8695	16.5842	8.75703	8.36399	5.14349	5.12324	2.90469	5.35563	0.808264	0.185905	0.388031
blue	Lec07321.1	3.09905	3.19053	2.64403	1.29292	1.59087	2.15099	7.92829	9.97649	10.4795	11.5118	7.47743	7.78794	7.12198	6.45613	5.80277	6.36317	4.46324	5.32111
blue	Lec07336.1	1.9371	1.48084	1.47774	1.48259	2.16144	2.04176	14.8821	20.5883	20.1416	4.8394	8.55062	6.32628	13.6528	11.5423	12.2555	3.29566	3.50659	3.99991
blue	Lec07417.1	1.17477	1.56654	1.71393	0.394364	0.443703	0.758465	43.7765	31.7527	26.7383	9.78726	8.34812	4.88934	7.49422	5.14533	6.01393	3.7332	2.84602	3.17484
blue	Lec07422.1	4.88469	4.32725	4.64217	5.65292	6.5088	4.95531	27.536	36.7893	47.5167	6.15796	5.12011	5.56422	2.19922	1.43379	2.97911	9.95421	7.37042	7.53926
blue	Lec07446.1	32.6795	37.9581	38.2975	31.3974	32.9494	36.3605	127.899	134.853	133.772	87.2392	69.5836	69.8264	73.5123	73.8865	69.5046	48.7771	48.1776	46.4367
blue	Lec07456.1	7.03949	7.72503	6.73339	6.50047	7.20989	8.3788	4.70102	4.56227	5.34387	4.95312	7.45541	9.94103	7.76609	8.60795	7.91549	9.18045	7.75277	8.73962
blue	Lec07463.1	6.30924	8.13022	6.21088	8.223	5.79065	8.12108	4.92533	5.80876	6.67658	5.55638	8.14882	6.45711	8.62493	7.58752	8.09561	9.85368	8.10629	8.72579
blue	Lec07465.1	2.59394	2.24838	3.02467	3.04017	4.02303	6.00017	81.2341	98.828	92.931	162.567	91.4128	76.3786	94.7756	110.78	91.5762	44.1359	54.1343	60.9014
blue	Lec07490.1	1.17649	1.03231	1.00282	1.01836	0.884389	0.835735	6.43213	6.74097	7.46887	4.47465	3.57724	3.75161	2.47564	2.71674	2.80925	2.11058	1.5108	1.54562
blue	Lec07524.1	0.444033	0.444639	0.32202	0.112728	0.426288	0.261247	57.7078	49.2647	36.6633	29.1154	14.7479	13.018	5.97352	4.01557	5.45322	11.0978	7.55654	14.5791
blue	Lec07534.1	11.233	11.6811	12.078	8.35329	10.4769	10.3617	20.8701	26.6436	27.8162	19.3371	15.0832	11.543	7.75363	8.68276	8.90657	9.97035	9.29272	8.32524
blue	Lec07557.1	4.11112	2.59945	3.10182	7.22908	7.69935	7.66418	11.3608	13.5251	16.261	15.728	10.7538	7.76814	6.34629	5.49269	7.92873	7.5468	8.19045	7.88766
blue	Lec07562.1	26.324	26.3342	25.7206	39.3021	37.4878	35.4069	16.7742	21.0403	19.0831	21.2416	24.5409	27.3779	27.8231	24.0218	25.6038	32.1792	27.3747	27.2601
blue	Lec07624.1	0	0.649455	0	0.744361	1.1123	0.478853	1.30372	3.65064	3.22041	1.22405	0.741888	1.00732	1.19019	0.187295	0.999701	4.14388	0.711267	2.12753
blue	Lec07636.1	1.5075	1.50656	1.44613	2.07342	1.67883	2.20655	2.73155	2.72911	3.42668	2.35043	1.58289	1.92133	1.40209	1.18978	1.28035	1.13662	0.702978	1.22904
blue	Lec07709.1	1.29504	0.785854	1.09806	4.76019	4.76068	3.2327	5.87397	17.5591	24.6133	0	0.120011	0.180883	0.411079	0	0	0	0	0
blue	Lec06530.1	6.3708	7.62696	6.0285	4.21629	6.39913	5.92604	1.46944	2.5372	1.96737	2.69698	4.82377	5.27074	6.35297	7.30301	5.93091	6.55577	5.59577	4.79319
blue	Lec07746.1	0.376258	0.183025	0.197762	0	0	0	2.1635	2.93459	3.57409	2.95569	2.2131	1.047	0.964042	0.830033	1.47036	1.4781	1.30746	1.00235
blue	Lec07761.1	44.8692	38.788	46.3596	38.9943	41.5004	43.793	57.3496	68.1976	60.0469	58.3018	56.6033	50.9559	37.709	44.7294	43.4645	38.3025	37.1642	22.5705
blue	Lec07761.1	12.3699	9.90479	13.6555	11.1974	12.2641	12.9675	19.0314	24.3499	18.2202	15.5274	15.9761	14.238	13.2104	12.7919	13.9854	13.1089	10.9073	7.81038
blue	Lec07781.1	5.28846	5.79684	4.47424	5.23058	5.96704	7.10338	8.02927	8.66815	7.92747	8.6132	7.69044	7.81676	7.21565	5.6434	6.05191	7.29667	5.42838	5.76614
blue	Lec07800.1	2.86846	3.59065	4.35897	3.15872	3.16704	2.85247	1.23286	1.4985	2.07176	2.00088	2.50339	2.42887	2.73882	2.8119	3.11751	2.5408	2.5617	2.71427
blue	Lec07812.1	3.98319	4.85962	5.43069	4.01536	4.29188	4.68672	10.2532	11.0324	11.5913	10.8098	9.1221	8.86153	9.24121	9.42536	8.43072	7.08363	6.62834	8.10663
blue	Lec07843.1	131.828	154.947	169.372	157.201	173.425	175.986	235.782	256.191	275.294	266.82	240.367	201.525	182.316	215.121	190.787	221.871	255.11	217.914
blue	Lec07847.1	12.0095	10.7387	11.103	5.11498	4.6203	5.34293	17.366	16.9581	17.6709	14.685	10.8515	9.53707	6.00525	6.32503	7.01054	6.44314	5.31677	6.16413
blue	Lec07879.1	2.41133	2.99905	3.04033	3.85787	3.54362	3.99758	11.7434	12.2093	13.3167	11.3495	10.0598	9.28882	10.1101	8.59123	9.87785	7.80274	8.52441	8.36192
blue	Lec07880.1	8.44499	8.87129	6.98142	6.99157	7.38049	7.06038	5.23274	4.59705	4.39283	7.59657	6.66748	7.45447	7.5019	7.83463	7.19911	10.6518	12.0716	9.39193
blue	Lec07898.1	0.553592	0.681646	0.446994	0.891662	1.10743	0.777119	1.36834	1.90872	1.89725	4.28125	2.03804	0.991546	0.412807	0.461865	1.08765	1.37088	0.777693	1.97908
blue	Lec07907.1	4.20564	4.99439	4.40688	2.58666	2.5033	3.25315	7.55976	8.11646	9.004	8.74348	5.10748	5.33255	3.75217	3.01083	3.72296	4.8132	4.42507	5.523
blue	Lec07918.1	17.4819	16.3095	17.5101	14.4575	16.9989	16.1522	27.4464	30.0617	31.0101	23.3376	24.7772	22.2026	25.7204	22.0023	25.0635	12.8948	12.7969	13.2889
blue	Lec07927.1	0.79774	0.823112	0.107687	2.49115	1.76014	2.00136	4.275	2.82547	4.03272	3.53492	2.87504	2.99508	2.86153	3.69777	2.57239	3.17872	1.74082	2.44362
blue	Lec07942.1	4.4192	4.11116	3.70511	6.96839	6.82578	6.29121	10.7877	11.1043	10.3916	8.0221	6.9087	5.57253	7.14166	7.21295	5.26288	5.91368	5.44886	6.38696
blue	Lec07960.1	7.83413	10.5814	8.87097	8.66675	7.88586	10.0006	42.4821	39.1147	34.4305	31.4697	17.9328	11.9892	12.003	11.219	10.6748	8.88119	7.21667	8.0075
blue	Lec07974.1	2.34532	2.18824	1.66887	1.93205	1.96226	1.82454	12.5939	16.7993	16.9889	15.4906	16.4752	16.6803	13.9913	12.072	12.3379	13.5179	10.6526	9.28522
blue	Lec07980.1	17.6199	18.1337	17.7111	34.0711	43.8346	40.4499	101.894	115.697	125.311	72.3012	53.4306	36.3035	36.3941	29.2022	31.1358	3.31345	2.11339	1.06577
blue	Lec08004.1	39.049	40.5111	39.3999	38.9487	41.1371	41.2989	51.9524	57.8124	58.5502	40.8383	39.7808	34.6075	32.5353	32.3319	31.6015	42.1359	39.3725	38.8391
blue	Lec08020.1	18.0623	21.5166	20.407	14.4109	16.3452	15.6189	29.3149	30.4841	28.6498	34.3307	26.3047	25.359	22.9511	26.5442	25.368	23.8251	25.1988	32.1466
blue	Lec08033.1	8.1458	7.81633	7.91385	6.04222	5.28316	6.12235	26.2644	25.4233	24.9772	18.3536	16.9852	15.0141	16.0931	11.3835	13.7767	13.1265	10.1047	10.1851
blue	Lec08046.1	12.7594	9.9983	11.592	8.07838	9.55766	10.616	40.5279	36.9357	40.0085	29.3813	24.5162	24.0585	32.4199	25.5937	25.1024	19.1346	16.2538	18.5769
blue	Lec08059.1	0.302513	0	0.197155	0.107887	0	0.175864	16.9437	15.7072	16.7532	1.83807	1.87761	1.60364	0.984695	0.247883	0.349477	0	0	0
blue	Lec08101.1	3.45725	4.52501	4.17652	5.50054	5.89307	5.33756	31.693	36.1665	44.0744	16.1434	14.5748	12.535	11.8537	10.3316	12.2554	8.12167	5.12449	7.36942
blue	Lec08124.1	0.540603	1.30368	0.783955	0.912569	0.614084	0.80755	3.19702	1.89472	2.12941	3.13177	2.14378	1.47055	1.94785	2.05328	2.65517	2.23839	1.62817	2.17346
blue	Lec08128.1	18.8287	18.1533	18.8319	15.9456	19.356	18.3502	18.8409	14.8854	16.4099	15.4534	17.1793	23.7529	19.2644	19.6972	26.2	21.3402	27.3129	24.8698
blue	Lec08138.1	14.7371	12.464	9.91917	14.14	11.0521	13.3177	10.6296	9.8317	8.20324	13.324	15.4904	15.4954	12.1009	14.4321	13.5532	16.6084	12.0918	12.5856
blue	Lec08154.1	13.4666	15.9224	12.9559	6.73344	9.37098	8.65784	5.24591	5.36587	6.26141	7.35802	11.1491	14.0326	12.4999	15.9212	13.7037	14.4706	15.7616	16.277
blue	Lec08159.1	31.798	31.0223	35.774	32.0647	25.797	29.8584	38.758	39.1712	28.4035	66.0157	36.0123	29.2713	29.377	30.3464	34.0561	36.6203	40.6379	38.3806
blue	Lec08162.1	5.5937	5.80411	5.89475	3.25671	2.14943	2.96333	2.90811	2.14588	1.23267	1.76196	4.05499	5.49978	8.08992	3.55865	4.69202	6.65187	4.18506	7.15612
blue	Lec08171.1	1.98033	2.51464	1.90011	2.06296	3.02758	2.08556	4.95008	6.52451	5.88449	5.86599	5.54277	5.20043	4.63737	5.1999	4.75175	4.9665	3.0933	4.46839
blue	Lec08183.1	17.2508	16.2443	16.9485	12.8016	11.9616	14.0158	33.1107	34.2804	34.9273	28.0911	21.3424	18.9113	18.2949	18.6438	15.7552	14.6329	10.7909	11.3499
blue	Lec08197.1	6.24616	6.6669	6.76636	5.02362	5.47375	6.12035	11.9747	11.6817	11.2427	10.5784	5.83492	6.43053	6.99324	6.23997	5.80037	5.2603	3.65392	4.4852
blue	Lec08199.1	2.03523	1.83563	1.59931	0.937026	1.13179	0.862576	8.99015	6.87287	6.89595	6.91141	6.25337	6.56244	6.3462	3.78327	5.03939	5.57666	1.94856	3.99027
blue	Lec08200.1	17.5228	23.2629	17.9154	41.7843	51.3953	52.7083	182.816	184.705	188.382	34.4235	30.0864	21.3175	13.6898	6.0052	9.54877	0.359056	0.128769	0.110836
blue	Lec54767.1	1.13346	1.23872	0.912917	0.759264	1.06404	0.900479	22.1896	24.9875	20.8081	19.3984	12.2663	10.7888	9.37625	8.62916	9.64941	4.46089	5.02301	5.18549
blue	Lec08233.1	22.1595	19.3603	19.6009	5.37146	7.4997	5.28173	73.4313	85.1775	98.3936	67.5493	33.4344	24.8263	22.8673	21.5951	22.4957	23.0127	15.9894	16.867
blue	Lec08238.1	6.27514	8.11987	6.97765	2.65824	2.98845	3.47952	7.28404	8.24849	8.11337	11.1138	9.00539	7.89157	8.50795	9.73805	8.08697	6.17298	5.86194	6.01226
blue	Lec08273.1	1.84225	2.37023	1.91588	1.65494	2.06849	1.16686	13.826	18.0038	15.3497	10.2954	5.2102	2.86135	1.54546	1.36118	1.38706	0.19759	1.33723	2.24334
blue	Lec08282.1	3.88363	3.40332	2.73161	1.82046	1.71969	2.21894	0.88402	1.23658	0.938538	1.46695	1.87169	1.75783	1.26515	1.75846	1.90322	1.929	1.72808	1.53786
blue	Lec08283.1	0.332868	0.206463	0.128116	1.68804	1.7844	1.54102	33.5202	27.5585	26.3821	8.00593	5.31802	4.34057	0.996682	0.853629	0.855324	0	0	0
blue	Lec08291.1	3.10181	2.12978	1.8283	1.23881	2.2805	1.55834	0.807773	0.951954	1.12235	1.21292	2.04761	1.20661	1.24038	2.09911	1.6693	2.1597	1.71982	1.81065
blue	Lec08302.1	0.217736	0.169325	0.199826	0.806293	0.767941	0.782097	4.20903	4.16388	2.96508	1.21117	1.93165	1.88142	2.40358	1.93456	1.74484	0.744758	0.777212	1.0615
blue	Lec08304.1	1.89915	1.3332	1.36441	0.624636	0.704878	1.25739	8.75569	8.53583	9.33767	5.35826	4.64006	3.88994	3.53058	3.62815	2.38984	1.71492	2.22568	1.16384
blue	Lec08305.1	7.29523	7.30719	8.05268	6.63222	5.96472	7.13772	3.7468	3.97057	5.55391	6.31661	8.2769	5.60349	5.25066	6.11401	5.85535	5.96402	7.17972	9.45775
blue	Lec08338.1	8.90262	10.4442	9.20835	8.17034	9.80189	9.95916	16.51	16.7276	17.36	20.2762	14.3251	14.3505	13.3407	12.1224	11.7036	11.2836	9.60615	12.6573
blue	Lec08372.1	1.55711	1.61553	1.54549	1.24441	1.21641	1.28477	0.952653	0.945055	1.39465	1.12437	1.45575	1.19849	1.40193	1.45097	1.40556	1.60227	1.35005	1.18062
blue	Lec08388.1	2.54184	2.33635	1.79056	1.43319	1.19794	1.75239	48.9802	37.9066	29.2639	18.2665	11.5709	10.6702	8.69479	6.34154	6.83308	4.4051	3.02205	4.48369
blue	Lec08410.1	30.1412	32.3729	31.5247	28.5649	29.3016	31.2952	44.7335	46.7298	40.94	51.6004	47.7998	40.0781	45.4455	43.6517	44.0031	40.734	42.8975	45.4801
blue	Lec08418.1	2.87957	1.88906	3.74405	2.22612	2.33065	2.68651	10.0814	11.9349	7.42868	3.12238	3.46692	3.55377	2.3237	0.559682	1.17203	1.5883	2.00691	3.05928
blue	Lec08434.1	29.7537	30.6507	32.2044	22.961	23.3749	25.926	44.0084	39.9459	41.2396	30.1933	20.6501	16.4353	18.306	17.6901	17.0011	14.441	12.0078	13.8569
blue	Lec08457.1	48.366	51.6108	47.7537	46.5887	43.0683	48.6034	85.0945	77.6108	81.2391	70.6112	61.4111	65.699	69.8926	58.7369	58.88	34.937	26.3718	28.6276
blue	Lec08478.1	1.07675	0.925159	0.961934	0.574713	0.787888	0.567658	6.63216	8.35688	10.2888	3.86932	6.58629	6.14832	7.14335	5.50206	5.54222	4.39318	5.47079	4.99003
blue	Lec08480.1	9.57547	8.50238	7.81393	14.7377	16.275	17.509	5.42842	4.80806	4.6891	9.90083	25.5022	34.1792	41.4361	31.9714	27.4757	25.566	29.8966	28.9496
blue	Lec08490.1	3.79818	4.9064	4.59926	2.54926	2.11907	2.50886	11.4697	11.833	14.0446	8.69432	5.14931	5.02945	5.69474	4.92558	3.90197	2.15517	2.12736	1.99686
blue	Lec08501.1	1.18113	0.915236	1.24603	3.40695	3.54273	4.73098	11.8454	13.6893	10.6951	6.83476	6.00157	5.35571	5.77311	5.12738	5.77414	3.63865	3.11494	4.07275
blue	Lec08504.1	17.032	19.4979	17.2998	12.9395	13.2767	14.3698	24.4854	22.3976	17.1374	17.436	16.3622	17.6169	15.7486	15.1229	15.9226	15.1232	15.2297	16.2937
blue	Lec08518.1	4.7988	4.17743	3.65489	3.50883	2.94322	2.68201	8.07734	10.8255	10.7099	7.82024	5.36146	5.72546	6.3602	4.6107	5.52557	3.79264	2.98231	4.58124
blue	Lec08519.1	3.12485	4.1142	3.43068	2.43205	2.47076	3.23317	7.37213	10.1575	10.4772	8.04154	6.0818	6.21293	5.84015	5.81282	6.00396	3.88667	3.31831	2.92701
blue	Lec08553.1	11.6404	11.4362	11.0031	16.2272	16.5166	14.6311	31.2601	41.438	44.7647	29.2255	20.0112	16.5047	10.8108	11.347	11.7303	13.8183	15.9286	17.4725
blue	Lec08554.1	40.3751	41.8781	38.646	73.6735	78.1512	81.9896	146.145	149.083	179	92.6448	86.2889	81.7761	77.0926	61.882	78.8372	65.7067	54.3388	62.6163
blue	Lec08582.1	14.3671	17.1994	15.6962	10.9869	10.915	13.8971	30.759	36.7132	40.2038	26.3741	22.8659	23.1193	23.3381	21.444	22.9702	14.5079	13.9691	15.4388
blue	Lec08592.1	13.6396	16.6278	16.1704	25.6709	27.5179	26.9609	38.5335	42.6308	47.2203	25.4189	23.9885	24.1155	25.2153	23.313	30.1349	18.0214	15.1263	19.0411
blue	Lec08594.1	0	0	0	0	0	0.22667	8.02666	0.851699	0.572811	0.62139	1.60127	7.50494	0.041958	0.197301	0.926591	0.076072	0	0.641901
blue	Lec16651.1	52.0507	59.5806	53.2022	50.1444	58.0577	52.0115	35.6082	29.2014	23.1192	27.3779	36.7054	37.1216	44.4081	42.6282	44.803	46.5288	47.1873	37.641
blue	Lec08619.1	0.360222	0.590851	0.777213	0.605503	0.628898	0.744309	4.47053	3.12012	3.34923	3.76755	1.48483	0.746403	0.348634	0.680761	0.268345	1.36047	1.06799	1.13605
blue	Lec08620.1	0.274822	0.336019	0.377182	0.364915	0	0.556415	4.03529	3.83062	2.55274	3.35453	1.06318	0.638952	0	0.192779	0	0.775113	0.338237	0.544173
blue	Lec08643.1	7.43397	8.75917	8.28122	9.95657	9.64493	10.8666	21.7317	21.4793	20.6006	23.1834	16.3786	14.2858	13.8583	12.4629	14.0873	8.29913	9.05868	10.8612
blue	Lec08652.1	8.07112	9.36518	9.43757	11.0499	10.2319	10.3172	23.103	25.2843	25.3967	17.7479	18.8141	15.2509	17.3165	13.4872	14.2798	12.8397	11.5096	13.038
blue	Lec08655.1	1.0969	0.654133	0.510367	0	0.112509	0.178125	13.2068	7.87949	5.94821	17.225	12.3903	12.8201	1.43753	0.913702	1.61713	2.95563	2.8736	2.67377
blue	Lec08698.1	6.1479	7.30511	6.29244	5.69894	7.48741	8.09025	41.2184	36.9496	34.4774	26.6096	11.2016	8.39892	4.55296	4.23856	3.69322	5.88597	6.0108	6.66059
blue	Lec08724.1	0.814647	0.506819	0.699264	0.755454	0.709481	0.450731	6.06949	8.01151	8.47771	9.12078	7.03543	6.30738	4.83791	5.67926	6.4359	3.65247	1.99474	3.81779
blue	Lec08773.1	2.63713	2.6606	2.81602	2.40982	3.0104	2.3357	3.07692	4.17514	4.77532	4.33752	3.55525	3.64622	3.28241	4.04374	4.1559	4.30428	3.07855	3.84344
blue	Lec34946.1	4.92426	5.17292	5.37611	5.24131	5.00638	5.09485	9.83701	10.741	11.2022	10.6101	6.97766	7.89934	9.33541	7.76253	8.01861	6.29662	4.13724	5.93356
blue	Lec34945.1	0.209674	0.164248	0.124687	0.289926	0.289388	0.337523	2.35937	3.34023	3.36882	0.801088	1.2758	1.0477	1.07062	1.18751	1.0695	0.759149	0.995489	1.0849
blue	Lec34940.1	0.770281	0.972145	0.941776	0.593375	0.618701	0.816128	5.12519	8.18127	11.2886	1.80599	1.54779	1.17085	0.938891	0.544759	0.880158	0.249582	0.38614	0.366172
blue	Lec34923.1	2.29963	2.09703	1.52919	3.75308	2.55264	2.41029	5.18952	6.03488	6.94217	4.22439	4.75144	4.50042	2.69361	2.14109	3.19826	2.08623	1.58682	2.14521
blue	Lec34914.1	0	0	0	0	0.166153	0.087492	8.03417	10.8483	11.7442	2.41697	0.53477	0.434562	0.23177	0	0.339513	5.61672	1.6795	1.53209
blue	Lec34906.1	2.60262	2.47562	2.44166	0.333937	0.465432	0.387893	2.61611	3.72781	3.45429	9.41921	6.10777	4.91871	4.37296	2.45608	4.29813	3.06948	2.47469	2.33176
blue	Lec34903.1	22.9774	27.3762	26.9295	26.7634	33.5702	33.0699	51.6311	45.7596	33.8009	48.9388	36.2516	30.9543	30.9679	30.6013	31.5072	30.4176	36.7286	28.1479
blue	Lec34891.1	1.53561	1.57654	1.25391	0.956988	1.0672	0.925059	14.2846	16.8591	17.7257	10.1337	6.59382	5.96895	5.64348	3.72279	4.53734	3.67288	2.70741	3.26815
blue	Lec34844.1	0	0.016461	0	0.883078	0.193921	0.067529	9.56275	11.4363	11.0195	0.860407	0.581561	0.369539	0	8.57402	0.048272	0.246711	0.271876	0.245644
blue	Lec34824.1	39.4918	36.1022	36.9057	17.571	22.4176	18.2975	68.9474	62.8713	63.7545	53.5232	47.6187	53.1442	43.6101	35.4372	44.826	35.2217	34.4239	38.3504
blue	Lec34796.1	43.6461	47.0917	42.0765	41.1599	35.5249	42.0345	69.4156	76.0474	85.908	55.4122	53.0986	52.4446	60.1039	51.9429	51.281	33.8677	29.2288	34.173
blue	Lec34793.1	75.1992	70.7946	73.3863	55.9788	38.2033	41.0671	108.759	109.788	125.456	159.5	102.959	59.1985	19.2487	32.7865	52.2869	18.7199	14.703	25.0665
blue	Lec34787.1	6.5558	6.90278	6.4192	9.1343	8.69978	9.31134	11.5661	13.4875	13.6953	7.88474	6.66622	6.407	7.06217	6.70786	6.28402	4.16946	3.55896	4.67678
blue	Lec34780.1	11.9458	14.9654	14.6743	8.46585	7.3782	7.68636	2.43091	2.21809	3.12424	3.77505	4.59855	4.68331	4.69236	4.40939	4.26715	8.39238	6.62519	6.22009
blue	Lec34776.1	14.7803	16.1763	15.9618	12.5971	14.2562	14.9576	24.6611	31.6799	36.8494	27.4873	18.6718	17.8527	11.751	13.3705	14.1367	7.53614	7.4722	6.33479
blue	Lec34773.1	3.09543	4.51907	4.56191	3.86364	3.34944	4.24972	7.28927	5.19333	5.46511	1.37543	0.968011	1.25349	1.25937	0.600541	1.46475	1.6744	0.947867	1.25737
blue	Lec34770.1	0.934374	1.00514	0.883964	3.53152	4.03091	4.11111	15.8029	15.4212	14.8273	29.6019	10.1317	3.64635	6.36855	3.35735	4.89201	20.2305	7.79345	9.76066
blue	Lec34760.1	10.7692	9.47496	10.0012	4.48811	3.42308	4.63102	21.6901	19.1585	20.2537	14.1108	12.6294	14.264	14.041	11.5696	12.6298	7.07516	5.6014	7.9465
blue	Lec34720.1	2.74177	1.62303	1.16515	0.400391	0.606541	0.272768	8.74487	6.63036	6.42895	5.4841	3.11869	3.15978	1.71702	0.676539	0.811449	0.82761	0.453519	0.757095
blue	Lec34705.1	6.36964	6.715	6.81414	7.48678	7.98952	7.96375	14.7829	18.5893	21.5681	13.0231	13.9085	11.8751	12.7969	13.2376	11.7179	6.32818	5.65203	7.81509
blue	Lec34693.1	1.73384	1.56899	1.48811	0.971194	1.02615	1.17002	7.98032	7.04875	6.71374	2.93346	2.11698	1.7456	1.34147	0.462499	1.43961	0.027937	0	0
blue	Lec14818.1	48.599	54.1145	51.0182	42.7097	45.1689	47.2081	60.1404	65.0267	70.0977	37.0957	30.1906	29.4652	27.1326	23.6029	26.215	25.0649	24.4074	26.237
blue	Lec34679.1	35.9757	38.7014	33.6406	44.4653	46.7717	39.4895	14.8624	13.8385	10.4137	14.6259	16.3766	18.9228	19.0769	18.1151	16.9758	37.221	40.4364	61.0458
blue	Lec34671.1	1.16937	1.03148	1.69873	0.323536	0.081221	0.385042	9.3561	9.50519	6.76106	0.997978	3.60512	2.28895	9.08212	5.3097	6.82331	0.919438	1.06709	0.910645
blue	Lec34584.1	0.710761	0.724721	0.760111	1.93907	2.48292	2.6099	3.16184	3.4692	3.53831	2.72788	1.33796	1.34611	1.94771	0.622401	1.66922	3.36101	1.11905	1.79808
blue	Lec34539.1	37.3448	49.5933	41.5586	26.9196	28.7099	32.7815	24.2661	23.0385	21.547	46.231	48.472	50.1492	57.3665	62.6621	59.8317	41.0414	62.9038	55.8842
blue	Lec34536.1	22.6885	23.159	19.0184	9.22224	10.1541	11.5037	45.692	55.8511	65.9087	36.2895	38.1276	37.3917	46.8974	35.6768	43.5377	12.0672	11.4817	11.0281
blue	Lec34520.1	13.6128	14.194	13.5709	9.54745	11.5743	11.09	29.2961	37.644	40.7709	33.0372	12.7274	9.31815	6.61255	8.11913	6.98895	9.04617	11.2515	10.0547
blue	Lec34518.1	4.87364	4.97375	6.92444	7.76335	7.0529	6.7273	28.6425	32.4147	31.2985	51.1862	32.5821	17.2506	8.63679	10.5334	10.9111	7.61342	10.4692	11.7697
blue	Lec34464.1	0.146433	0.476784	0.329441	1.90089	2.21087	1.59815	4.31649	3.71808	5.02409	4.88606	2.94452	2.83532	0.589546	1.24861	0.864288	0.136331	0.863959	0.557081
blue	Lec34458.1	6.98316	9.63478	7.43065	7.65111	7.37451	7.71213	11.7693	13.0312	15.5534	9.51819	6.58818	5.64515	5.07318	3.65268	4.25268	2.97806	2.95853	3.81764
blue	Lec34449.1	28.4795	28.9179	32.713	19.2461	20.9086	20.4399	56.5107	56.7651	52.5591	33.146	37.7555	38.017	33.7742	27.9468	37.1426	15.2647	14.8716	14.36
blue	Lec34441.1	0	0.102186	0	0.815484	0.119242	0.347036	3.72336	4.07576	6.67704	0.989935	0.554319	0.606798	0.262571	0.256445	0.182617	1.74006	0.584367	1.40291
blue	Lec14659.1	0.419951	0.495466	0.46609	0.393208	0.500235	0.3444	3.876	4.41706	4.01205	4.21186	2.47229	2.06747	1.57773	1.60119	1.17913	1.32376	0.965457	1.14557
blue	Lec34427.1	8.71599	7.86505	9.01262	9.24694	11.182	9.97172	5.21402	5.24315	5.7467	5.718	12.6965	15.1834	19.8646	16.6138	18.4096	17.2162	16.3289	19.2866
blue	Lec34421.1	0.800173	0.924424	0.67383	0.444056	0.567948	0.421279	1.28527	1.75888	1.9808	1.4587	1.51501	1.17599	1.90678	1.44819	1.72821	0.527377	0.301818	0.134272
blue	Lec34418.1	5.06416	6.74575	4.63714	5.86255	6.0815	7.42677	12.4511	10.026	8.15347	8.98021	4.01462	2.07458	1.93571	1.27964	1.67726	1.21692	1.86255	2.15766
blue	Lec34342.1	0.267924	0.269043	0.124097	0.751373	1.18454	0.769253	6.51307	8.28311	11.6371	3.60233	2.35649	2.51063	1.47894	0.377897	0.641099	1.82769	0.963346	1.02798
blue	Lec34324.1	1.68651	2.44098	2.12884	1.90399	3.09992	1.90796	0.691598	0.613316	1.17068	1.13241	2.57905	2.15605	1.71281	1.59592	2.41447	2.23154	1.39946	2.01289
blue	Lec34319.1	35.5988	39.4146	39.9617	47.182	54.6663	50.3371	120.537	133.481	139.856	65.1463	92.782	80.1245	93.6266	85.7064	89.624	45.0904	63.2078	47.8074
blue	Lec34313.1	0.788183	0.953263	0.440376	0.530905	1.15989	1.0323	2.29615	2.47063	1.59721	1.461	1.47451	1.41043	1.72275	0.864276	1.11953	1.69171	0.58861	1.39373
blue	Lec34310.1	132.51	137.532	123.606	146.961	132.432	125.815	90.8923	102.204	102.61	81.6375	127.547	138.755	136.408	133.234	143.331	196.838	184.064	149.23
blue	Lec34299.1	0.21351	0.090461	0.134444	0.033159	0.064821	0.111719	3.04856	4.55773	5.1123	0.921893	0.660613	0.358628	0.437598	0.704835	0.332334	0.889994	0.597007	1.27188
blue	Lec34285.1	4.98284	4.59284	4.42763	4.6151	4.38111	5.49545	14.1347	11.8151	11.8581	7.84659	5.70708	6.25714	6.01127	5.05032	4.93081	6.52372	5.05312	4.3278
blue	Lec34273.1	5.89677	6.07805	5.82549	5.21692	5.87534	6.95805	16.0237	12.5043	11.0751	14.5161	12.063	9.66642	11.64	11.0517	10.168	9.93496	11.6427	11.2038
blue	Lec34272.1	0	0	0.259869	0.108026	0.247287	0	5.04794	3.28955	2.82498	1.51752	0.721359	1.13199	0.451728	0.179147	0.444726	0.410594	1.12106	2.4257
blue	Lec34226.1	7.91209	8.42193	7.6391	8.53993	7.13714	8.23456	2.09483	1.66199	2.39515	3.23006	7.0506	7.76144	8.14117	9.58484	8.43314	9.53206	9.78007	9.28181
blue	Lec34182.1	12.2635	14.8109	14.2863	9.02142	9.69726	12.1859	7.27388	8.09808	6.90798	8.17722	9.71638	10.267	13.135	11.7127	10.8054	15.2282	12.9711	15.6395
blue	Lec34161.1	5.2672	5.55733	5.47025	12.7142	16.2431	14.3293	33.3901	36.6157	34.9581	25.3276	16.4861	14.8245	11.9173	10.6014	11.2811	12.0633	12.6607	17.4557
blue	Lec34151.1	21.9343	22.4147	21.0818	12.2647	14.0397	13.6263	32.5773	36.1697	43.06	30.0472	32.0787	29.0895	29.533	28.9931	30.2602	19.0878	16.6508	19.3558
blue	Lec34095.1	0	0	0	0	0	0	3.41355	2.69567	2.7268	2.91469	0.824864	0.75411	0.72166	0.514524	0.482939	1.01011	0.575051	1.49313
blue	Lec34087.1	4.52289	3.32853	5.2054	2.17057	2.37285	2.51921	103.072	95.8912	127.068	131.053	58.9852	37.4542	47.7729	33.9171	31.1066	4.94467	2.79375	3.93466
blue	Lec34086.1	4.22811	3.56519	4.68245	1.19226	2.53738	1.26788	25.6648	27.2925	21.1641	22.7042	14.4384	13.5512	16.875	11.9366	13.6226	11.6508	7.16389	10.6427
blue	Lec34073.1	12.9924	11.4505	13.0747	6.12484	6.63183	5.99282	19.5044	17.787	15.4788	2.56759	2.49028	2.76401	2.07539	0.74155	2.04359	0.243447	0.299297	0.549755
blue	Lec34069.1	0.268389	0.463392	0.386246	0.326145	0.625121	0.485838	2.48198	2.98266	1.99914	6.17954	4.20108	3.80775	2.91248	2.41315	3.56725	2.23097	2.52338	2.84286
blue	Lec34023.1	7.95902	8.69809	7.79087	5.98291	7.92587	8.42646	49.5877	48.046	52.8063	15.6986	13.5008	12.8298	8.64115	4.36821	8.24921	1.51466	1.4769	0.462466
blue	Lec34022.1	2.73077	2.78878	2.56808	2.69195	2.48585	3.52904	44.2286	40.0159	35.3727	42.084	21.4734	15.7159	18.8112	15.5005	12.2954	14.1124	13.1594	11.6257
blue	Lec34021.1	18.1172	23.607	21.7611	14.2187	17.1889	16.9877	10.6017	9.60226	10.4433	15.1833	19.2413	22.9772	24.8226	26.342	25.7527	30.2638	28.9442	25.4931
blue	Lec34008.1	0.597958	0.619839	0.523264	0.518633	0.61113	0.809337	22.6229	23.1578	21.6512	12.7737	8.66857	8.01407	5.20977	3.24507	6.77648	0.671646	0.43984	0.321532
blue	Lec34005.1	2.43288	2.77017	3.17066	2.53792	3.02669	2.86658	0.965046	0.949363	0.42975	1.21642	2.06834	1.66759	2.18525	1.99483	1.93861	2.50404	1.93028	1.11775
blue	Lec33984.1	0	0	0	1.1696	1.80599	1.34804	1.18967	3.19306	7.20905	2.21808	3.38814	4.8599	2.12158	2.43646	0.578063	1.33451	1.0974	0.83634
blue	Lec33972.1	7.44071	8.41807	9.52823	16.9327	16.2309	13.8394	31.1093	42.9228	42.4989	14.156	6.7546	5.15525	5.20262	1.73777	1.41709	3.47287	1.29631	1.69007
blue	Lec33944.1	6.33985	5.69543	5.75429	11.8217	9.37043	9.80937	15.571	15.2775	18.9247	10.241	12.1082	11.6939	11.0011	9.66175	12.5252	7.21986	7.33042	10.7314
blue	Lec15545.1	26.4333	26.7977	28.2015	23.2318	24.7845	27.4154	18.3856	16.2016	21.0774	16.0862	22.4978	26.6375	21.1042	22.4008	27.8485	19.1555	24.0788	25.2657
blue	Lec33907.1	6.66131	7.91699	5.61518	4.46578	5.16765	5.91647	14.8126	10.7733	9.27642	13.003	10.1143	8.89192	8.82465	8.49947	8.43985	10.3925	9.00382	8.96544
blue	Lec33887.1	0.474926	0	0	0	0	0.404666	7.40307	8.98738	9.17412	4.91275	5.18047	4.57924	3.7954	4.07015	4.41467	2.56876	2.74886	4.1495
blue	Lec33871.1	0.585679	0.733206	0.773277	0.560295	0.554641	0.972277	13.2224	14.3799	13.645	13.4664	7.83767	5.82146	2.49999	2.59948	3.45813	3.87167	3.39471	2.35175
blue	Lec33825.1	0.704112	1.0746	0.988335	0.42197	0.243468	0.79936	11.1128	10.1557	12.0513	11.9174	7.12808	5.23575	2.95159	2.28587	3.35059	3.13154	2.37135	1.81988
blue	Lec33846.1	0	0	0	0.743914	1.15189	1.18202	4.14991	3.06236	3.92798	3.09742	1.67594	1.69128	0.747322	0.55416	0.477052	0.624298	0.235753	0.665793
blue	Lec33792.1	0	0	0	0.62319	0.736864	0.866439	3.31654	3.56075	3.92282	4.42085	3.76496	3.69708	3.29444	2.60509	3.33716	2.37751	2.66213	2.87026
blue	Lec33780.1	3.86546	3.51241	2.91714	0.578136	0.655005	0.926449	6.30656	6.70477	7.02855	6.72804	4.35737	3.62454	2.97749	1.6313	2.06621	2.43338	2.08498	1.38459
blue	Lec33770.1	0.681641	0.737389	0.489464	0.281187	0.17965	0.264801	6.91148	5.10075	7.21946	4.01513	2.31333	1.4472	0.777496	0.568213	0.811315	0.738461	0.180425	0.339089
blue	Lec33845.1	2.11069	0	1.71056	1.45159	2.08602	1.83664	1.66137	2.61562	2.10412	1.91121	1.57996	1.85719	1.54778	1.5095	1.06969	1.04332	0.701594	1.44428
blue	Lec33757.1	1.56101	1.65347	1.46467	1.4408	1.31311	1.48754	6.62918	8.34146	8.54108	10.0637	7.53464	6.81734	5.99776	5.79909	6.41358	3.82067	3.78888	3.31055
blue	Lec33756.1	0.217319	0.784209	0.570734	0.338093	0.3145	0.673841	2.42083	2.84928	1.87452	3.77243	2.70992	2.65355	1.84897	1.89647	2.54864	1.79292	1.26576	1.84126
blue	Lec33747.1	0.49238	0.700657	0.591252	0.386914	0.487365	0.261666	1.32177	1.99087	1.63885	2.03139	1.35213	1.09049	0.999636	1.36003	1.33366	0.829548	0.735363	1.14177
blue	Lec33733.1	22.2054	24.7335	20.3234	3.07109	2.84057	4.85903	36.6711	56.2344	54.9652	40.043	38.5178	46.29	26.0172	21.6926	22.6718	135.044	47.368	44.2053
blue	Lec33705.1	7.8961	3.98713	5.97322	1.28143	2.22996	1.64747	3.14563	8.99648	12.6372	14.2515	8.90976	4.24623	2.47191	1.57951	1.99762	6.52609	2.80519	5.03574
blue	Lec33699.1	0.419938	1.086	1.18301	0.431446	0.082013	1.75022	53.5213	93.3343	93.6166	53.6976	59.0481	58.4175	10.7721	28.5184	14.1224	211.586	65.3216	39.6113
blue	Lec33695.1	17.0678	7.74002	24.1759	16.6229	12.7675	7.87006	168.269	300.11	452.507	109.373	115.158	80.295	115.455	52.1246	27.397	142.135	60.6165	78.1728
blue	Lec33692.1	11.4713	8.66197	12.469	7.86283	4.18078	4.21898	68.6466	125.406	194.671	39.6671	58.1762	46.9643	76.4974	33.9585	26.0124	79.1758	26.3442	28.2935
blue	Lec33691.1	51.3942	31.6286	67.1101	65.7972	50.7573	52.5621	305.401	393.682	537.062	156.066	217.608	249.232	275.622	161.626	100.78	340.615	107.577	104.516
blue	Lec33689.1	0	0.083508	0.059607	0	0	0.068929	8.93036	17.6631	24.4774	5.04467	17.8364	17.9985	8.06809	6.52297	4.38029	45.9745	18.0146	11.2284
blue	Lec33654.1	5.45566	6.10676	5.58794	2.79002	2.73775	2.83967	8.18714	8.42627	8.48961	4.39741	3.22902	3.52475	2.75175	2.19496	2.49072	1.0147	0.638571	0.780031
blue	Lec33651.1	0.523648	0.466583	0.635169	2.99947	2.36427	3.46818	7.10821	5.69385	4.90178	2.40083	2.43	1.33872	0.902634	1.14345	1.07325	1.37681	2.18621	1.04113
blue	Lec33616.1	2.33862	2.42229	1.68516	0.813572	0.7242	0.978071	17.3204	19.8242	16.6364	9.02766	11.3965	10.4688	11.1162	8.80958	11.5434	3.576	3.23181	2.66504
blue	Lec33560.1	1.89629	2.12211	1.86525	0.63004	0.883398	0.915349	2.44377	2.63319	2.79646	2.16407	1.69144	1.54964	2.10072	1.28438	1.17883	1.37111	1.72945	1.21558
blue	Lec33552.1	1.45094	1.49773	1.47724	0.930442	0.872079	0.989377	3.79882	3.53191	3.03322	2.9703	1.96285	1.60043	1.80467	1.38406	1.31395	1.90704	1.50804	1.97212
blue	Lec33532.1	2.51274	3.34655	2.49764	1.82453	1.66556	2.14959	6.19997	5.3386	5.88565	3.88911	2.67219	1.91886	1.69893	1.15453	1.21798	1.46582	1.1621	1.60221
blue	Lec33523.1	3.00914	2.85142	2.59012	3.27028	2.60837	2.88498	10.6464	9.97439	10.8237	7.89025	4.61768	5.08185	3.23322	2.53257	2.58208	2.06755	2.72764	2.30223
blue	Lec33521.1	26.5494	29.8414	27.3623	23.6534	25.6435	26.3214	27.1122	29.4742	34.6089	21.94	22.1937	22.6577	20.9502	18.6592	21.3547	18.0769	15.6697	17.8881
blue	Lec33518.1	0.148871	0.125246	0.265839	2.89876	3.52461	4.70459	9.11281	9.29054	9.41207	7.71282	3.59171	3.17212	2.36498	2.54777	2.72098	1.8338	2.43884	2.60183
blue	Lec33485.1	8.56611	8.38532	7.75967	4.97313	6.24709	6.53887	31.8272	31.1372	33.1836	23.9139	13.7234	8.10798	3.86402	3.63273	4.84638	1.97006	1.98293	1.16078
blue	Lec33439.1	6.44841	6.562	5.73954	11.4542	10.7481	11.0005	25.1164	21.6997	24.0752	13.3679	11.2632	12.8942	11.1737	6.77717	8.60972	9.7002	7.57424	9.89202
blue	Lec40977.1	0.186399	0.254595	0.179735	0.590652	0.63666	0.616779	3.66026	3.41079	3.68141	2.18713	1.40886	0.750922	0.154921	0.274912	0.355864	0.671704	0.678382	0.568037
blue	Lec33428.1	1.86884	2.10191	2.88965	4.79095	4.40786	4.03552	9.67083	13.1429	13.4314	6.78931	5.11984	2.5266	2.63682	2.14324	2.00286	2.6631	3.05511	2.4067
blue	Lec33426.1	0.870846	0.760237	1.42101	2.52346	2.18645	2.07115	4.28438	5.37769	5.63508	2.8743	2.34972	0.765995	0.956611	0.963988	1.057	1.33345	1.37416	0.954655
blue	Lec33383.1	14.2804	16.3094	15.5109	7.05446	7.45508	9.02477	20.9066	22.3463	24.507	20.817	13.9845	11.1099	11.8358	11.9814	12.3476	7.21076	7.1196	7.92051
blue	Lec33380.1	11.5144	14.5179	13.614	21.9713	24.5474	26.0419	6.17464	5.97299	6.03623	7.32447	13.3423	16.5066	13.8206	19.9641	17.2294	17.1352	15.2522	15.8463
blue	Lec33348.1	4.84308	4.78143	5.88719	4.67275	4.83465	4.45644	19.303	23.388	20.4177	23.0592	13.9326	11.4865	9.39363	10.3334	10.0764	12.9205	15.7317	17.6909
blue	Lec33339.1	9.86051	10.8882	10.1774	5.61341	5.89958	5.16459	24.5946	24.4074	26.0673	22.7467	14.148	12.3714	20.174	15.0461	14.3767	16.8644	12.9478	16.6015
blue	Lec33330.1	2.77304	2.35206	2.63692	5.32244	5.51319	5.8348	32.3661	35.2399	36.4812	30.8144	22.1002	20.459	21.6382	18.7113	23.0243	19.405	13.2774	18.2712
blue	Lec33314.1	2.35794	3.47017	2.20514	3.28949	2.40256	3.19582	15.9151	14.0275	10.1626	7.23652	3.22414	0.653138	0.148222	0.156058	0.203087	0.25751	0.177588	0.18335
blue	Lec33313.1	23.2869	25.3733	23.5839	30.9073	29.2887	35.1475	59.7504	59.1937	58.9814	45.7567	21.8462	13.9577	11.3199	10.4401	10.2974	10.0679	7.60204	8.60582
blue	Lec33303.1	11.0983	10.0261	10.088	11.7641	9.72487	10.4034	25.7934	22.0792	24.3603	17.0628	16.9172	18.3498	18.7447	15.3529	15.2635	11.6992	8.44073	9.05221
blue	Lec33301.1	0.585716	1.19713	1.10294	1.57919	2.18003	2.4895	8.29409	10.9831	11.2611	6.81421	7.41505	8.49005	5.41638	6.12645	7.90968	6.48171	5.87317	6.63953
blue	Lec33290.1	9.98898	9.23303	9.14895	21.9062	17.8312	16.8868	39.7874	45.8797	51.7608	39.1593	36.4286	31.2056	39.1304	39.4945	38.3888	33.439	26.8479	34.4979
blue	Lec33282.1	0.178005	0.286178	0.318983	0.54961	0.741311	0.793451	11.2605	14.5269	14.354	20.8367	12.8682	10.4712	9.67939	11.346	10.5524	8.22567	6.59448	5.17916
blue	Lec33281.1	2.85356	2.1701	1.88608	2.2099	2.88363	2.17421	10.0312	12.0959	13.634	7.65965	5.51082	3.89548	3.10133	3.84717	3.51223	3.12519	2.8745	3.37359
blue	Lec33266.1	0.402178	0.440719	0.486938	1.0527	1.19254	1.34156	5.02353	4.11277	4.14938	1.92576	1.48202	1.92109	1.72319	1.21759	1.23292	0.182747	0.314618	0.106366
blue	Lec33247.1	24.3552	22.7569	21.6388	25.9391	26.0939	20.9846	17.3583	16.9348	12.7561	21.1514	28.3748	32.0075	27.2353	30.535	28.8746	41.329	37.0713	29.1184
blue	Lec33246.1	1005.27	1100.12	1148.67	1405.76	1541.83	1545.38	1736.76	1559.04	1482.69	2197.31	1823.4	1392.34	1399.03	1468.1	1569.32	1228.86	1590.28	1265.67
blue	Lec33242.1	6.84128	7.73095	7.13255	9.19925	10.5767	14.54	7.18419	6.43318	8.63574	7.54721	11.5225	15.935	14.4003	15.2095	16.4583	16.8076	15.4357	18.8882
blue	Lec33238.1	0.45592	0.45948	0.238729	0.825005	0.778125	0.540589	7.48789	6.06182	6.41992	2.33191	2.50008	2.2698	2.2095	2.00205	2.59466	4.43125	4.383	3.29133
blue	Lec33233.1	9.00725	10.0676	9.5609	13.7347	16.6121	16.3088	33.8885	30.36	30.512	28.7311	23.1822	21.3371	17.4924	18.5645	20.2352	12.1304	15.2663	15.3791
blue	Lec33212.1	33.0996	33.7936	33.8855	39.99	43.7824	42.391	160.454	154.261	134.428	103.713	80.5297	71.1929	75.3977	62.3622	70.8261	40.5292	45.3562	32.8681
blue	Lec33186.1	9.58594	9.45346	11.0163	8.39331	9.80973	8.16655	15.568	21.0876	19.148	22.7973	15.6013	13.7732	9.49392	11.0446	9.12446	8.98675	8.54537	5.4563
blue	Lec16111.1	62.4615	77.9301	79.4231	68.6304	75.3875	75.3911	99.7338	98.1306	104.426	93.3858	78.0479	66.6673	63.1964	65.1392	57.4172	44.5519	50.0463	39.8986
blue	Lec33146.1	7.55484	6.09074	4.53653	8.38699	6.75548	7.82275	14.5597	13.3062	12.2938	10.7602	8.36088	11.8993	12.4181	10.8387	11.7267	5.84861	4.14816	4.46757
blue	Lec33137.1	2.42507	3.23044	2.34277	0.81705	1.04848	1.33187	13.6696	11.3784	7.94305	8.95192	5.46073	4.14566	3.18473	3.97621	4.11845	2.88973	2.8661	2.18829
blue	Lec13767.1	4.2889	5.04343	4.83413	6.98096	6.75593	6.72185	7.68475	11.7169	8.25993	15.7412	10.8532	6.42429	13.1143	9.30456	7.28735	5.71201	7.9461	6.88983
blue	Lec33116.1	12.0671	9.24828	8.90678	16.4226	14.9744	16.2242	23.1058	19.8584	21.0984	20.9119	19.8065	20.6213	19.567	19.4887	18.0082	16.4182	13.0522	16.3528
blue	Lec33103.1	0.502694	0.080851	0	1.49864	1.55349	1.77917	32.1543	35.5861	34.1453	25.431	17.8096	13.1701	18.5052	9.81869	13.6951	12.1834	17.2399	22.3941
blue	Lec33092.1	17.3233	16.8512	17.2721	11.3652	12.5535	11.2584	113.543	105.209	129.12	58.7331	42.0548	37.5508	29.1847	27.8506	31.7066	12.8239	12.4269	13.5389
blue	Lec33081.1	7.85879	9.73524	8.55812	8.46582	8.23165	9.0501	4.15539	5.01042	4.03157	4.9926	6.47346	5.99885	8.19224	6.64207	7.40894	7.93034	6.02447	5.8654
blue	Lec33044.1	0.941494	0.472565	0	0.845868	1.08176	1.15386	2.00621	2.46321	1.76665	1.83233	1.88716	0.873255	1.10302	1.51165	1.60539	0.676662	0.616517	1.49185
blue	Lec33040.1	37.4457	33.6618	36.4007	42.0486	45.0385	36.7741	115.685	104.699	104.961	81.5443	61.1832	63.0707	54.7504	53.6253	58.9036	66.7162	68.3247	82.5319
blue	Lec33027.1	2.48035	2.25093	2.01792	1.36112	1.1789	1.76667	3.77874	4.02475	4.53506	3.00518	2.61574	1.86786	2.10308	1.72764	1.76272	0.610264	0.573183	0.597988
blue	Lec33026.1	29.2581	33.6416	33.0876	16.3487	16.924	18.7667	42.265	46.75	55.4334	35.6778	27.4927	24.1811	29.0798	25.9424	28.9396	10.9113	9.87472	10.8928
blue	Lec33018.1	0.28086	0.427553	0.284451	0.592967	0.634009	0.626288	6.19978	4.18164	2.92628	10.5381	6.66667	6.18593	4.20614	5.4715	5.8115	6.43653	4.67947	5.55422
blue	Lec33011.1	5.78139	6.74272	5.71268	7.25213	5.63182	5.84583	10.6358	11.2077	12.2187	11.0719	7.97226	8.33601	9.37357	7.10393	7.88959	7.26816	5.78864	6.31499
blue	Lec55199.1	35.2019	37.7202	35.8578	38.4969	44.6469	43.9982	59.909	67.3132	62.434	75.3	51.2372	41.9309	35.3558	34.8716	38.4845	41.6965	49.2046	44.8462
blue	Lec32983.1	14.8603	15.4435	12.0791	3.00592	3.77526	3.88335	67.7716	63.3172	75.1067	48.3608	27.9376	22.5659	8.08696	7.84084	8.88798	12.4689	9.5825	10.8124
blue	Lec32948.1	5.52919	4.40758	4.06425	4.65844	4.00293	4.25043	5.26888	4.4575	6.10972	5.73467	2.81358	1.891	1.78543	1.38089	0.896797	1.79991	1.24393	1.47844
blue	Lec32888.1	0.076846	0.051685	0.097332	0.465444	0.425795	0.464351	62.7877	41.6583	26.4683	6.75772	3.0907	1.69502	1.22429	0.597239	2.88672	0.074597	0.029216	0.132217
blue	Lec32863.1	7.1101	7.6816	7.95098	12.6529	11.6249	11.2317	19.7339	29.2853	39.3259	23.5799	13.9803	11.877	13.3012	16.5148	13.5214	7.81082	5.63068	6.51242
blue	Lec32849.1	89.8563	85.019	83.7852	87.7016	78.7032	77.7562	55.1579	56.8254	59.8525	45.5654	60.2293	68.7727	63.9398	60.457	62.192	93.5525	102.523	100.797
blue	Lec32845.1	213.365	227.175	235.628	263.055	298.409	289.808	379.435	434.239	443.395	553.415	378.833	249.103	182.859	255.768	221.791	301.3	337.227	317.508
blue	Lec32840.1	0.461721	0.35469	0.247508	0.463172	0.95393	0.680957	69.4978	52.7726	42.9456	28.6796	18.119	12.1964	2.66501	1.19116	2.99918	1.2206	0.633071	0.637664
blue	Lec32839.1	0.759062	1.13785	1.0364	1.12142	1.3817	1.25554	8.39562	7.62145	5.68414	7.79479	2.90052	2.90137	1.16695	0.889103	1.22933	2.7892	2.13389	3.97169
blue	Lec32838.1	1.08091	0.568874	0.95953	2.92484	3.93692	1.87976	14.3586	15.7777	12.5519	15.2731	10.9035	7.63935	8.43221	6.7727	7.41808	4.35949	3.42767	3.49719
blue	Lec32820.1	3.26658	4.32452	3.81535	3.22072	3.15592	2.29724	7.18659	7.13115	6.24082	6.69891	5.45561	5.91984	6.53176	6.25525	4.82097	4.64108	4.45923	4.99595
blue	Lec32797.1	6.61538	6.71737	6.15947	5.21974	3.82984	5.71959	22.35	23.3352	23.4217	17.2198	12.8785	11.4491	13.617	9.27552	9.64339	11.2933	10.8064	11.8506
blue	Lec32796.1	8.11586	7.23681	5.69843	4.64743	3.26231	4.82601	18.7753	18.9678	21.6107	14.5485	12.6489	10.3354	10.5394	8.3219	9.17042	11.0394	9.76277	11.3556
blue	Lec32793.1	6.7836	8.06101	5.70099	4.14933	2.21507	4.07684	11.6616	14.1704	14.0891	12.3594	8.18941	7.72871	6.15183	4.66328	6.14215	3.99527	3.84129	2.33029
blue	Lec32778.1	1.88202	2.19705	2.75246	0.666693	0.921775	0.733907	4.55792	4.72134	5.08001	4.35063	4.1036	4.62294	2.95634	2.74842	3.2131	2.77902	2.1343	2.69337
blue	Lec32776.1	49.0065	49.3636	48.1918	48.2636	50.7163	51.0866	24.3795	27.0779	26.5574	48.2357	59.9182	67.6843	76.7248	66.1494	65.3232	73.9665	77.0058	62.9359
blue	Lec32772.1	4.33927	3.52223	3.728	1.99043	1.21633	1.19073	37.1198	28.2398	17.3313	24.1989	9.46995	6.37054	3.24478	2.5691	4.36366	7.84813	6.89604	8.53865
blue	Lec32754.1	19.5864	19.2822	17.5964	30.7537	29.8242	27.9494	18.3305	14.9534	10.6359	20.9367	38.5483	54.3925	55.6729	56.2562	54.0622	82.0776	79.9209	65.3807
blue	Lec32750.1	2.67163	2.46129	2.37787	2.52881	2.47854	3.24366	4.75422	4.37316	3.575	4.95575	3.78167	3.33285	4.22978	3.54611	3.45427	3.27332	2.64692	2.51815
blue	Lec32741.1	7.87896	9.78781	6.83026	6.63108	8.61856	9.63176	6.46681	10.3249	8.73259	9.83531	7.17679	7.54726	6.37741	6.50013	6.35878	6.66898	4.75909	6.81638
blue	Lec16598.1	2.13078	2.10754	1.6118	1.10865	1.47392	1.17628	2.89095	2.99625	3.25943	3.56447	2.12901	2.53582	2.58247	2.106	2.45239	2.41446	1.82431	2.00124
blue	Lec32724.1	2.12917	3.09942	2.73492	2.6612	2.45979	3.00945	7.67626	8.52798	8.01005	7.24704	4.95391	5.01616	5.5374	5.24552	4.0256	2.83942	2.25994	2.32469
blue	Lec32709.1	24.4615	21.0577	28.0501	94.6462	87.4005	81.2601	156.445	169.23	196.604	103.862	88.2215	85.1517	86.936	65.5544	90.4929	58.6951	50.6521	44.9143
blue	Lec32701.1	3.12086	3.67213	2.49225	14.9539	18.5969	21.8245	167.556	132.167	132.776	107.982	70.6514	52.1352	28.3692	25.974	39.2887	16.6534	9.98004	15.6241
blue	Lec32696.1	25.4374	26.0898	24.0543	24.7254	24.0665	25.9931	29.059	28.8692	26.4878	31.0692	28.0796	27.9153	26.3025	25.881	23.0995	24.7947	25.5348	27.1329
blue	Lec32681.1	15.1989	18.8603	13.6653	9.40931	9.12249	9.59017	22.9731	30.2097	34.0852	8.5073	6.32092	6.77353	5.2362	3.76056	4.14347	0.597147	0.788974	0.533336
blue	Lec32641.1	28.4745	28.5946	27.24	20.811	19.5401	22.6899	36.8355	36.3146	41.0793	43.1754	39.8791	41.0994	36.9398	34.4566	34.3278	31.5038	28.9638	26.8397
blue	Lec32624.1	15.9479	17.3629	14.8907	17.7372	19.9479	19.3895	42.4515	45.8426	43.3131	31.144	29.8656	30.0823	27.8706	29.1277	28.1777	24.904	23.3174	23.5336
blue	Lec32577.1	0.830215	0.700093	0.610509	0	0.418334	0.216521	3.14515	2.95229	2.22063	1.33815	1.11366	1.18073	1.08003	1.38546	1.34163	0.668482	0.441371	0.924342
blue	Lec32572.1	39.0284	34.7681	27.0188	15.21	12.7268	12.3641	57.2493	56.3153	66.2012	46.9017	34.8613	45.0478	31.3643	28.0644	26.7855	38.5408	26.8935	30.1668
blue	Lec32558.1	13.8665	16.6662	13.6744	7.51486	5.90268	7.21935	102.609	68.8323	58.6493	60.972	33.7139	31.6543	25.9901	18.0281	17.7701	17.3763	13.6452	15.0212
blue	Lec32557.1	3.97053	3.36723	2.67277	2.54425	3.41369	2.15579	11.1958	11.6671	12.4471	5.27268	3.00439	2.71271	1.77793	1.04575	1.94906	0.504415	0.134306	0.168189
blue	Lec32554.1	3.43648	5.0929	4.57461	2.32615	2.17989	2.85834	26.0594	32.6242	30.3322	24.9196	17.1877	11.9978	15.3645	14.2169	13.441	7.04452	7.29694	7.39341
blue	Lec32511.1	39.1811	33.7588	31.8955	32.7349	29.9192	27.4125	54.3956	41.8466	44.3794	23.0255	23.2295	26.9519	22.4896	18.1799	20.2688	24.0105	19.0781	24.9374
blue	Lec32505.1	1.40283	2.29606	2.20422	1.96223	1.85823	1.79885	4.13026	4.26102	4.23663	4.43375	2.93285	2.5618	2.3893	1.83886	1.79119	2.53597	2.4377	2.0786
blue	Lec32504.1	1.10276	1.10649	1.04164	0.61028	0.825767	0.839449	1.82666	2.34961	2.96074	1.00663	1.84966	2.04566	1.69074	1.54174	2.02867	2.33653	1.48168	0.94032
blue	Lec32494.1	26.2735	29.0544	28.6387	17.2414	17.2201	17.3565	29.6723	33.7468	36.2144	27.5181	19.2409	14.4455	10.4424	11.2231	12.9992	5.24268	3.16958	3.48072
blue	Lec32493.1	196.962	212.128	215.217	185.565	195.78	187.87	220.17	238.618	244.274	196.924	207.651	200.474	177.106	195.647	199.213	176.612	182.499	187.974
blue	Lec32491.1	3.09136	2.69222	2.67288	2.52524	2.1642	3.20968	5.891	7.6034	7.77233	2.26147	2.18338	2.27029	2.12862	2.50741	2.13276	1.16356	0.905054	1.35797
blue	Lec32483.1	15.6558	18.8748	18.8164	13.3098	14.4727	16.9432	46.5326	42.677	40.0453	32.4255	30.4665	27.3068	33.6705	30.9949	31.2871	26.3857	23.5693	27.6234
blue	Lec32467.1	0.430333	1.02304	0.813358	0.787817	1.00571	1.24025	5.14601	5.8643	4.64119	5.21483	4.78815	4.12103	5.26708	3.41551	3.09795	4.29097	2.92984	2.938
blue	Lec32460.1	8.90189	13.8097	12.9954	18.4665	17.8505	20.1482	23.2673	25.1059	25.8612	19.9999	20.9929	16.9765	23.8265	25.2349	19.0884	17.7137	12.881	13.9227
blue	Lec11415.1	1.35181	2.3051	1.70107	1.10319	1.16427	1.29167	2.91696	3.17505	3.60213	3.87033	2.65845	2.11316	1.92197	2.16391	1.77712	1.80994	1.47506	1.73746
blue	Lec11388.1	1.78637	1.87378	1.84265	1.363	0.929371	1.06833	3.32076	3.27736	3.21859	2.93329	1.81654	2.18948	1.56764	1.69718	1.73373	1.33744	1.48452	1.44469
blue	Lec11382.1	18.6023	22.0732	17.9728	6.27202	7.33155	8.56059	12.2524	20.3191	26.5173	10.9832	11.0742	10.1344	9.93757	9.01742	9.73836	5.05653	5.62436	4.44636
blue	Lec11381.1	7.39521	8.16331	7.38724	2.77864	2.85602	3.21364	10.4309	10.788	11.3542	10.58	7.46607	4.2216	4.05495	2.23826	2.3865	11.3381	4.52076	5.93472
blue	Lec11344.1	0.17188	0.357701	0.383684	0.290389	0.470493	0.289571	10.1635	6.03147	7.69039	2.84859	1.85583	1.77121	1.12808	0.800105	0.908663	0.223888	0.268676	0.391674
blue	Lec11334.1	1.15556	1.17001	0.830313	1.58206	1.5216	1.70054	4.49569	4.60225	4.38553	2.75025	2.92104	2.23689	4.77822	3.777	3.60139	3.41763	3.17453	3.0449
blue	Lec11323.1	8.91965	10.2571	9.9606	5.54322	6.95993	6.25826	17.1698	22.5696	22.4849	20.614	15.5043	14.6624	14.6359	15.2821	17.3814	9.30814	10.8794	12.548
blue	Lec11321.1	0.823602	0.774057	0.705593	1.10784	0.797609	1.11919	3.44788	4.65321	6.46807	2.27528	1.01186	0.957744	0.623039	0.351796	0.393089	0.235685	0.553685	0.454096
blue	Lec11291.1	9.23645	12.142	10.4641	7.06131	9.06044	8.01329	34.085	35.3852	42.2069	24.7335	21.325	17.4536	16.2159	15.2408	16.1467	8.01768	8.50475	9.57716
blue	Lec67263.1	2.96877	2.93066	2.94849	4.67378	4.33344	4.91493	12.1668	11.1976	11.0435	4.60997	3.48759	3.34893	4.27561	2.93334	3.95118	0.57571	0.319426	0.417047
blue	Lec11261.1	5.93575	8.08084	6.95844	6.20671	6.64981	7.57158	7.41533	7.86938	7.80823	7.39587	6.04358	6.5092	6.45794	6.01431	5.64883	5.35854	4.3898	5.06985
blue	Lec11250.1	5.12309	5.48657	4.92468	3.14902	3.01918	3.77365	35.8511	32.3246	27.4489	24.4464	16.0338	13.1867	12.4275	17.8001	14.9257	11.9911	12.7537	13.9417
blue	Lec11249.1	0.122052	0	0	0.118063	0	0	4.29921	3.3448	4.15208	1.60639	0.875209	0.596815	0.947255	0.799768	1.04805	1.39759	2.14322	2.30133
blue	Lec11236.1	2.47374	2.28764	1.9484	0.954574	1.08497	0.945518	2.2779	3.33225	3.21201	2.56639	1.81324	1.96002	1.2612	1.13222	1.28162	1.37359	0.610729	1.24229
blue	Lec11228.1	131.904	115.74	114.447	131.168	130.002	124.278	84.2575	90.4821	80.7561	82.7454	157.54	198.963	180.635	198.063	217.145	231.243	169.027	194.829
blue	Lec11213.1	12.5409	16.1823	13.7776	8.26896	8.41464	10.3001	12.9694	17.5189	17.1149	14.0948	13.1504	12.7515	13.6843	12.9648	13.2662	12.561	11.0995	14.1241
blue	Lec11208.1	29.7009	33.7267	30.2205	23.908	27.9096	27.1022	46.8059	53.2821	51.1763	40.627	29.0558	26.3576	21.1876	18.4752	22.8337	13.0365	15.9978	15.7899
blue	Lec11178.1	21.889	25.1951	27.608	22.6921	21.673	20.5057	32.3591	27.34	25.5161	22.699	18.7634	18.6766	21.8796	15.4462	18.6609	19.71	18.3335	19.87
blue	Lec11176.1	23.6069	23.4982	22.8536	25.232	25.3833	23.5353	40.2466	38.1399	36.3334	31.524	28.2878	29.4608	29.1067	26.8868	28.8661	26.7791	31.8791	33.7782
blue	Lec11174.1	8.75001	9.40396	7.88074	12.2467	9.84935	12.6827	9.43875	6.66518	7.29342	11.7556	12.8496	13.4895	11.6315	13.0533	11.9941	15.5788	15.0381	14.5881
blue	Lec11171.1	25.2733	30.5187	30.9356	24.5807	26.011	29.7873	30.8404	35.2751	36.9568	28.6438	29.5494	25.5822	25.4497	26.7018	28.8481	16.8891	18.9576	17.4619
blue	Lec11167.1	61.0253	74.5812	76.1029	38.4592	44.471	34.5564	114.895	132.22	123.565	86.5034	34.9526	25.4475	11.5245	8.55664	8.80484	30.7807	38.8512	59.6352
blue	Lec11165.1	0.870953	0.544582	1.09429	1.12107	0.788629	0.827794	1.73681	2.34041	2.81546	2.31557	1.58719	2.1264	1.62784	1.76733	1.7917	1.33062	0.620829	1.42625
blue	Lec11156.1	1.38464	1.57069	1.50804	0.575921	0.529196	0.837758	5.69227	4.9414	4.59154	3.92917	2.14834	1.93813	1.90111	1.5677	1.3293	1.95637	1.65996	1.43077
blue	Lec11148.1	37.5921	29.272	29.5397	14.9758	12.6791	11.2273	32.2615	41.2039	55.0361	20.2374	10.5814	12.3941	10.5406	7.88216	7.61363	16.4395	7.15188	6.08048
blue	Lec11142.1	1.15502	1.02677	0.854887	1.21142	2.78708	0.759363	0.322454	0.70922	0.809495	1.01397	0.973669	1.27606	0.451519	0.882117	0.723124	1.81007	2.19453	1.18181
blue	Lec11100.1	10.0844	12.4222	11.4307	8.76765	10.3068	10.3873	13.425	13.7096	13.5026	13.7884	10.3185	8.53714	6.72018	7.31499	7.73985	5.39536	5.47343	5.68436
blue	Lec11094.1	7.23454	6.52869	6.6571	2.54463	2.36766	2.35784	18.7363	18.126	18.7392	14.6423	12.1958	11.215	10.5524	8.22831	9.325	3.20932	2.15618	1.92573
blue	Lec11087.1	28.4111	32.546	28.977	15.1125	15.0533	17.0097	76.2296	91.4165	103.492	86.3204	60.9671	50.4347	33.2082	42.3633	53.7337	27.558	22.6902	28.7175
blue	Lec11077.1	11.0639	12.1615	10.4581	8.0797	8.07617	8.67636	11.0913	15.6105	14.9443	14.7234	8.61105	5.74489	4.82829	6.23862	6.24057	5.56335	3.55788	4.41732
blue	Lec67491.1	1.90594	1.58857	2.85859	2.02807	6.66683	4.53008	6.88144	10.0044	8.96881	4.46963	3.48236	1.89055	3.97586	2.54404	2.28707	0.311899	0.710252	0.556234
blue	Lec11037.1	7.01918	8.05623	5.8849	3.8727	3.9331	4.05874	12.1728	15.2641	14.372	8.06205	5.554	5.64923	3.00599	2.54574	3.47436	2.71304	2.18095	2.42156
blue	Lec11034.1	6.55284	7.30109	6.7046	5.48285	5.93645	6.25348	9.18517	10.825	10.0893	9.15529	6.09299	5.68187	6.32088	5.86185	5.34962	4.03577	3.40782	4.21741
blue	Lec11024.1	5.42061	6.04699	5.62071	3.81126	3.5515	3.92462	9.52731	8.92916	8.88372	9.91811	7.41059	7.85368	8.25927	7.43028	7.49063	5.63313	5.13368	6.3143
blue	Lec10952.1	4.2332	3.80081	3.98619	1.66448	2.24149	1.69209	18.8026	17.7179	17.3669	18.1115	11.4578	9.22852	9.55963	7.74925	8.09227	5.77872	4.80185	5.10314
blue	Lec10947.1	13.753	15.5841	15.4502	7.62002	9.70435	9.73755	29.516	30.8972	33.8859	27.9291	19.7821	17.5351	21.3531	19.6665	20.4848	13.7905	11.4683	11.7531
blue	Lec10895.1	7.05792	6.77234	4.66757	1.88312	2.13191	2.29047	14.4476	18.7963	18.7221	12.0469	6.25663	6.30389	4.49917	4.37479	3.95715	3.46631	2.79527	4.69852
blue	Lec10880.1	0.484707	0.925366	0.834574	0.386112	0.447178	0.686388	1.28294	2.06204	2.16667	1.79831	1.24619	1.37676	1.53175	1.89504	1.45939	1.56921	1.04216	1.00454
blue	Lec10859.1	1.43428	1.85146	2.0438	1.69135	2.85682	2.76728	5.27215	4.93166	4.88211	9.26713	8.09731	6.1021	5.05347	5.49084	5.74697	5.16653	3.5907	3.26015
blue	Lec10828.1	10.8082	11.8018	11.0759	6.80255	7.90986	9.20411	24.1868	24.6426	20.7328	23.4962	16.2239	11.6827	11.8552	14.3653	10.5189	16.8379	12.3042	11.4691
blue	Lec10819.1	5.11002	5.54487	4.78571	3.34452	3.02685	3.65184	6.29449	5.77881	5.86002	5.05415	5.0043	5.60215	6.36762	5.90011	5.38133	4.42217	3.31364	4.02911
blue	Lec10787.1	1.83706	1.54004	2.26007	1.5113	1.87352	2.07438	52.7353	45.0933	44.3311	48.7924	25.558	16.7947	6.94244	6.67012	8.29106	1.98855	2.27253	2.62795
blue	Lec10765.1	64.9906	66.1829	56.7966	68.4388	53.5795	64.0778	81.5053	57.5562	53.0864	74.6082	58.0023	64.0844	61.2808	61.1095	57.5075	68.3594	51.504	56.3431
blue	Lec10764.1	0.137794	0.300837	0.131481	0.23411	0.365581	0.320748	4.44016	4.82865	3.9143	2.97287	1.64351	0.722259	0.79203	0.772519	0.747485	0.749943	0.732557	0.608363
blue	Lec10710.1	15.4545	18.7172	15.9375	17.1294	19.4066	20.9064	29.0165	31.7547	39.029	25.4802	21.1535	19.5765	17.1448	16.0329	17.9998	11.7654	8.72726	10.183
blue	Lec10648.1	8.95761	8.97993	7.83104	3.98797	4.99532	5.45384	42.4607	37.445	39.1442	44.1701	17.1793	11.6246	4.6863	4.59178	4.96304	12.6605	15.359	16.1896
blue	Lec10605.1	5.71055	8.32996	5.7015	4.18325	5.43523	5.27217	15.9899	15.2187	17.1609	3.86743	5.53712	6.21554	4.63063	3.86571	4.76526	1.53957	1.67979	0.980245
blue	Lec04173.1	8.64162	7.62863	6.93109	6.83445	7.04714	6.06967	11.7668	9.91368	11.5328	11.9006	11.2846	11.0608	11.0844	8.9955	10.034	6.80333	5.6754	6.87368
blue	Lec10565.1	6.84058	6.55065	6.11871	2.50871	2.62279	3.10044	8.01768	8.86474	9.39661	8.60364	7.45711	7.38373	8.13647	6.85596	7.04928	6.58622	6.11305	5.39479
blue	Lec10559.1	10.9471	15.1067	12.0333	14.0841	12.688	15.9919	27.7933	24.8965	24.5618	22.2436	17.2691	19.1142	21.3338	18.7883	17.9149	17.2053	15.1184	16.8736
blue	Lec10537.1	0.427805	0.50319	0.357787	0	0	0	2.41513	2.1078	1.29459	3.79479	2.22588	1.30008	0.99746	0.947306	0.47001	1.37493	0.996482	1.47739
blue	Lec10490.1	11.6767	15.1705	12.9647	5.12068	6.98294	6.00855	36.6926	35.8753	33.2668	50.4848	29.4576	22.9585	18.2223	18.483	16.2294	19.3448	19.7263	14.8349
blue	Lec68135.1	10.3222	13.1223	12.2343	10.8368	12.1016	14.2909	10.0834	9.3986	7.83011	12.3557	11.0218	9.28254	9.95754	11.5498	8.94881	14.3292	14.216	13.9155
blue	Lec10543.1	0.52696	0.770632	0.623245	0.546763	1.17287	1.17001	2.83515	2.39969	2.39653	2.94322	1.16786	0.550071	0.149715	0.30095	0.050514	0.255891	0.159858	0.162311
blue	Lec10383.1	0.549128	0.408839	0.462421	0.468793	0.437241	0.398481	7.86803	11.799	14.9427	17.0991	16.8498	17.2561	7.16179	7.2296	15.1244	12.5652	7.45565	11.1287
blue	Lec10350.1	0.941269	0.570035	0.484621	0.409316	0.212511	0.267489	3.9438	7.80296	12.4699	3.76125	4.51729	4.09511	1.13826	2.03179	1.68056	28.3405	7.96424	9.18566
blue	Lec10346.1	3.90043	4.0326	4.21957	2.88218	2.89008	3.42087	6.72664	7.3213	7.4128	5.45923	4.14349	2.53872	2.55453	3.40171	2.71479	2.46606	2.02887	1.74037
blue	Lec10327.1	9.1369	10.7235	11.5712	9.94405	8.47409	8.70333	1.62303	1.30056	1.04677	2.69583	12.6782	15.0386	14.4815	18.395	17.0976	17.7603	17.9504	14.065
blue	Lec10297.1	11.1015	10.5328	10.881	5.33595	5.00441	6.00769	12.9077	14.1693	14.0366	11.3085	13.0496	10.9322	14.4022	11.7043	12.9748	8.81578	7.9009	9.39288
blue	Lec10274.1	11.1005	12.6121	10.8691	14.3001	14.327	16.5486	6.45791	6.89035	7.31677	8.90655	12.2635	13.1114	12.1407	14.3824	12.9494	16.3674	13.1368	18.5151
blue	Lec10272.1	4.43715	4.91291	4.24847	3.14898	3.97606	4.30287	20.2943	15.9763	14.7376	13.4011	7.62232	5.18767	2.93303	3.20924	3.58571	2.81085	3.03833	3.51589
blue	Lec10246.1	17.4452	22.3728	18.5645	19.4709	21.8797	22.8682	38.0179	41.9515	45.096	31.4869	30.3672	29.6063	41.1513	36.0257	34.8889	27.4145	20.1067	28.7269
blue	Lec68395.1	57.2334	54.5731	51.4019	103.656	105.41	106.114	130.918	133.213	154.936	121.26	81.0395	66.1295	57.4668	52.9339	48.3734	52.1529	49.8655	45.7308
blue	Lec10217.1	0.588147	0.490175	0.63129	1.53964	1.39051	1.29142	25.0127	19.4381	13.3407	15.489	11.9375	12.2544	9.88309	9.56825	12.0413	10.0865	7.38025	10.7369
blue	Lec10210.1	4.24715	3.93096	3.81239	3.08545	2.50105	2.79333	6.39093	7.88174	7.93643	3.99567	4.73643	3.66426	4.62878	3.38769	4.32916	2.68866	2.00759	1.57775
blue	Lec10189.1	50.3801	53.9306	60.9405	41.6405	46.0455	34.1755	785.641	812.172	970.436	245.851	243.317	286.025	142.162	136.766	149.945	260.798	288.659	219.295
blue	Lec10182.1	17.2065	17.7812	16.1114	13.4587	12.241	13.8274	15.6289	17.9133	20.0788	19.0238	16.9879	17.8702	15.5646	15.9732	16.8641	16.3315	13.4601	14.2813
blue	Lec10180.1	6.75497	7.96299	8.90027	6.77764	6.16166	6.42654	1.33574	1.77839	1.46093	1.41318	3.41279	3.80998	4.1671	5.29286	4.55821	5.78422	4.13612	5.32016
blue	Lec10175.1	7.16193	8.47314	8.4383	7.11604	6.63873	6.46131	15.1678	14.9079	16.5977	11.5846	5.54226	3.30126	1.88491	1.50431	2.08077	1.46404	0.833918	1.12759
blue	Lec10128.1	5.43988	6.87476	6.7477	8.17576	9.04902	8.48581	15.7761	15.513	23.1942	14.0597	10.703	10.4906	8.88119	9.62196	11.3303	14.8839	12.7098	13.7558
blue	Lec10114.1	9.81015	11.1571	12.4784	12.814	13.5181	16.0726	29.2681	28.1303	27.571	24.32	19.9028	15.8607	17.7068	15.2363	18.0757	15.6913	14.1954	13.8793
blue	Lec10098.1	13.4101	16.7058	8.01041	24.7015	28.1186	21.3342	111.719	59.5158	70.5332	70.3528	31.7433	34.3929	19.3081	10.8063	25.1174	1.64958	1.92742	3.64284
blue	Lec10086.1	3.87482	3.80159	3.31029	4.03024	3.60942	3.42195	6.31729	9.45031	11.338	3.7877	3.9397	4.1672	4.76042	3.59007	4.3364	2.67245	1.614	1.77334
blue	Lec10084.1	7.51246	8.49877	7.5083	3.98041	4.86834	3.86022	10.0064	9.67192	12.3966	9.47763	8.55169	8.86039	9.60095	7.75484	9.02011	7.1972	5.12862	5.95791
blue	Lec10078.1	20.977	18.9843	16.401	17.359	17.0258	17.7347	53.7825	47.0377	47.1784	37.8591	35.099	44.3079	37.6345	29.009	32.6382	22.3065	17.5352	21.2099
blue	Lec10042.1	2.70585	1.40026	2.9934	5.41568	5.07764	6.31264	27.903	29.957	36.8423	24.8871	20.6596	18.151	11.1146	16.7945	16.438	19.8484	16.4708	16.5693
blue	Lec10028.1	24.6813	26.7504	23.7252	22.0813	22.4567	25.5344	44.7231	45.2044	50.5074	31.8525	34.9028	36.0623	40.1313	30.8689	35.8607	21.1629	17.5101	20.9932
blue	Lec10010.1	0.169415	0.217392	0.181077	0.211133	0.246701	0.297881	215.062	208.295	226.99	91.6619	44.5101	29.8907	11.4234	13.7252	10.7485	0.81952	0.682364	1.626
blue	Lec09991.1	62.4128	55.2244	53.4623	58.2732	52.8093	49.7654	60.7896	61.8248	69.8895	50.0191	58.9665	70.7209	52.1955	48.3269	63.4869	44.5007	43.7838	39.3475
blue	Lec09960.1	2.38901	2.30546	2.36934	2.50746	3.23222	2.03228	3.2798	3.79881	6.40965	2.31499	2.9111	2.6342	1.95266	1.99405	2.15363	2.6808	0.96948	1.24005
blue	Lec09956.1	1.48702	1.05986	1.11273	1.04925	1.52618	1.06238	7.09121	7.66542	6.73673	5.31591	2.66159	2.34264	0.878806	0.964364	1.62316	0.207127	0.295012	0.119177
blue	Lec09939.1	26.5267	27.6573	25.2498	36.0922	43.1924	40.1748	87.5961	58.5325	50.6326	117.604	63.748	54.7555	36.6711	45.4617	38.6814	55.2968	70.087	68.6877
blue	Lec09932.1	0.919796	1.08819	0.974972	0.443355	0.59877	0.63589	15.0561	11.0757	8.76251	10.9942	5.72579	3.45031	1.92107	1.4197	1.30937	3.11452	1.94871	2.79455
blue	Lec09911.1	115.318	114.459	114.704	113.898	113.546	105.171	118.256	128.174	161.401	104.966	89.9632	71.0086	81.3782	69.9851	70.4452	55.8394	57.7821	60.6075
blue	Lec09903.1	16.2027	23.4729	17.8241	8.61072	8.98837	13.3977	104.44	100.301	90.3049	129.281	62.6144	51.3069	38.266	42.5896	32.5789	43.2523	31.5893	34.9057
blue	Lec09902.1	0	0.195735	0.190743	1.33466	2.09588	1.00995	4.25562	5.92084	6.88657	3.10927	5.21667	4.93423	3.94941	2.84482	3.4209	1.2566	0.876224	0.779382
blue	Lec09892.1	16.1537	18.1229	16.8398	10.2597	10.5623	12.3433	22.437	24.7478	23.4706	23.0831	17.2602	14.3099	15.9622	16.2579	14.6063	10.219	6.88689	9.08551
blue	Lec09884.1	1.54767	1.30521	1.54139	4.22339	3.66771	4.1852	63.4266	67.3787	74.7173	35.9338	20.7371	19.5515	10.3312	7.80806	11.8858	6.0065	3.82942	4.62877
blue	Lec09858.1	7.12102	9.73899	8.28957	9.97468	12.7667	12.4602	32.9266	37.3825	35.7932	30.257	29.5628	31.5446	24.1578	20.4409	22.4203	8.63339	6.19029	5.36936
blue	Lec09856.1	1.57255	1.63636	1.51934	1.45149	1.82582	1.90958	3.81179	3.40838	3.55003	3.70411	2.95429	3.04509	3.23261	3.02802	2.39453	2.61336	2.48481	2.61061
blue	Lec09836.1	1.90692	1.91637	2.24925	1.29919	1.01199	1.39446	7.64865	7.87566	6.97122	6.87303	3.23497	2.4156	1.7888	1.5539	1.25843	1.80056	1.65648	1.65806
blue	Lec09818.1	3.0524	3.05533	1.85158	1.82172	1.82103	1.89711	7.32878	6.65341	6.89584	1.90713	3.18121	2.94901	3.97361	3.8249	3.07284	2.24281	2.40869	1.8312
blue	Lec09799.1	0.69879	0.500772	0.721591	0.382643	0.265527	0.340779	1.38333	1.76694	2.0627	1.25173	1.37542	1.46102	0.784641	1.62735	1.5641	1.13336	1.48843	1.46538
blue	Lec09754.1	1.31647	0.920492	0.951112	1.12117	1.16384	1.33772	1.64705	1.43805	1.68201	0.814792	1.05214	0.760186	0.844025	0.8765	0.903485	0.827059	0.532158	1.19939
blue	Lec09734.1	21.0933	21.75	20.8772	21.9089	22.7594	23.7119	21.5652	23.2749	29.9809	14.3547	14.9194	14.6737	14.1079	14.7401	13.3075	8.72584	7.66785	9.11887
blue	Lec09727.1	0.612802	0.640083	0.701499	2.97397	2.72425	2.78888	11.0498	10.6187	13.6072	9.45144	9.72049	10.6314	8.97706	9.18425	10.3228	7.444	6.85816	7.87748
blue	Lec09714.1	6.95892	9.73532	9.48899	3.40108	3.29344	4.91841	118.801	122.451	128.562	95.4164	56.8154	35.8307	3.48088	3.5622	4.34361	0.809216	1.02432	1.50409
blue	Lec09712.1	0.031357	0	0	0	0.075708	0	3.49423	4.84485	11.9628	2.74376	1.84629	3.37338	0.898921	1.39609	1.25833	0	0.433399	0.890534
blue	Lec09702.1	12.0627	10.4218	10.9192	7.21726	6.81402	6.13663	13.5869	14.9906	16.5122	17.6373	13.4077	12.9672	12.0379	11.5725	11.56	11.4621	9.58093	12.2754
blue	Lec09686.1	17.5027	16.2333	16.5775	12.0235	12.7589	11.2834	7.47044	8.12596	7.02552	6.73228	9.02484	10.1123	10.5916	7.97929	9.9259	11.5518	8.60618	10.6598
blue	Lec09681.1	7.17034	10.3056	8.87848	14.8968	16.8119	16.1042	28.1063	31.4617	30.7803	26.0792	18.089	14.7085	17.6912	17.6251	17.7629	9.54892	9.55991	10.0619
blue	Lec09679.1	0.48775	0.630306	0.449622	1.08003	0.948485	1.21778	1.84914	1.96627	1.24055	2.12563	1.1046	1.10326	1.31444	1.31123	0.824352	0.641207	0.656574	0.935919
blue	Lec09677.1	2.04622	2.65852	2.34812	5.06912	5.45711	5.53805	15.7028	13.0523	11.8246	13.8896	8.06932	6.04707	6.10536	6.4532	4.30978	5.52472	4.37228	3.89832
blue	Lec09677.1	0.805004	0.919744	0.700595	0.983369	1.04971	1.15182	2.26762	1.86505	1.75284	2.27398	1.99988	1.15434	1.4554	1.36014	1.01364	0.885551	0.908148	0.975113
blue	Lec09672.1	2.39506	2.35744	1.72033	1.18748	0.746395	1.06404	11.0172	10.3635	7.69354	12.8652	9.51395	5.62456	4.93456	6.48761	5.96544	3.58099	3.31364	5.40944
blue	Lec09654.1	3.51151	2.78201	3.28113	2.18532	2.62916	2.33232	11.14	12.5772	15.8279	8.1309	9.15184	9.35264	6.92265	5.52834	9.05765	7.11162	5.20256	6.57778
blue	Lec09653.1	5.92713	6.43534	5.27624	3.59504	3.79593	4.05412	7.26034	8.24229	8.19598	7.54351	4.6831	3.97468	3.35417	2.65745	3.05172	2.77566	1.72535	2.08109
blue	Lec09652.1	16.2012	17.9081	17.4869	16.3711	16.5738	18.064	37.3832	33.4431	34.8584	37.5374	32.1415	29.8615	28.9329	27.3439	27.3686	27.451	25.5308	24.809
blue	Lec09647.1	1.25608	2.3348	1.67807	0.745135	1.54697	1.58511	3.84049	3.46703	3.80857	2.37726	3.0974	2.25125	1.24499	2.40383	1.65037	5.8322	3.72611	1.9937
blue	Lec09642.1	16.2812	16.7362	17.0409	20.3785	21.6819	21.3905	31.8226	31.354	28.9103	22.7739	19.615	16.9798	15.8404	15.3507	17.3654	13.9748	11.6448	11.7764
blue	Lec09610.1	4.91594	5.60977	4.48885	4.03519	4.03135	5.13475	9.59892	10.3463	11.8624	8.20592	5.2754	5.933	5.1426	4.43632	4.84729	5.56348	5.05735	5.91706
blue	Lec09586.1	1.02201	0.729566	0.847011	0.62851	0.827023	0.550181	3.04024	3.53854	2.50663	1.24719	1.67021	1.22428	1.23786	0.610312	0.567786	1.21942	1.24201	1.52361
blue	Lec09582.1	16.5142	14.849	14.2691	41.0474	42.6712	41.7505	61.4725	65.9538	69.1052	32.2722	22.7787	17.3865	25.389	9.77183	14.5482	7.55649	12.2697	16.0154
blue	Lec09570.1	4.73464	6.29983	4.96076	2.91895	2.19632	3.75448	1.63735	2.37886	1.84006	2.99947	3.80678	4.14086	2.78158	3.95173	4.46559	3.1185	5.04781	3.26095
blue	Lec09563.1	45.5874	41.2595	41.5819	37.2824	32.6325	35.4532	74.2949	63.2509	64.0592	66.4114	53.1022	54.1335	57.0847	48.223	46.0748	34.4381	29.8697	28.8274
blue	Lec09532.1	10.4567	10.9579	9.5944	10.3922	9.50324	10.7056	17.7096	16.2508	15.6165	14.1932	8.99408	6.75379	7.94344	6.70079	6.52222	5.19156	3.35008	5.02226
blue	Lec09520.1	20.1607	15.9861	15.9544	13.3683	17.5261	15.2155	25.0436	22.5582	20.5087	29.3703	13.0382	9.05051	8.32542	10.3843	10.1935	33.7239	9.41135	9.34033
blue	Lec09507.1	4.40612	5.08072	4.4791	2.37029	2.24051	2.55949	6.34121	7.93935	8.48186	8.8882	5.99534	4.8214	4.81281	4.59053	5.36482	3.41404	3.90329	3.96789
blue	Lec09480.1	0.282109	0.377336	0.378596	0.789618	0.73919	0.952061	3.39398	4.37362	3.97569	2.69548	2.1306	2.12641	1.29884	1.07802	1.41245	1.62789	1.12425	2.05189
blue	Lec09456.1	0.086925	0.323505	0.254056	0.120438	0.346981	0.114054	8.27023	6.68238	5.77487	4.06357	3.38435	3.2728	4.90494	4.17375	2.59734	1.71799	1.78157	2.06696
blue	Lec09428.1	6.42308	6.29918	4.15966	2.10823	3.22197	2.43866	7.92367	6.16537	4.74643	17.7254	7.73612	7.73903	3.61238	3.28743	3.61365	10.4484	5.44034	9.71347
blue	Lec09421.1	2.12232	2.41349	2.61488	2.13703	2.44268	3.51753	1.00857	1.51879	2.07572	2.84044	3.08293	3.56218	4.0271	3.73442	2.77289	3.19058	3.45794	3.14415
blue	Lec09366.1	46.1192	32.5794	35.1775	14.1459	13.6127	15.5742	111.938	108.013	140.485	71.1055	50.9178	46.4802	44.1075	25.1087	37.2334	16.6676	11.0993	15.0511
blue	Lec09365.1	0.364797	0.578924	0.5457	0.264632	0.365991	0.420239	15.7207	22.1908	27.7833	17.9123	10.9368	7.25263	12.3624	8.52228	10.6212	5.89067	4.15345	6.15015
blue	Lec09322.1	4.96575	3.9519	3.95292	4.3075	3.39308	4.07841	7.92303	7.06552	6.1872	6.29793	6.84602	5.71816	7.35431	6.56407	5.25202	5.3852	4.07193	4.28424
blue	Lec09307.1	0.181887	0.077151	0.172361	0	0.224702	0.319872	8.73316	6.40686	4.00597	2.85987	1.76775	1.16985	0.57048	0.269793	0.686067	0.303821	0	0.216989
blue	Lec09286.1	22.4667	20.7963	19.7952	22.7837	24.3066	23.8113	35.8839	34.1156	31.5246	40.1726	34.683	35.17	27.5236	35.368	34.2461	38.1986	31.9831	35.6343
blue	Lec09271.1	4.68594	3.86009	4.01279	5.74797	7.80995	7.32773	37.4349	27.8075	26.0781	35.8416	24.0131	19.2771	15.7954	15.1112	14.9909	12.2578	10.6525	14.8385
blue	Lec09259.1	1.60216	1.33257	1.24204	1.29855	1.26787	1.30938	4.23659	3.65401	3.24646	2.92545	3.45458	2.47972	3.66643	2.84634	2.83343	1.91847	1.55672	1.48973
blue	Lec09243.1	7.85541	7.99458	8.30564	16.0546	15.1408	14.5204	21.8312	22.1264	17.1697	28.3387	22.8981	22.4609	14.023	20.0487	21.5471	19.0938	12.3098	15.193
blue	Lec09238.1	6.96568	8.49279	7.00642	8.0761	7.18057	9.07747	35.6208	36.2586	38.3047	30.3383	17.6468	13.5736	14.8231	13.7693	12.9284	11.0729	10.388	9.46834
blue	Lec09230.1	1.56696	1.16849	1.39049	1.61625	1.01289	0.826331	3.25357	3.06951	2.86758	2.52703	2.02518	1.41969	2.32879	2.17512	2.28654	1.80032	2.04954	2.2845
blue	Lec09228.1	1.94805	1.19215	0.766234	1.16293	0.983695	1.2406	9.25035	7.46958	8.27008	6.37601	3.59308	3.40853	2.70126	1.64762	2.54846	3.35313	1.13054	2.32584
blue	Lec09205.1	7.16486	6.48777	7.31397	7.28343	8.93708	7.07241	92.3786	89.3002	97.4773	59.6895	31.3607	23.5148	13.2894	10.8863	10.9796	1.91875	1.43142	2.46904
blue	Lec09194.1	2.57008	2.16093	2.35061	17.7362	22.2902	25.3293	80.1432	83.5797	77.3634	58.8167	37.204	23.978	17.0676	13.7404	15.9574	18.2864	18.7814	14.194
blue	Lec09177.1	18.7465	23.7302	19.2093	8.77766	11.5873	11.9635	38.0525	36.4964	36.0457	53.4397	37.4768	31.4784	29.0111	30.451	30.5718	28.18	18.7276	15.5774
blue	Lec09175.1	2.15794	1.64559	1.60904	8.23433	7.26229	6.03777	19.8225	17.0598	11.4589	9.60029	6.27066	7.97739	4.6291	3.66486	4.95988	5.32314	5.87237	5.84721
blue	Lec09152.1	39.9156	47.4156	47.0197	33.5642	38.9329	39.3091	88.3277	87.4297	89.3337	112.663	84.5869	76.7084	66.1853	71.5637	72.7275	77.2372	83.2315	70.0955
blue	Lec09150.1	0.641837	0.538328	0.534618	0.400309	0.454883	0.670331	6.33296	8.2664	7.30766	5.79551	3.73894	3.50491	3.80965	3.09759	3.09001	2.05044	1.63812	1.43828
blue	Lec09125.1	10.6273	16.8351	12.9599	11.1535	10.6929	14.7994	14.7879	13.4065	11.9835	16.89	13.7169	12.9861	14.138	15.5539	11.9712	11.936	11.2795	11.5785
blue	Lec09120.1	33.0724	36.5118	32.984	33.3406	27.6668	33.3477	38.3958	36.5615	39.9068	39.9578	30.5371	31.9551	30.9215	25.9963	31.9061	27.8038	25.6649	28.4112
blue	Lec09093.1	0.131812	0.1358	0.210345	0.095243	0.349391	0.122634	21.2019	24.0513	26.1005	12.8126	10.8201	9.4687	8.51098	9.1553	10.1543	4.64616	3.60649	5.01633
blue	Lec09091.1	71.3823	48.3293	73.3941	61.1949	48.9185	54.3418	4.76449	3.49248	3.49109	4.51262	11.1269	13.6178	16.7266	16.5395	14.271	16.6453	21.2109	30.7355
blue	Lec09073.1	2.32432	1.97984	1.90187	0.982949	1.24483	1.00368	9.2621	10.2711	10.0116	9.94063	6.09493	5.04885	5.38193	3.56014	4.63822	3.53698	2.27563	2.96395
blue	Lec09061.1	30.8097	31.4948	36.7592	30.7699	34.3504	32.8941	45.5855	62.2371	84.02	29.015	33.9333	28.2756	22.7422	20.7336	21.6781	14.4953	8.97954	7.11925
blue	Lec09041.1	5.96714	5.68379	6.45084	5.4405	5.35778	5.89213	10.891	14.437	13.4397	9.81187	7.94039	6.90432	6.86658	6.62786	7.53972	4.50263	4.54612	4.53758
blue	Lec09040.1	26.3904	23.8107	24.2453	10.627	10.801	11.147	29.587	29.5585	32.7872	20.8823	12.7418	11.1585	9.46529	7.54011	9.32004	7.69481	8.0836	7.34652
blue	Lec09035.1	4.19215	4.25184	3.43958	2.54676	3.21211	3.57601	11.8576	11.2054	11.7273	10.6472	8.40801	8.15375	8.38327	7.88792	7.07662	7.96531	6.37714	7.3058
blue	Lec09033.1	3.58135	4.90889	3.71351	5.71504	4.63075	4.39475	14.2938	16.0669	16.722	12.4417	10.1838	8.89125	10.0099	7.86227	8.65918	4.45616	4.19518	4.78555
blue	Lec09028.1	2.34883	2.72769	2.95871	1.58324	1.41793	1.30378	0.400644	0.300925	0.102599	0.391746	1.58317	1.81174	1.84833	2.81738	2.26857	1.90818	1.70599	2.1008
blue	Lec09025.1	16.221	14.5668	16.7071	15.3456	16.9456	19.5967	59.6143	56.9052	53.1375	41.1311	36.2129	36.3936	39.5163	38.047	37.448	36.2735	30.1343	28.0911
blue	Lec09022.1	10.2162	17.7373	11.4158	8.574	6.83615	10.3184	0.967476	1.07909	0.610799	1.26914	2.59224	3.03551	3.24064	3.8405	2.58591	11.0007	7.67793	7.54619
blue	Lec09016.1	23.1458	21.6587	24.563	45.9335	38.5648	40.7561	3.18929	3.03704	2.08955	4.94385	23.4103	31.9476	22.0161	19.4993	23.6809	50.9708	52.7676	71.5615
blue	Lec09014.1	5.20095	5.17962	4.06229	3.71261	3.28846	4.16343	1.55554	2.61112	2.14979	1.30436	2.68133	3.22374	2.73269	2.76576	3.3783	3.27008	3.85553	3.6855
blue	Lec09008.1	31.3448	30.3699	25.7713	36.5188	45.6381	45.5146	66.7873	60.8367	43.9357	141.132	58.4635	34.2087	16.3882	18.0442	21.5261	6.49709	5.01541	4.29337
blue	Lec08986.1	2.04037	1.53325	1.66125	1.8124	1.79337	1.7028	7.54729	8.94397	9.94179	4.40429	3.81119	4.42754	3.12384	3.5825	4.01734	1.92617	1.48768	1.77
blue	Lec08971.1	5.84467	5.87152	6.12446	3.87171	4.3549	5.09152	11.8373	10.9665	11.7478	10.0434	7.91378	7.60685	6.92783	6.64088	6.36312	5.54337	4.20472	5.14383
blue	Lec08913.1	1.85102	1.71246	1.66093	1.26263	1.42759	1.26944	2.62438	3.93162	2.71152	2.97171	1.92838	2.4847	1.104	1.16485	0.981774	1.69621	0.966315	0.746753
blue	Lec08884.1	1.72864	1.35543	1.15367	0.790535	0.67449	0.63574	4.61244	3.90758	3.47845	4.72666	3.46933	2.84434	2.91637	2.39749	1.72478	2.30972	1.32201	1.79217
blue	Lec08882.1	39.554	35.8617	36.0869	25.5171	34.577	31.9519	103.686	139.832	172.196	78.0419	44.2422	33.1869	35.6837	37.785	36.0739	6.61667	10.6697	12.7898
blue	Lec08878.1	24.7359	22.7275	20.6935	18.5028	14.2868	16.2677	47.6217	40.2318	41.6686	32.7797	16.545	13.1084	14.2633	10.5147	11.3689	7.44457	6.80973	8.3248
blue	Lec08868.1	9.49418	8.42569	8.2138	10.9955	12.1945	13.6617	15.6145	17.3499	19.5208	10.4815	12.4133	13.8642	15.8096	14.7497	15.0114	9.55558	8.24309	8.99539
blue	Lec08850.1	3.86623	3.51361	4.12211	3.20879	3.54693	4.19082	23.943	27.6875	30.2736	23.917	16.0869	15.8046	15.4674	14.5857	16.8657	8.94721	9.26018	8.79985
blue	Lec08827.1	10.6499	14.4099	13.2127	10.9643	11.1871	13.0442	14.9722	14.7352	14.2999	13.8253	11.2475	9.06144	9.87526	9.0796	7.82769	5.95104	4.84839	5.63955
blue	Lec08817.1	10.2642	9.51342	11.2728	7.49984	9.15066	8.81169	52.6018	64.7553	59.4796	40.3256	35.113	32.5623	51.2296	40.7959	42.0916	35.2604	26.9137	27.3789
blue	Lec08807.1	1.20058	1.42233	0.996745	0.309881	0.460942	0.3015	3.82917	4.92154	7.20604	2.98755	2.20436	2.63199	1.29752	1.31768	1.36846	1.17689	0.561001	0.91664
blue	Lec63573.1	10.3449	8.04333	5.68811	4.07794	6.45652	5.34914	9.23098	10.5327	10.9919	8.1523	9.82142	9.56611	9.73165	8.92523	10.9461	5.93721	6.02035	6.35014
blue	Lec63593.1	13.5442	17.0639	18.9226	18.6564	16.2594	15.0808	1.2265	1.10835	0.386847	2.97363	17.5753	23.525	7.45596	5.28519	13.7758	19.3315	18.3214	26.6765
blue	Lec63615.1	9.50627	13.5063	11.6338	8.55022	9.94453	11.1381	25.9099	29.7574	31.7932	37.7584	27.5962	23.0554	27.3196	27.3684	23.6364	19.502	16.4182	17.3572
blue	Lec63622.1	7.99846	8.14607	7.04024	6.17707	6.44483	5.98624	10.8739	10.7085	10.7087	13.3985	10.6778	9.31741	8.57944	7.9504	8.75247	8.00911	6.55959	7.6872
blue	Lec63629.1	94.2133	94.345	94.4937	98.5585	106.402	100.083	119.333	118.255	116.164	102.487	109.481	99.8112	99.6749	97.3729	103.146	81.3119	99.3286	82.6978
blue	Lec63719.1	8.82745	9.93596	9.65682	8.19365	8.21879	9.17524	12.5934	12.0646	9.56307	8.78713	6.73349	6.04983	5.82786	5.33985	6.38931	6.48206	5.874	5.88476
blue	Lec63754.1	22.3631	20.1187	21.9406	18.1762	14.8926	17.936	24.1432	28.6217	32.2578	22.0232	18.4513	15.8207	19.3652	15.5835	15.9744	12.021	10.477	10.501
blue	Lec63766.1	1196.63	949.391	998.812	709.373	875.225	773.076	32.505	25.7419	18.4434	40.5795	140.314	184.516	236.727	210.576	245.298	335.323	410.208	472.719
blue	Lec63774.1	0.898555	1.0286	1.59809	1.45821	2.22761	0.949718	2.91772	3.37626	2.45374	1.89228	1.18064	1.30398	1.51388	0.890451	1.4779	1.66394	0.735638	2.18629
blue	Lec63816.1	15.3291	16.8381	17.744	8.6598	8.69537	10.1901	54.5418	52.0583	52.233	30.9943	25.3745	27.2975	28.5408	26.8284	24.3987	14.7753	10.9233	11.4444
blue	Lec63817.1	0.379892	0.401501	0.39993	0	0.371724	0.252057	14.558	19.4061	17.9488	9.70233	10.6308	10.5161	8.42499	8.29695	8.98236	2.12185	2.43341	2.06051
blue	Lec63830.1	10.9585	8.31914	7.49096	9.14686	7.36647	7.52929	15.1593	10.0699	11.26	7.13444	5.17956	7.23097	4.63558	3.21412	3.47828	3.25372	3.16569	3.6663
blue	Lec63840.1	16.4036	18.0246	17.0927	16.453	17.4932	17.6813	6.40365	6.39382	4.48428	7.33468	11.0462	12.8923	13.2929	11.7575	15.0779	21.4846	17.6694	23.5258
blue	Lec63843.1	1.30129	1.452	1.2414	1.79562	2.11496	2.11751	29.3406	24.981	22.6602	13.0532	7.1063	5.65397	2.55366	2.10535	2.54925	1.95796	1.67143	1.69433
blue	Lec63855.1	32.5511	34.3656	34.8965	45.0169	46.7127	54.3112	90.8645	92.568	87.8156	80.3603	56.3086	42.0348	45.0489	49.186	43.1638	38.8541	38.0086	35.8008
blue	Lec63872.1	58.1378	54.4248	50.4735	46.358	47.2044	50.394	25.0625	24.8948	25.6791	26.2641	32.9568	33.4796	33.171	38.4935	36.2834	40.274	42.1692	40.049
blue	Lec63980.1	0.347439	0.570911	0.432437	0.795909	0.698857	0.950708	1.97945	2.02328	1.37925	0.802105	1.07971	1.98736	0.953677	1.36961	1.44104	0.959509	1.27546	0.976136
blue	Lec64042.1	5.78942	6.9837	6.27714	5.41627	5.8841	6.93094	9.5247	10.6602	11.0396	8.50705	6.55333	6.56334	7.68874	6.47393	6.74916	4.92517	4.3648	5.50076
blue	Lec64093.1	11.2333	11.0616	9.93664	9.26148	12.5734	12.9109	4.80684	5.43772	6.53459	6.25003	6.98237	7.14973	6.78331	7.08139	6.34428	10.312	11.0606	8.45889
blue	Lec64128.1	2.80261	3.00967	2.52144	3.04666	3.87878	4.21759	0.809894	1.10362	0.711787	1.13952	1.87857	2.05859	1.49518	1.70183	1.11579	2.40838	3.21359	3.69049
blue	Lec64129.1	1.41613	0.805492	0.92998	1.09504	1.52982	2.47237	2.2268	2.81797	2.69376	3.34933	2.0679	0.922649	0.958406	0.38788	0.431192	1.02347	1.17774	1.32686
blue	Lec64130.1	13.2393	13.4528	14.5603	19.7978	16.8506	17.9708	50.7971	49.3306	49.7036	52.7889	32.7826	30.3002	21.4719	21.951	21.5053	34.0267	32.8103	33.254
blue	Lec64135.1	8.08237	8.85208	6.15984	6.04969	7.01055	7.1928	11.0131	10.4628	11.6019	18.7678	10.7707	7.05532	6.73831	4.70229	4.70073	2.66158	2.05358	2.47328
blue	Lec64190.1	1.66592	2.14938	2.09356	0	0	0.198745	3.19069	4.25988	3.1196	7.60038	3.9242	3.44605	4.17947	5.24636	2.84233	3.70791	1.6772	1.19047
blue	Lec64207.1	2.86761	3.50236	4.02054	12.3802	9.85659	10.7863	0.693795	0.907262	0.491546	3.21158	4.38123	5.32311	6.62077	7.92064	6.25861	7.37202	5.28168	5.82983
blue	Lec64231.1	3.44351	3.66405	3.25475	7.71437	8.19286	7.84914	31.7671	37.9167	41.3005	34.6603	22.0151	17.8152	14.9195	16.3352	14.907	14.9216	15.5372	14.5207
blue	Lec44613.1	178.466	162.562	160.838	179.451	200.404	168.726	87.4727	99.509	114.26	134.327	149.178	164.573	131.808	129.759	153.488	251.522	260.018	227.309
blue	Lec64239.1	1.71083	1.99348	1.61734	2.32912	1.92689	1.93986	1.22297	1.71216	1.64754	1.38521	2.25171	2.40875	3.35422	2.54343	2.91576	2.49142	2.65719	2.82482
blue	Lec64250.1	0.21376	0.189079	0.245095	0.226454	0.26573	0.189267	3.02872	7.52843	5.75828	1.65599	1.55435	1.33868	1.46306	1.02542	0.631193	2.39338	2.40562	1.92125
blue	Lec64287.1	1.65969	2.47273	1.45205	1.00206	1.64089	1.19989	3.67375	5.21274	4.93707	3.80736	3.81981	3.42199	2.77593	3.19406	4.1017	2.53116	2.43272	2.70405
blue	Lec64323.1	0.586702	0.537858	0.443932	0.706673	0.646405	0.538145	2.64839	2.82553	3.07378	2.64462	1.56184	1.9475	2.38525	2.04729	1.8989	1.89069	0.924028	1.47347
blue	Lec64360.1	7.6857	6.78037	7.90426	3.98466	4.65849	3.54092	8.32416	11.3604	11.7541	6.28937	7.08158	6.91718	7.18867	7.03007	9.19444	5.85108	4.66485	4.85462
blue	Lec64371.1	2.78662	3.86969	3.44222	4.17223	4.85137	5.31107	12.4658	15.3713	15.599	13.7768	12.7241	10.7616	11.5255	10.7099	11.7108	9.05808	8.56735	10.1225
blue	Lec64376.1	12.2094	13.4408	12.8808	10.6216	11.5628	12.1878	27.7641	35.5524	46.5684	23.1466	21.5613	20.5498	26.2435	23.9306	25.1127	17.5943	15.8789	19.7023
blue	Lec64394.1	9.61925	12.0148	9.46297	6.47162	6.64624	8.0069	24.3587	25.0884	24.3324	17.4199	13.3317	12.1473	11.4647	12.1768	11.5513	12.4188	8.8539	9.67118
blue	Lec64400.1	15.2225	17.5402	15.9033	11.1086	10.9791	12.5233	30.1503	31.9091	34.3348	22.2578	15.2512	13.3205	11.0184	10.3599	11.8574	10.3843	9.82028	9.98574
blue	Lec64413.1	46.6242	45.6551	49.9286	31.9228	28.2481	26.9024	127.596	155.507	216.497	119.647	72.9765	46.1859	31.2311	30.0098	46.7307	5.80405	4.23333	6.64445
blue	Lec64487.1	1.13961	1.22721	0.916609	1.04671	1.35699	1.44531	0.852629	0.655149	0.514117	1.08662	0.801558	1.2066	1.11652	1.91786	1.37552	1.16558	1.26608	1.18365
blue	Lec64560.1	4.39658	4.28838	4.74667	5.62358	5.21845	6.69862	25.219	24.887	28.5226	17.4109	9.72857	7.30611	4.48597	4.07352	4.40664	5.31446	3.84101	5.31112
blue	Lec64587.1	0.761791	1.01013	0.88948	0.916018	0.50946	0.95975	3.43313	4.63435	6.12038	2.9134	2.15651	2.8564	3.02224	1.50034	1.86028	1.86687	1.52758	1.79091
blue	Lec64593.1	12.6029	11.18	10.5325	10.1483	12.474	11.5155	7.50199	7.05845	7.959	10.9701	8.30429	9.76063	8.09419	7.3747	9.28191	9.70683	10.0646	11.6337
blue	Lec64607.1	6.60715	5.76567	5.74394	5.38985	4.24404	6.00621	17.854	19.9654	21.9172	16.7584	12.4377	11.8419	11.4611	10.0412	10.9939	7.83261	7.06588	7.88373
blue	Lec64640.1	11.3173	12.6521	11.3911	6.31748	6.34544	7.45165	21.9406	26.0113	26.3448	22.2496	18.4685	17.4604	19.3566	16.2487	17.4373	9.81512	7.86284	7.90175
blue	Lec64642.1	1.61953	1.63887	1.32449	1.14369	2.12355	1.48085	3.62405	3.91737	3.94717	3.56894	3.25407	3.32189	3.40544	2.48382	3.12835	2.53929	2.66728	2.74149
blue	Lec64652.1	35.1686	39.4477	37.2453	19.1785	19.5288	21.0446	8.11313	7.93023	7.52774	14.5546	16.7414	19.1767	7.79409	14.4497	18.5169	21.2222	19.3466	16.7876
blue	Lec64660.1	14.7494	15.27	12.1407	13.6694	15.2688	15.341	9.41502	9.37664	7.51924	16.6043	15.7205	14.7276	15.0279	13.3288	16.5278	15.3553	21.1094	20.1564
blue	Lec64666.1	3.65057	3.48568	2.5944	2.6603	2.42487	2.61219	5.88455	8.53774	10.9176	4.04455	2.6108	1.82129	0.714942	0.965353	1.08329	0.942819	1.06832	0.8333
blue	Lec64669.1	17.4771	23.761	20.1377	18.0812	21.6309	23.6769	29.3079	33.1484	35.1921	28.068	20.7722	17.9362	19.9382	17.0496	17.878	17.3736	11.5135	11.7225
blue	Lec64680.1	38.7174	40.025	35.8847	13.0057	12.8311	15.6374	49.983	51.6112	60.6301	30.0813	18.5728	10.0278	3.02293	3.52773	5.6047	4.54634	4.58219	5.21067
blue	Lec64713.1	8.66665	8.3122	8.0552	5.45009	4.97965	4.80898	11.9553	11.9407	10.0734	8.06174	10.3979	10.8199	12.5746	11.2161	12.5281	9.89062	7.93809	7.66659
blue	Lec64717.1	17.4647	22.3388	23.7528	11.4639	9.68037	14.4981	25.1318	39.1916	46.7331	34.3377	18.0294	8.68355	4.50675	3.25379	6.04683	5.42614	2.52418	1.85291
blue	Lec64718.1	26.09	24.289	22.669	11.4578	10.8463	11.9364	33.9036	31.7855	30.6502	22.6229	24.79	29.3937	22.4225	21.6619	28.347	23.6984	18.8023	16.8777
blue	Lec64719.1	13.1616	13.1644	12.1331	14.4257	13.0178	14.9644	23.8437	24.5615	24.3145	23.2046	16.0487	16.6284	13.3764	13.6444	13.7516	11.5218	10.6022	10.8716
blue	Lec51133.1	0.267287	0.312795	0.289172	1.96135	1.80552	1.86623	28.8392	28.9912	24.7124	17.6535	10.8814	11.0871	11.2646	13.3187	11.6094	4.75016	2.98376	3.73632
blue	Lec64734.1	4.12834	4.11919	3.75094	4.58591	5.01496	4.73314	19.1912	16.9478	17.4829	14.2252	11.7854	10.7586	9.04984	8.66581	9.16705	4.86258	4.06801	2.22622
blue	Lec64756.1	9.22317	6.63795	8.51525	8.56873	7.00925	8.84218	61.4145	42.4726	43.7052	32.5181	19.678	18.1801	15.8791	12.5668	10.992	12.9987	9.94706	10.8524
blue	Lec64778.1	5.70861	5.24068	6.01948	5.17299	4.43634	5.99135	19.0767	20.7338	20.1133	15.3824	9.47066	8.82353	7.32295	6.15383	7.00668	3.47779	2.3863	3.65536
blue	Lec64794.1	0.927203	0.793681	0.860586	1.23675	1.18259	1.16798	7.28391	5.41085	5.92317	1.79391	2.0589	1.81191	2.20997	1.95715	1.70165	1.41446	0.841612	1.37134
blue	Lec64800.1	37.1815	41.5218	41.817	45.5994	38.8759	47.7022	95.7334	97.1014	96.6605	61.5833	35.1343	27.0906	25.9771	21.6762	21.565	14.9286	14.4525	17.5852
blue	Lec64815.1	962.344	1057.76	1020.55	193.951	203.039	231.898	666.987	833.581	889.296	1676.24	1200.18	927.239	840.84	1064.23	896.22	543.896	464.917	434.872
blue	Lec64844.1	1.20967	1.43563	1.02717	2.15979	2.23309	2.47055	5.1721	5.34072	4.0579	4.81171	2.98686	2.59603	3.29352	3.08573	2.14376	2.86504	1.99799	2.1213
blue	Lec51390.1	2.80589	3.51681	3.49361	4.20581	3.8699	4.67082	21.533	22.8773	24.0323	15.913	10.9571	8.6215	9.93514	9.02484	9.45835	10.8257	9.62549	10.2602
blue	Lec64864.1	8.89782	11.819	9.72355	8.7166	7.60083	8.66899	10.0055	10.9484	11.7251	12.1702	9.52531	9.14833	8.9164	8.81259	9.26397	10.0012	7.49565	7.74339
blue	Lec64867.1	5.7547	5.68721	5.38545	3.9853	3.46889	4.12823	7.34408	6.80504	6.36774	5.90048	5.83211	5.70309	5.61679	5.46339	5.58831	4.54735	3.10163	3.94617
blue	Lec64886.1	0.939689	0.79311	0.725191	0.939318	1.20219	1.27861	23.011	19.7787	15.7277	14.1057	11.7104	9.77216	6.88509	8.59934	8.37625	7.40932	8.04105	6.77212
blue	Lec64889.1	47.2839	42.4687	45.7356	83.6087	91.5443	77.071	22.9442	17.3276	15.6941	18.0666	20.3128	19.9273	23.4615	13.4968	25.6024	35.5436	45.6321	54.7354
blue	Lec64929.1	1.69088	1.70767	1.99158	0.823002	1.30577	1.6279	8.47289	8.9546	8.47759	7.21689	4.02468	3.49196	3.12377	3.12055	2.78711	2.4645	1.68249	2.63274
blue	Lec64930.1	0.991302	1.40528	1.43334	0.820467	0.719476	0.88066	7.60648	6.03811	5.5876	4.89746	3.09142	3.62932	2.95489	1.86491	1.7485	1.08984	0.97301	1.40637
blue	Lec64932.1	3.46459	3.9482	2.58844	3.40182	1.76593	4.26842	11.4615	13.6076	12.7768	8.55143	4.14499	2.97202	3.57777	2.85904	2.56028	2.90062	1.30539	1.81649
blue	Lec64940.1	8.48387	11.0801	9.80259	7.73422	7.67987	8.83187	32.042	32.9864	32.0454	32.8934	24.5464	23.3814	24.7374	23.8757	22.1882	19.6384	16.4721	18.8384
blue	Lec12986.1	3.7857	3.67276	3.0895	1.29561	1.89147	1.46412	4.04533	4.69583	3.93982	6.24473	4.6037	4.73628	5.41392	5.70094	4.84109	4.97189	2.56684	3.3897
blue	Lec65025.1	2.34873	1.55092	2.08872	1.6574	1.33015	1.32528	5.35382	4.47582	4.76431	3.1102	2.23658	2.28931	1.77916	1.5337	1.55886	1.19649	0.762398	1.06803
blue	Lec65084.1	1.72155	1.90524	1.98551	2.77788	2.43462	2.55498	22.4631	30.0779	24.4703	5.23371	3.34551	1.68218	4.40384	3.82396	2.74133	1.81523	1.49181	1.97921
blue	Lec65094.1	10.2975	13.5429	11.0305	19.7936	18.9914	18.0318	265.896	244.719	224.676	109.818	135.139	146.778	89.4822	78.2373	119.604	104.463	133.598	123.063
blue	Lec65100.1	12.4251	12.2015	12.1993	8.2367	7.85565	8.47156	13.921	18.3143	18.8548	17.8716	12.9526	10.7235	10.2899	8.7399	11.8039	11.2408	10.217	9.1092
blue	Lec65107.1	27.9404	27.8373	28.1408	14.4386	14.2665	16.2323	39.7513	41.6961	42.0758	45.5844	39.1322	37.057	37.9615	37.1124	34.6743	29.6398	27.4308	27.7539
blue	Lec65113.1	5.85643	6.55975	6.2375	5.05082	5.28519	5.41143	7.1331	8.78049	9.75516	6.27078	6.5359	5.48422	7.19592	6.70577	6.50085	3.65493	4.04051	3.9905
blue	Lec65150.1	81.3058	86.8163	86.9746	68.2724	63.449	67.4333	79.0503	93.5321	81.6804	103.053	57.1689	42.7201	25.505	34.9361	37.9934	42.5284	49.8666	50.621
blue	Lec65153.1	3.6682	3.5678	3.96173	3.55187	2.84738	3.58625	3.90491	3.71136	4.55917	4.21898	2.05513	2.18404	1.63219	1.16059	1.60743	1.97378	1.03324	1.81067
blue	Lec10429.1	3.76209	3.79585	3.07418	2.09575	1.28548	1.37053	4.5117	6.20403	5.98231	4.16768	1.90407	1.81544	1.45411	1.55345	1.67559	2.17044	1.74865	1.08294
blue	Lec65185.1	10.1115	9.59453	10.942	5.59429	5.92874	4.76174	33.66	33.634	32.36	24.6507	10.5826	5.17427	5.24831	3.42557	4.07184	3.93076	4.48677	4.06046
blue	Lec65239.1	5.60078	6.19816	5.4896	2.701	3.02683	3.69408	15.1	14.2587	17.0408	12.6655	9.06252	6.3005	5.42262	5.19963	5.34737	4.55519	3.46488	3.38328
blue	Lec02312.1	32.0951	27.9359	32.6973	7.70879	7.36604	9.00329	126.804	178.517	212.937	105.375	107.684	80.7195	119.861	44.7627	67.7728	88.4469	56.4937	64.2749
blue	Lec65265.1	1.29038	0.908528	0.874082	0.231798	0.388851	0.239081	2.30881	2.40841	3.05005	2.51544	2.23398	1.97671	2.57712	2.07927	2.03841	0.589173	0.514627	0.611588
blue	Lec65310.1	13.7072	13.1543	13.4621	7.47679	8.46372	8.81434	17.7585	20.8077	20.8577	16.7404	11.9134	9.05942	10.1207	7.35104	8.88688	9.71111	8.26348	9.92192
blue	Lec65318.1	3.59206	2.71698	2.75094	8.4474	5.85074	7.75046	28.6437	29.3354	33.4451	23.6044	15.8581	16.8586	15.1641	15.5194	14.3356	12.5303	13.5158	13.3356
blue	Lec65320.1	2.44653	3.22901	2.25868	2.51813	2.81788	3.61838	4.31484	4.93362	5.07314	3.27048	2.36689	2.31396	1.6843	2.12157	1.74812	1.27658	1.20197	1.49919
blue	Lec65321.1	0.625949	0	0.810948	1.18415	1.38683	1.8071	2.71728	2.47262	3.56102	2.1591	1.60943	1.31788	1.48775	0.866553	1.05556	0.947323	0.939481	0.774338
blue	Lec65325.1	2.72872	3.38754	2.33739	1.3697	1.47833	1.64219	7.09758	6.32197	7.04739	5.38199	3.29469	3.74559	3.74741	3.52371	2.9642	3.37448	1.75804	1.88407
blue	Lec65337.1	5.20246	5.5128	5.42975	4.31856	4.47434	4.35092	8.26924	9.16088	10.0352	10.0647	5.8066	5.89715	4.7295	5.54384	5.09231	5.52258	5.34265	6.27811
blue	Lec65356.1	1.66545	1.58975	1.64157	1.53931	1.1052	1.51123	10.1169	10.2668	9.50944	7.71377	3.91042	2.74032	2.3026	2.22021	2.09467	3.29579	1.7855	2.42265
blue	Lec65743.1	4.25185	3.91193	3.871	3.4782	5.11429	4.22802	2.9361	2.97502	2.54287	3.06562	5.15059	4.51381	5.80825	4.67118	5.81764	4.63633	4.50482	5.626
blue	Lec65729.1	8.85928	8.60041	8.55504	8.588	7.95961	10.6298	4.2335	5.29831	4.60825	5.42021	7.60675	7.41844	8.28822	8.46006	8.25096	10.005	7.36752	8.68511
blue	Lec65728.1	3.01951	3.08454	2.1838	4.03809	4.13512	5.02254	17.0375	20.4951	19.5373	17.0493	11.1525	9.29853	8.63784	7.5899	9.66948	6.41156	6.03764	6.34919
blue	Lec65711.1	1.42889	1.38058	1.15796	2.8875	2.9649	2.37962	5.16668	4.74402	5.11984	3.3202	3.45357	4.41006	4.46408	3.74349	4.12478	2.0428	2.01431	2.27282
blue	Lec65710.1	3.66278	4.5015	3.52923	2.31714	2.32053	2.53471	12.2052	12.902	14.824	11.6508	8.99617	8.11166	8.00893	7.84823	7.72982	9.08138	7.22439	8.34186
blue	Lec65688.1	5.32895	5.44134	4.79593	3.83552	3.39414	4.033	6.1158	7.25191	8.45761	6.46445	5.04339	5.52335	6.28141	5.3001	5.37112	4.0354	3.68715	4.46831
blue	Lec65683.1	10.3723	8.67883	9.57165	10.7431	8.85718	9.32939	5.96302	5.76255	6.44884	7.81929	9.19444	10.5427	11.2817	11.0307	11.7504	10.4973	9.30869	9.83432
blue	Lec65677.1	2.01957	2.19667	1.97182	2.44095	2.26288	2.72455	17.9829	17.7361	16.2875	15.0388	8.57232	5.68825	3.24688	1.53599	2.32506	2.29422	1.18789	1.12086
blue	Lec65668.1	36.9978	39.7409	24.0021	47.9316	70.7794	38.3173	350.706	316.978	215.77	50.8616	49.7764	42.9165	75.7622	44.7029	54.5338	25.4799	34.5523	49.3665
blue	Lec65618.1	40.4547	42.9651	39.7505	40.6027	42.0121	44.8695	55.2431	55.442	55.2187	42.9238	39.4679	39.446	34.2695	35.1099	38.8287	30.8168	33.6886	28.2314
blue	Lec65609.1	3.65002	3.88928	3.50641	1.3885	1.50265	1.55108	15.5559	13.6957	12.8527	10.7215	6.52664	5.7642	6.4743	5.89604	5.29249	4.39591	3.03989	3.7755
blue	Lec65601.1	4.45183	5.03797	4.30004	7.35778	7.42172	8.92814	2.10046	1.73438	0.849355	8.24668	7.54823	8.74597	8.93692	10.3072	9.9681	8.00256	6.66328	7.60265
blue	Lec65598.1	30.1364	37.5394	33.997	25.4682	26.0491	30.623	21.3193	22.4597	23.3021	31.4971	33.5203	36.0604	36.1796	41.5864	34.9047	38.6635	36.2356	36.5775
blue	Lec65585.1	29.8408	35.6301	32.4448	33.6771	31.8041	43.1876	40.5575	46.3585	43.4577	37.1506	25.8127	23.9956	25.5334	25.3649	24.6992	21.0738	21.0715	23.1935
blue	Lec65578.1	5.95288	7.83801	6.76096	8.93746	11.1465	7.79908	25.1058	25.8763	26.896	13.8597	9.86061	11.1801	14.0007	9.38025	12.7913	12.4235	8.82146	12.6224
blue	Lec65576.1	0.487904	0.570634	0.308457	0.408141	0.503979	0.478648	4.98254	5.09091	5.08766	3.25531	2.69969	2.1976	2.84939	2.46253	2.30447	2.81567	2.61143	2.54385
blue	Lec65575.1	15.3629	14.4865	15.3352	25.4049	25.495	33.2938	61.403	55.2228	53.8978	44.8242	38.5278	34.9101	44.1837	37.969	35.5289	37.8198	38.2802	32.6211
blue	Lec65563.1	17.1311	14.7912	14.3365	12.5279	13.5135	14.5522	18.9302	16.5172	18.308	13.1955	14.119	12.6399	14.0119	11.3506	12.4104	10.7142	7.77719	8.25826
blue	Lec50606.1	2.57547	3.522	2.84575	2.01727	4.93367	1.92721	1.93233	1.34173	0.757824	2.23118	2.3645	1.93871	3.0586	1.73068	1.96624	3.08724	3.51181	4.47301
blue	Lec65541.1	39.3998	35.8515	16.9985	55.97	82.6804	50.7244	796.608	690.016	513.673	236.067	88.7455	64.0178	34.6691	5.43734	46.6024	4.74362	8.24263	22.5268
blue	Lec65513.1	5.16789	6.19294	6.03059	3.40756	4.2877	3.98866	9.55137	10.3443	8.71111	11.8489	9.64923	8.81966	8.81582	9.07556	8.5665	7.73205	6.04983	6.97529
blue	Lec65502.1	11.9242	11.8945	9.82802	8.61617	10.3507	10.0646	16.4598	19.3215	14.7759	15.3439	16.4381	14.117	15.0903	12.3819	14.175	3.97331	3.62538	1.7621
blue	Lec65500.1	8.31043	9.56307	8.05998	8.90674	11.9151	11.2454	2.7258	3.13151	1.87816	2.56119	6.04633	7.23996	6.51567	9.6675	9.16567	14.2043	14.3244	9.76951
blue	Lec65482.1	1.90414	2.51742	1.9717	1.24906	1.49584	1.22869	2.79252	1.79606	2.24942	2.77388	1.08395	0.60897	0.713434	0.504326	0.472901	0.733256	0.766817	0.683586
blue	Lec65462.1	2.39117	2.98524	2.81456	2.71596	2.30508	3.20764	0.808212	1.18595	0.926698	0.977659	1.85008	2.04547	2.09216	1.92028	2.83196	1.70794	2.02947	1.87836
blue	Lec65445.1	2.74114	3.24282	2.33249	1.73407	1.8883	1.648	36.7832	29.0857	26.3008	26.8182	16.4187	16.3176	9.77566	8.57903	12.0144	3.08637	2.50449	3.21544
blue	Lec65430.1	6.42732	8.08112	7.32951	7.44119	7.78274	9.32632	4.99698	5.75856	6.11176	6.02967	7.3536	7.47337	6.77302	8.86258	6.68487	7.05482	6.78125	7.45569
blue	Lec65424.1	107.026	94.9234	108.875	180.793	154.937	162.648	74.9331	68.4012	57.5017	110.868	211.331	225.709	256.927	254.357	271.269	257.807	272.02	272.544
blue	Lec65405.1	33.9012	31.4209	31.7544	50.0153	37.2039	46.1594	19.0248	19.3074	17.5166	17.9175	41.5419	43.9038	53.7612	51.4474	56.5633	41.9961	36.497	49.1396
blue	Lec65385.1	7.39901	6.95197	7.12428	6.01753	5.66334	5.6855	13.6959	15.3262	17.1971	11.489	5.81857	4.82444	3.68695	3.48705	2.92579	4.37072	3.11735	3.44631
blue	Lec65380.1	3.14463	3.23538	3.45105	2.94907	2.86721	3.59285	14.4217	18.9483	18.5522	9.66537	10.2529	9.29821	11.7755	9.66635	9.62486	6.13593	5.91001	5.8824
blue	Lec65770.1	22.3103	15.8964	17.2759	14.8042	9.89624	12.5978	8.1422	6.24308	6.38073	8.62228	10.4681	14.3792	16.5715	12.3563	14.3395	18.6978	16.0953	16.7926
blue	Lec65779.1	39.0522	33.8671	36.5397	33.131	31.3829	32.0318	38.8129	38.293	42.1654	31.5509	33.7122	31.0028	33.5918	34.5463	32.1599	31.8538	29.2992	27.8807
blue	Lec65786.1	12.861	13.9593	13.387	10.5937	11.2562	12.4823	31.2742	27.8187	27.4549	26.9984	23.5217	18.8316	21.579	20.7998	21.5272	19.1558	23.3059	19.6703
blue	Lec65808.1	0.59781	0.664757	0.672143	0.197945	0.241982	0.397332	17.3491	24.0458	34.0666	5.44008	6.36432	7.22864	6.04082	4.48568	6.76018	1.64658	1.2131	1.47241
blue	Lec18951.1	5.13294	4.14516	4.81103	6.10646	5.54376	6.2455	12.121	9.70579	8.48033	9.71267	8.4924	6.68131	6.69486	7.78097	6.8225	4.96224	4.57975	4.36412
blue	Lec50354.1	9.7435	8.9026	8.83703	13.0321	11.7049	12.3094	26.9612	18.9942	14.5654	20.6429	15.4014	14.6578	14.8748	13.9322	14.4837	9.47271	8.85431	8.57878
blue	Lec65842.1	13.2937	12.9176	10.1887	10.6585	9.94741	11.3054	16.514	14.3353	11.9351	10.1118	8.79894	8.9809	10.1487	8.44431	7.82773	8.17282	5.99538	6.64482
blue	Lec65894.1	65.9171	72.1716	59.2358	70.7109	85.4694	84.3465	109.059	112.332	102.558	167.927	129.832	119.503	113.95	108.059	105.774	106.233	104.406	99.8268
blue	Lec65896.1	2.44429	2.38553	1.5656	0.724657	0.892234	1.25259	18.9657	19.0411	15.2223	8.4616	6.06419	6.09472	3.95865	4.50073	4.7683	3.19961	2.74558	3.30825
blue	Lec65897.1	6.04819	5.41362	5.36232	7.38048	6.92021	7.74398	12.3095	11.1223	12.8343	10.1487	10.4817	10.0493	9.74871	10.8212	10.4443	7.97039	7.10829	6.1317
blue	Lec65904.1	7.58383	7.79924	6.41627	8.11826	10.4173	8.27799	3.61436	3.37276	3.31534	5.93562	14.5323	18.461	18.7535	16.478	18.0277	22.1065	19.9113	17.144
blue	Lec65905.1	5.48557	6.23191	5.99438	3.34879	3.0003	3.43383	11.6675	13.4116	14.108	9.10602	8.92043	9.06943	7.36503	8.10271	9.06381	5.27566	5.94329	5.9387
blue	Lec65908.1	11.7586	14.4063	12.6181	9.73502	10.1597	10.548	8.36415	7.00395	8.503	5.63686	9.16127	9.38266	10.008	8.00425	8.47168	8.98813	8.04475	8.39851
blue	Lec65911.1	1.8827	2.89376	2.30987	1.75137	2.08574	2.17278	11.2595	11.0366	10.6141	7.35317	5.04255	4.35479	5.14933	4.26699	4.62281	3.52655	3.09562	3.71849
blue	Lec65914.1	0.981065	1.41403	1.2503	0.464398	0.357501	0.363373	1.52198	2.75579	2.87589	1.72817	2.0732	1.84614	1.49006	1.07984	2.03128	0.648261	0.388177	0.755671
blue	Lec65926.1	2.02201	2.12967	1.94898	1.25219	1.4288	1.1444	4.10436	4.85049	4.91397	5.58807	5.06816	4.42505	4.5397	3.81404	4.64674	3.97088	3.07807	3.31991
blue	Lec65130.1	1.56277	2.51066	1.52739	0.537017	0.691579	1.32007	3.28114	3.15573	2.34388	1.74536	1.5763	0.91229	0.723668	0.898152	0.564462	0.786336	0.619609	0.58924
blue	Lec65930.1	40.8035	39.258	35.9484	99.517	108.492	115.458	180.015	196.507	184.113	77.4952	41.8042	22.1719	11.7633	6.92769	9.30562	3.7132	1.9895	2.02416
blue	Lec65940.1	6.26294	5.99066	6.46111	6.90837	7.70813	7.99449	9.3468	10.4578	10.6925	8.04155	8.44696	8.67354	9.74016	9.17565	8.69421	7.18552	5.79481	6.26954
blue	Lec65943.1	10.1713	10.3712	12.188	13.9159	14.1524	14.8488	24.4536	30.1968	30.4239	25.3195	21.2593	17.8466	19.4143	15.7188	19.5356	12.7412	11.98	13.9475
blue	Lec65960.1	61.623	58.864	57.7145	44.3261	48.3406	47.8548	114.93	118.808	121.432	91.8648	87.5633	81.5802	81.7213	72.4666	86.7928	90.9489	85.4969	79.007
blue	Lec65965.1	0.714442	0.425334	0.608183	0.678941	0.579679	0.460273	6.32902	5.35865	5.92871	5.31175	3.64691	3.83295	3.34303	2.78846	2.63746	2.91125	2.83018	3.08695
blue	Lec65986.1	0	0.102812	0.088325	0.24911	0.152031	0.238659	3.73165	5.34113	7.92117	2.53532	2.58329	2.26705	1.64696	1.10708	0.876527	1.42677	0.307324	0.258445
blue	Lec66005.1	1.96415	2.36321	2.08155	0.72796	0.722837	0.685257	5.78645	6.95102	7.11697	4.19219	3.86829	3.46732	2.65762	1.94397	1.65533	3.73485	2.52805	2.52391
blue	Lec66007.1	2.37373	1.85673	2.47315	2.08293	2.022	1.9045	26.4349	27.7526	27.5528	25.3904	17.0664	15.2731	16.5598	16.1835	16.0562	11.4665	11.4673	13.3648
blue	Lec66083.1	0.030821	0	0	0.451607	0.641826	0.232532	1.87025	1.5631	2.10429	3.50389	1.37878	0.803838	1.01366	0.915944	0.835833	1.10707	0.935943	0.684271
blue	Lec66121.1	3.77347	4.72677	3.72352	1.95436	2.52001	2.80386	10.8985	10.245	11.4489	8.70532	5.97482	6.1821	6.90133	5.41756	5.635	5.73442	4.07624	4.71792
blue	Lec66162.1	9.32392	10.9191	9.6015	21.662	26.3492	22.9274	205.841	173.142	150.728	55.1394	49.2194	46.7626	38.1801	29.7367	35.8825	12.4139	12.082	9.66425
blue	Lec66215.1	4.02577	4.95548	4.41327	5.50225	4.88389	5.41869	8.0211	8.16883	6.85404	8.05066	4.45893	3.55117	2.77685	2.08922	1.84853	3.83214	3.29228	4.05819
blue	Lec66225.1	1.52351	0.944097	1.26233	1.48484	2.89142	2.92684	8.71252	11.7318	15.8141	4.99593	4.47654	2.58167	4.03996	3.19647	4.9551	16.2205	5.09985	8.5421
blue	Lec66231.1	0.907188	2.00118	1.24823	2.36232	2.39952	2.11441	7.71745	7.15756	6.63261	4.10005	2.2028	2.17895	1.22525	1.11983	0.996511	3.79103	1.74425	1.61199
blue	Lec66261.1	2.25619	2.34915	1.84653	0.296783	0.426155	0.345252	14.4266	12.9431	10.3743	11.6269	7.02172	7.32704	1.40156	0.84883	1.41675	5.47628	3.1659	4.06857
blue	Lec66279.1	2.5791	2.04787	1.91033	1.48107	1.46591	1.91579	7.48651	7.28128	9.18166	4.97002	4.68629	4.8071	5.69687	3.89296	4.11771	2.91118	1.95521	1.92663
blue	Lec66287.1	8.0604	8.62948	6.38714	8.72149	10.0122	9.55222	3.35332	5.2067	4.2913	3.52365	8.33939	10.9677	7.2778	12.2705	10.8691	8.78658	10.6399	11.9854
blue	Lec66288.1	21.587	24.757	22.607	11.0704	10.6039	13.108	34.7314	34.553	30.0603	37.1102	25.5616	21.3627	21.7076	24.2733	19.8676	20.4188	19.4993	19.1106
blue	Lec66311.1	8.50298	10.4067	11.4582	5.65217	5.93734	5.71196	34.2213	34.7305	29.9718	21.5115	16.4627	11.8919	13.7275	11.582	13.5723	13.031	13.7658	12.6417
blue	Lec66320.1	10.4959	11.8899	12.0689	5.59585	6.41591	5.96402	30.1113	27.5113	24.197	25.6115	16.7872	13.4804	12.8559	17.0713	12.6854	9.29305	9.153	9.04847
blue	Lec66321.1	13.6645	17.2047	15.5345	10.039	9.81227	9.97979	15.1816	16.4926	17.5667	12.3168	9.53954	7.97494	10.1535	9.10001	8.28191	6.11961	5.82792	6.01378
blue	Lec66337.1	0.05017	0.03619	0	0.484584	0.804956	0.579262	6.25157	6.92928	4.55068	2.50269	1.48983	1.27437	0.736834	0.387838	0.565075	2.23054	0.761259	0.950233
blue	Lec66344.1	2.61076	3.01058	2.54524	0.859097	1.12848	1.10045	5.94757	6.20838	5.59582	3.49986	2.58584	2.64612	2.52379	2.08888	1.81459	1.5148	1.64028	1.67978
blue	Lec66349.1	71.9423	70.8123	71.481	120.36	122.282	129.523	264.173	212.565	207.603	341.217	241.263	230.183	218.337	190.575	160.286	174.773	163.351	147.047
blue	Lec43022.1	0.373263	0.249714	0	2.0044	2.2331	1.47045	5.98171	6.32614	5.50047	5.11368	6.3609	4.65931	5.18276	5.36972	3.79967	4.21576	3.12544	3.63329
blue	Lec66363.1	3.68449	5.10584	4.21835	5.47564	5.64827	5.6259	37.4799	32.8972	32.0577	54.238	43.3035	39.6338	33.2641	29.5203	36.7721	31.498	21.3453	20.5463
blue	Lec66379.1	61.6753	70.4272	62.0314	45.6336	47.8172	51.9857	59.2675	64.1108	70.6574	59.5688	34.4234	28.2171	18.016	19.2288	16.026	26.8716	23.5819	28.4418
blue	Lec66404.1	1.25279	1.38598	1.10278	1.51042	1.25003	1.98978	0.321601	0.438344	0.315913	1.25748	1.7489	1.72309	1.60798	1.05785	1.20687	1.09753	1.91098	2.15088
blue	Lec66447.1	5.1516	6.53885	5.76768	4.34122	3.87705	4.91182	9.77601	9.2975	8.61239	7.91702	5.96273	5.8529	6.63044	5.35634	5.09005	6.20045	5.12825	5.15639
blue	Lec66454.1	15.2016	14.9142	16.2127	3.66264	5.2173	4.37351	28.1596	32.3132	33.1002	20.323	20.3062	19.1931	18.4461	18.5785	19.494	13.0664	13.1215	13.4842
blue	Lec66468.1	10.4069	12.0647	9.98828	4.56656	4.44764	5.03984	15.0279	17.3432	17.644	12.5677	13.5623	13.6002	17.9096	13.9579	15.7719	15.8731	8.41703	10.305
blue	Lec66470.1	13.3713	13.6285	13.9743	6.21658	6.12385	7.22999	31.9574	30.9694	31.0098	25.7108	18.0048	15.8251	13.7751	11.5529	11.2511	9.45465	8.25143	9.82053
blue	Lec66477.1	30.9907	32.7757	32.5449	24.9124	24.4269	24.2118	58.4343	67.2624	69.5543	56.6124	46.1412	46.1736	45.2887	46.1075	43.5851	46.1831	48.7013	52.3057
blue	Lec66487.1	10.5307	10.1999	10.0744	13.9598	13.1271	11.9388	20.4549	20.36	17.6967	15.3247	10.9236	9.60431	9.20425	8.04837	8.8928	7.38728	8.09605	6.64245
blue	Lec66497.1	14.1859	15.8609	14.0092	11.4317	11.491	12.7673	30.0335	24.2105	22.416	27.0749	20.8614	21.2893	25.5184	23.0099	20.9161	24.4997	18.6858	20.4972
blue	Lec66503.1	53.9079	58.1616	52.8937	47.1189	46.5224	56.4796	75.7186	80.8637	80.8784	64.293	42.1572	34.7963	32.805	31.9693	33.0285	28.5021	29.296	26.6383
blue	Lec66505.1	36.8342	38.6926	36.6799	29.8407	36.1772	33.1272	40.9176	40.8284	45.7956	41.721	30.8899	26.495	17.6492	17.6961	17.7273	25.8966	20.9295	20.4514
blue	Lec66516.1	7.64176	9.36987	9.80872	6.69002	6.87298	8.00992	13.973	14.8688	15.4316	12.7655	8.49284	7.83399	7.10039	6.46832	6.63554	5.83281	5.09997	5.07164
blue	Lec66517.1	9.84095	10.8118	10.495	5.8855	6.12195	6.2937	21.06	22.1289	24.2109	15.5236	10.1742	7.11373	3.21865	4.03146	3.9128	8.1277	7.65378	8.90289
blue	Lec66519.1	1.82537	2.39654	1.8321	1.17764	1.84881	1.67562	3.58105	3.80652	2.93141	3.2991	2.66391	3.43533	3.22548	1.9964	3.99314	2.35539	3.05964	2.26214
blue	Lec66529.1	13.4818	17.1015	14.5309	14.0996	15.6927	13.9896	7.06456	7.79793	7.115	9.63361	11.7749	12.2502	12.6412	12.4736	11.7232	11.9368	12.6619	11.9519
blue	Lec66565.1	1.14194	1.12588	0.842315	1.30642	1.09809	1.21265	2.56859	1.95261	1.7374	2.61565	1.19023	1.51956	0.801997	1.07432	0.829718	1.60201	0.728338	1.081
blue	Lec66575.1	4.66622	5.25446	4.7057	4.43013	3.9551	4.79733	8.92233	9.65775	8.66853	11.5495	8.50999	7.08222	6.50692	7.2786	6.88602	6.54192	5.70664	5.11501
blue	Lec66578.1	11.0419	6.89191	11.9074	9.5257	13.0013	9.07599	79.7598	94.3608	111.302	61.4134	35.911	24.4994	18.9346	15.5145	23.8047	13.2083	12.0609	21.5214
blue	Lec66585.1	2.59075	3.7169	2.97233	1.91925	2.78766	2.72133	22.8733	24.6422	22.5131	22.2967	15.9559	11.4167	12.5661	14.1941	14.6095	8.91397	8.76694	12.452
blue	Lec66597.1	4.73992	4.64673	3.97971	2.96457	2.96966	3.29159	15.512	17.7904	18.1906	11.9591	9.77772	9.05469	8.66912	7.48713	8.36921	6.5025	5.85281	6.48973
blue	Lec66634.1	65.0403	76.3822	59.7454	44.0068	42.2377	55.5797	89.3668	161.969	216.897	12.8914	9.10393	9.32207	4.85102	4.43058	5.52437	2.02325	3.97304	3.54913
blue	Lec66646.1	1.35022	1.78994	1.23892	0.090058	0.656958	0.331375	3.14912	2.36031	2.40002	0.981488	0.830031	1.23754	0.874141	0.513555	1.14974	0.61659	0.42786	0.670881
blue	Lec66681.1	3.79513	3.99592	2.97773	2.64761	3.43302	3.51035	14.4708	12.7847	10.7824	24.4016	12.5748	7.54718	9.71724	7.0009	6.67129	3.59273	5.38871	3.44078
blue	Lec66696.1	3.1175	4.24465	3.66306	5.8541	4.7492	6.40938	12.1479	14.0169	13.9727	17.9888	11.2985	10.3445	9.45673	9.78584	8.76728	10.856	10.8735	10.3394
blue	Lec66741.1	3.5081	4.82182	4.68688	3.62318	3.6152	3.45204	11.7162	15.0933	16.7793	10.7746	8.1666	6.74069	7.9299	8.50092	7.76833	4.54827	4.61784	4.70434
blue	Lec66742.1	2.84085	3.417	3.07877	1.3359	2.0618	2.28389	6.99543	7.34572	5.93092	8.38296	4.60685	3.54574	3.92317	3.50793	3.22044	3.32764	3.02921	3.9139
blue	Lec50890.1	0.337736	0	0.290539	0.226743	0.205845	0	83.5911	90.9846	95.5335	33.3201	21.6982	12.6762	38.0444	17.7657	31.8088	3.68074	10.0544	17.8199
blue	Lec66746.1	2.53816	3.1594	2.64924	4.21014	4.08243	4.54772	9.716	11.8806	11.4957	9.717	7.47562	6.36037	5.49873	4.98517	5.10032	6.41181	6.10932	9.1156
blue	Lec66750.1	27.3787	33.7967	33.3807	32.4136	32.2858	40.2449	99.8969	100.08	95.4064	109.774	71.8276	61.4716	57.9976	63.9871	60.1663	55.3373	54.8349	55.9582
blue	Lec66755.1	2.76385	2.90806	2.87377	1.91438	1.8465	1.95709	20.6811	23.6073	25.5519	20.0471	12.1399	10.5666	11.901	10.1107	10.6575	6.69892	6.20483	6.38772
blue	Lec66756.1	1.12875	1.64329	1.2081	0.886682	0.91726	0.893816	7.2526	5.40886	3.43372	4.32498	1.59937	0.93189	0.353396	0.382794	0.19458	0.995039	0.671511	0.76842
blue	Lec66757.1	2.55693	1.83274	2.13628	2.04144	1.48221	2.09272	8.44525	8.37151	7.579	6.01828	4.3859	4.69826	3.4113	3.27729	3.15406	3.75877	3.68498	4.61311
blue	Lec66775.1	6.89265	6.83635	7.5923	6.45397	7.8965	7.5749	4.4024	6.05624	5.64284	3.61126	6.75106	5.72162	6.87853	6.37361	6.6744	7.07319	6.98245	7.34328
blue	Lec66777.1	82.7552	80.452	78.6343	67.9484	71.5772	69.5369	107.099	96.5876	98.5818	108.833	78.3345	68.4819	54.1197	54.2496	60.8636	69.6791	83.9475	77.5659
blue	Lec66804.1	10.4578	13.041	10.6977	11.5883	9.13029	9.88168	15.9552	14.585	14.1263	13.712	10.2915	10.0605	8.24766	9.60158	6.57015	10.9021	7.92133	7.30914
blue	Lec66805.1	2.32068	2.14456	2.54645	1.79529	2.27218	1.69727	2.42245	2.84983	4.26309	4.92453	3.12509	2.45691	2.32392	2.81198	2.37337	2.00787	2.58723	2.54339
blue	Lec66809.1	10.3296	11.3031	10.1614	6.79677	7.56072	7.71774	31.1213	32.8783	38.8236	27.9201	17.2677	16.009	13.4694	10.8757	11.1956	7.4179	5.78422	6.38759
blue	Lec66810.1	8.44583	6.99945	10.5135	34.8381	29.0652	35.6874	100.775	68.5091	39.6842	113.538	33.0004	24.3739	12.9464	8.75341	15.6345	4.57315	3.87421	3.01791
blue	Lec66812.1	24.9287	26.1613	22.5028	22.5929	17.6708	22.9373	23.133	23.5367	26.0373	34.581	19.2109	13.1606	4.90232	5.73313	7.55407	6.24428	3.76526	3.0518
blue	Lec66814.1	0.557915	0.799362	0.679132	1.02765	1.5242	1.481	3.07833	2.64993	2.73714	4.67848	3.55232	1.88199	1.35511	2.3508	2.65022	0.683874	0.655647	0.707392
blue	Lec66815.1	6.23849	6.18915	6.72186	5.46522	4.2117	5.3912	44.4191	37.5318	35.9891	42.3156	26.3032	21.7113	21.8554	20.271	18.4391	15.4063	18.9523	19.9743
blue	Lec66826.1	3.77198	2.97124	3.36869	3.09561	3.55623	4.0864	9.18871	9.31048	9.92743	7.32845	6.70164	6.34597	6.86415	5.61674	6.28273	3.5743	3.4343	3.3935
blue	Lec66829.1	19.6448	20.9204	18.8283	17.5437	16.4778	20.3624	29.7799	27.14	24.2431	23.8366	20.6762	18.8928	21.6845	19.8946	20.079	13.4361	11.0598	12.6033
blue	Lec66834.1	3.7521	4.63295	4.19288	6.45703	7.35363	9.05532	13.9488	16.6164	16.2786	14.4947	11.0832	9.90871	9.83569	9.28962	8.19598	9.37926	8.31597	8.28295
blue	Lec66835.1	4.22464	4.1812	3.95903	4.39604	5.87893	4.55572	3.42729	3.6264	2.97195	3.03406	4.07733	5.49562	5.41341	2.97867	4.07997	5.2193	2.92896	3.76413
blue	Lec66841.1	77.6444	75.6683	73.7417	110.078	124.828	112.93	64.969	67.0402	61.4972	62.3806	69.5492	77.3612	70.0524	60.4328	80.9423	65.6655	81.263	87.295
blue	Lec66844.1	2.81028	3.47643	3.21619	1.34953	0.984972	1.77966	2.49958	3.42771	4.52312	2.03661	3.03069	3.61233	3.77769	3.95639	3.4954	2.42367	1.98764	2.3733
blue	Lec66872.1	0.15295	0.117706	0.127162	0.956641	0.562877	0.555585	3.02309	2.67098	2.32007	2.10534	1.84816	1.60558	1.87735	1.6694	1.44189	1.81727	0.751997	1.00835
blue	Lec66876.1	0.033037	0.149914	0	0	0.033165	0.161101	42.9815	16.6028	4.66563	7.82022	12.3307	13.8152	5.38653	8.48168	5.34116	0.372237	1.3269	5.41011
blue	Lec66888.1	1.62384	2.11553	1.71037	2.55042	2.25351	2.63962	3.51699	4.22199	4.23681	2.95791	1.63772	1.93826	1.45786	1.36759	1.28896	1.32314	1.1227	1.37044
blue	Lec66896.1	21.2322	25.5408	24.4466	16.8159	16.7227	18.0886	46.7843	45.4297	46.714	39.5627	19.6543	14.3918	9.9975	11.0733	10.9678	9.08408	8.16937	8.00469
blue	Lec66934.1	0.917618	1.22543	0.522605	0.163124	0.867654	0.238743	26.4181	20.2522	24.9729	0.804809	1.21906	1.18059	0.787523	0	1.86665	1.53964	0.868514	1.59864
blue	Lec66960.1	13.4007	13.1835	12.813	6.58	6.47624	6.46369	28.3617	27.0624	31.696	8.16321	5.32808	5.44555	2.89039	2.13652	2.77268	0.090664	0	0.067362
blue	Lec66979.1	12.7531	12.8805	12.4572	18.9602	21.4713	22.018	32.5699	31.9481	35.8292	39.618	25.0954	14.9674	16.4781	13.3373	13.1156	22.1711	23.5514	19.2499
blue	Lec66998.1	7.10978	9.26465	6.23143	3.27909	4.52945	4.43692	11.9367	16.9978	20.7621	12.4213	12.2343	9.00696	10.7036	9.89309	12.0864	9.01674	7.57964	10.0967
blue	Lec67015.1	2.5623	3.05192	2.36445	2.39233	2.23594	2.507	14.1271	12.0228	11.5036	11.7807	8.53573	7.59146	7.1444	7.03176	5.54359	9.93324	7.92821	9.19667
blue	Lec67025.1	14.6829	17.1844	16.9056	11.6694	13.7902	14.0654	22.1928	24.1939	22.4074	16.7819	18.3433	17.4185	18.0556	17.1635	14.0083	13.5191	10.1898	12.9824
blue	Lec67030.1	9.14489	7.15913	5.66799	3.37899	2.20541	3.33203	7.21554	8.87788	10.5611	8.48484	8.79589	9.72008	9.51918	8.18174	7.18447	5.48525	4.49798	5.22034
blue	Lec67032.1	1.88823	1.95283	2.18723	1.76575	2.46554	2.17973	0.92952	0.761884	0.67998	1.86614	2.21161	1.78244	2.29098	1.646	1.45626	3.05267	2.36019	2.68838
blue	Lec67055.1	0.972872	0.832113	0.858909	2.82904	2.32677	2.40836	96.4816	81.846	74.7467	48.0941	40.2428	37.8145	46.3116	38.3193	40.5789	34.5505	35.0655	52.0561
blue	Lec67056.1	18.9164	22.6966	21.1094	18.3662	16.7741	18.105	54.0849	62.9667	72.9195	28.3888	17.2628	12.0027	13.9776	15.3453	12.8477	2.71832	1.82084	2.80673
blue	Lec67059.1	16.7166	16.7565	15.6369	12.4515	12.2773	14.668	26.8952	25.1346	24.5769	12.8697	10.5608	7.77799	7.99387	6.45819	9.53961	2.54171	2.3744	2.68021
blue	Lec67066.1	18.3718	20.0193	19.6062	14.8473	17.8832	18.0386	26.6576	23.5545	23.1196	20.0611	16.7971	15.4664	15.0272	15.4431	15.7171	13.6147	13.613	12.9019
blue	Lec39526.1	1.84943	1.8311	1.9283	1.5645	1.7664	1.44169	1.59173	1.41453	1.18873	1.31573	1.85049	1.99553	2.18121	1.80023	2.00884	2.13998	1.80754	1.94796
blue	Lec39535.1	3.39555	4.89184	4.3848	3.47674	3.82196	3.33209	17.7751	18.6579	18.8984	8.08612	5.83854	5.2229	2.75713	2.85696	2.62408	1.36668	1.37907	0.485529
blue	Lec39556.1	20.6156	21.2715	17.8009	17.6207	17.4493	16.129	23.4343	31.2577	37.8305	20.1422	12.2531	11.6538	11.7869	10.7342	11.7302	8.54572	7.41384	8.9902
blue	Lec39559.1	1.05453	0.676758	1.16052	0.770612	1.10783	1.59014	21.5514	19.4662	24.2965	4.62702	1.89943	4.30421	1.1363	0.597898	1.24887	0	0	0
blue	Lec39599.1	3.13997	1.83536	1.43974	2.24102	2.21285	2.62979	1.10526	0.294114	0.308063	1.13421	2.76997	2.15844	4.82845	2.1409	3.33329	4.45946	3.20505	5.62108
blue	Lec39601.1	8.78734	12.015	9.78797	8.12903	8.64491	8.83498	12.7819	17.2037	19.5419	10.1452	9.10059	8.67489	6.69039	6.98686	9.19282	4.45509	4.77515	5.15257
blue	Lec39606.1	2.36416	2.39214	1.64917	1.87734	1.50334	1.36413	10.0343	10.1615	11.4832	1.40493	0.711277	0.706204	0.73191	0.638308	0.865631	0.125181	0.126234	0
blue	Lec39607.1	14.8826	12.4718	16.5349	14.4202	11.7195	12.4869	16.2857	25.9716	27.2059	16.6493	14.5855	17.4515	15.7762	16.9173	21.1962	15.1948	11.7544	15.0107
blue	Lec39611.1	2.72261	4.12993	2.03946	1.42126	1.80716	2.00305	15.0444	17.2522	18.2391	9.45038	6.46452	4.53101	3.97176	4.09482	5.97279	2.18723	2.38571	2.21111
blue	Lec39675.1	5.87379	5.78618	5.17429	6.20611	6.69767	7.56835	9.18472	10.5342	10.6249	8.88409	7.6503	7.43844	7.60526	7.95013	6.31985	4.85138	3.66009	4.87273
blue	Lec39688.1	4.12775	4.0502	4.16048	4.3681	4.08341	4.58266	6.95755	6.84204	6.39598	5.43595	5.66585	5.86507	6.64645	5.87509	6.13732	5.46973	3.82145	5.13513
blue	Lec39729.1	0.995026	0.901912	0.794814	1.03538	1.01146	1.00229	13.9982	12.8629	10.9211	11.2183	9.22217	8.13697	11.1526	8.86286	9.02773	8.52308	6.46521	6.61765
blue	Lec39750.1	17.5175	23.4532	20.717	13.3908	14.0625	15.5611	59.7055	69.8734	82.2789	52.1384	22.9939	18.8432	11.6397	11.4757	10.7713	9.88309	6.18027	6.7068
blue	Lec39776.1	4.23614	4.79542	4.66998	3.77068	4.19445	5.52212	10.5749	8.37162	8.20154	9.88617	7.2191	6.48162	5.97328	5.14687	3.94071	7.39493	6.88393	5.1303
blue	Lec39860.1	0.192167	0.266619	0.285812	0.689188	0.70099	0.480882	1.33424	2.17503	1.86689	1.38479	1.23794	1.40588	1.48645	1.50478	1.39147	0.617168	0.654969	1.10845
blue	Lec39922.1	24.5257	21.7978	25.7367	20.5148	24.4313	17.9445	34.5513	40.401	46.3896	28.3859	27.5999	27.1955	10.5837	10.1493	20.0518	31.9027	22.9796	18.4358
blue	Lec39931.1	11.5012	12.5181	12.0934	10.0854	9.24787	9.80635	5.26708	4.52424	4.60648	6.98908	11.3301	10.6763	13.4033	14.8707	13.4695	12.4679	13.0439	11.9565
blue	Lec39935.1	0.846989	0.942445	0.707951	1.04899	1.25521	1.94011	4.58179	4.89949	5.43151	1.21434	1.26356	0.467	1.48114	1.21644	1.71829	1.61459	0.295111	0.485377
blue	Lec39945.1	4.39524	3.76319	3.86356	7.82662	8.69741	8.24843	28.2916	30.4555	31.4556	27.487	18.6934	18.318	15.5639	12.9885	14.4481	7.67647	7.28407	9.02439
blue	Lec39984.1	0.591587	0.661935	0.804011	0.975944	0.753705	0.882802	4.44356	4.92273	4.55147	2.67938	1.46821	1.40405	1.55438	1.27544	1.29995	0.921314	0.854961	0.837653
blue	Lec39992.1	2.57146	3.3085	2.4102	4.20294	2.70494	4.40255	7.54856	7.14603	4.8196	8.32287	4.60798	4.12113	6.2884	6.44787	3.57691	5.95641	4.67666	3.82765
blue	Lec40110.1	5.99517	5.70999	6.07287	3.14613	4.06973	3.57844	48.0674	46.9221	50.7666	36.5209	31.4657	29.8247	31.2993	22.2661	27.7887	23.978	17.991	25.0448
blue	Lec40118.1	1.0533	0.805845	0.940203	0.788978	0.837361	1.06055	7.45205	7.32356	6.87429	6.57271	3.65383	3.49682	2.94596	2.70943	2.46403	2.02541	2.35728	1.91168
blue	Lec40122.1	81.359	84.9411	81.7501	69.8883	61.0074	59.9851	12.1777	5.3985	3.29914	9.73418	29.9553	36.3163	38.3965	39.5855	45.2702	67.7971	80.7268	100.955
blue	Lec40148.1	0	0	0	0.314677	0.402354	0.346651	2.23589	2.34431	1.73446	2.93783	1.88114	1.14573	2.27741	1.74849	2.06236	2.01489	1.49277	1.2576
blue	Lec40149.1	0	0	0	0.315632	0.314779	0.394297	2.4319	2.49848	1.94282	2.15779	1.40448	2.01127	2.15427	2.23068	1.11322	1.70422	0.845507	0.790546
blue	Lec40155.1	0.423833	0.598712	0.437282	0.51708	0.880501	0.419457	2.47992	2.44992	2.10872	3.02589	2.60937	1.86139	1.48758	1.74652	1.59789	1.42788	0.813549	1.31599
blue	Lec40166.1	1.74564	1.92193	1.98489	2.02425	2.71516	3.00872	9.9184	11.0356	10.3618	9.19449	7.23726	7.12731	5.47533	5.54453	6.23747	6.05171	4.93506	7.50036
blue	Lec40185.1	4.9445	5.38748	4.2782	5.5454	4.97001	5.64508	17.1811	19.781	19.9379	16.2674	12.8578	10.2559	10.3309	9.90865	11.5866	8.52208	7.16636	8.69321
blue	Lec40187.1	12.8211	13.1882	12.8625	20.727	21.3518	23.6319	28.1995	40.9049	44.4703	12.487	12.897	11.3395	12.4629	16.5109	13.3835	10.5064	9.57041	12.3884
blue	Lec40209.1	17.4125	21.933	20.2324	7.51463	6.99955	9.33154	19.8879	27.8106	25.8568	17.0866	11.9478	10.1742	10.3418	10.6838	9.31757	9.51202	8.50087	6.68446
blue	Lec40218.1	6.13303	7.43256	5.11949	3.07218	3.83666	3.83361	23.9655	24.5317	22.8726	27.341	18.2755	18.651	16.5491	12.6215	13.7141	21.0722	14.1798	18.0445
blue	Lec40247.1	10.3131	13.2335	12.4172	17.2385	22.3828	22.2192	98.7706	98.6738	111.66	8.98771	15.8774	17.3064	15.7983	7.61067	12.3576	1.2783	1.31122	0.903057
blue	Lec40248.1	1.32996	1.12214	1.25303	1.70935	1.70291	1.22236	2.5307	2.12576	3.81161	2.12811	1.01478	1.02354	1.55555	1.32052	1.54318	1.1126	0.892057	1.01691
blue	Lec40275.1	1092.52	951.764	998.861	994.17	956.485	894.728	1526.46	1491.99	1540.3	1154.31	679.632	600.943	445.646	332.551	414.773	373.431	400.219	400.24
blue	Lec40280.1	4.66097	4.44882	3.69004	3.54302	4.12286	4.65673	2.65776	2.86172	3.26799	2.22755	4.10712	3.87125	3.58663	2.01633	3.49571	5.04757	3.85418	4.15692
blue	Lec40284.1	72.2	76.7396	74.4099	98.4409	100.797	95.4302	329.772	295.575	295.08	277.026	184.099	155.636	109.985	105.192	99.9709	77.4838	33.5218	45.888
blue	Lec40284.1	1768.93	1883.28	1895.55	2290.26	2355.9	2293.98	6798.2	6013.33	6534.56	3625.14	2507.82	2299.96	2685.72	1898.64	1734.85	1087.84	682.809	818.476
blue	Lec40297.1	20.5491	24.8181	22.6659	24.5012	32.5354	31.196	40.0402	43.4671	41.0979	40.157	31.6311	28.0797	23.1149	27.8221	28.0597	19.4775	20.511	16.7395
blue	Lec40309.1	7.87619	7.39464	6.8256	5.72411	5.61397	5.88753	10.751	9.83184	10.7976	10.8734	10.0244	10.2687	9.0742	8.82634	11.2837	5.56751	5.17984	5.88838
blue	Lec40311.1	0.245069	0.33103	0.060873	0.579068	0.565243	0.256048	2.91528	2.84942	2.71875	2.66416	1.61393	1.74562	1.84194	1.50461	1.13403	1.79191	1.43351	0.919027
blue	Lec40312.1	0.202202	0.512647	0.311021	0.944307	0.78392	0.644064	2.74657	2.17347	2.05713	3.27467	2.30034	1.94957	1.51461	1.70573	1.17623	2.03018	1.2447	0.832417
blue	Lec40332.1	8.58974	8.70772	8.79379	5.33046	5.9571	5.98034	11.9385	12.0401	13.4089	11.871	9.48478	9.60845	11.3584	7.46991	7.60957	11.2051	7.17927	10.7627
blue	Lec40341.1	6.06103	6.65956	5.74984	6.79178	6.20945	7.96275	6.69848	4.90786	3.71279	6.85913	4.81887	5.75114	6.98173	6.36958	4.49476	8.08207	5.05595	6.05071
blue	Lec40411.1	78.4421	81.6378	85.3671	85.2575	77.9277	84.0172	56.0878	65.1232	65.3433	45.6647	67.5181	74.3947	91.9644	69.4431	67.9991	98.1066	102.214	103.661
blue	Lec40416.1	23.8916	32.0534	28.3607	28.8324	31.2718	35.4358	19.1815	18.4003	17.3135	15.2856	30.5096	34.1341	42.9233	47.6774	38.6976	46.9416	49.2657	46.8567
blue	Lec40422.1	0.172394	0.070225	0.151566	4.46374	5.83387	5.37153	4.34549	13.1676	34.5661	0.5131	0.454614	0.323946	0.056776	0.318081	0.232478	0.028298	0.139347	0
blue	Lec40455.1	46.5194	45.0006	47.8968	46.989	51.1028	50.5161	62.9986	63.3372	64.9827	50.0987	51.9351	48.8663	49.0511	51.9642	53.1913	40.1901	44.726	37.1789
blue	Lec40456.1	2.92349	2.40814	2.48414	4.4911	5.39392	3.73619	6.75565	8.26432	9.37734	7.61718	6.14775	6.7214	5.91864	5.55448	7.33412	4.57573	4.8185	7.30682
blue	Lec40481.1	0	0	0.147767	0.195936	0.350136	0.099656	15.8111	19.7577	20.3377	12.7154	11.0831	8.54409	10.5821	7.00455	11.9856	3.4427	4.52081	5.14238
blue	Lec40487.1	4.02525	4.79474	4.67485	5.5811	6.61085	6.44311	17.7844	18.5679	16.8546	12.0766	10.4327	10.8367	11.7575	10.4055	11.4752	7.17516	6.44377	7.20269
blue	Lec40495.1	3.93307	4.11633	3.97226	2.75522	3.36092	3.77234	5.09889	4.51928	4.14059	9.22935	5.67098	5.44568	5.87297	5.77873	4.81403	5.39815	3.69875	4.52855
blue	Lec40496.1	13.8099	20.6954	13.7348	40.4937	40.002	40.3943	4.52105	5.41827	6.71546	3.50238	1.64153	0.695734	0.411409	0.107117	0.169125	12.1592	14.9822	19.19
blue	Lec40518.1	2.30172	1.68767	2.74506	1.05055	1.77979	1.65926	21.9162	25.9332	30.2983	4.53971	2.35587	1.54261	0.362848	0.374892	0.788072	0	0.109535	0.236293
blue	Lec40547.1	0.530971	0.580766	0.61984	1.47422	1.26217	1.22752	15.5688	13.5507	14.7074	12.6701	5.23171	3.68521	0.738466	0.865968	1.19616	1.52799	2.39934	2.04212
blue	Lec04567.1	12.2089	12.1792	11.6359	9.12472	10.3056	10.084	6.01686	6.26442	5.17284	9.50337	13.0331	13.392	14.5421	13.9546	16.3208	14.6069	11.7154	16.2283
blue	Lec40561.1	0.801062	1.03187	0.931782	1.02631	1.16323	1.09204	1.96728	3.0317	2.41908	1.16288	1.05651	1.05855	1.45473	1.46703	0.76635	1.36204	0.94845	0.758556
blue	Lec40577.1	16.1104	15.7473	14.6876	11.6005	10.9721	11.1953	41.0924	39.7253	41.4566	32.2881	31.674	28.8595	27.0838	26.2884	28.0277	24.2156	23.3134	25.297
blue	Lec40578.1	5.19574	6.95995	5.31066	5.04825	5.57267	5.92164	20.1724	23.1902	22.1534	25.3243	18.9397	18.6321	18.6162	18.2844	18.2558	14.2911	12.6082	14.8216
blue	Lec04556.1	63.1369	67.9608	61.8969	77.1531	85.5003	88.0327	135.441	144.75	153.294	119.231	116.825	114.879	109.701	105.314	118.346	96.9491	99.2959	109.473
blue	Lec40593.1	2.38945	2.36803	2.03489	1.08274	0.773869	1.27715	3.2674	3.84391	2.82946	3.94376	2.89781	1.83479	1.71391	1.9713	1.69196	1.95938	1.79913	2.17041
blue	Lec40601.1	62.3963	56.3602	60.5772	47.5324	42.4464	49.0978	66.9005	72.7801	66.4075	47.9162	44.7225	40.8786	41.9429	34.1554	41.1274	26.665	26.9178	32.3309
blue	Lec40624.1	4.41695	5.18743	4.73085	3.60746	3.53633	3.51307	18.7239	21.7787	20.4206	18.9117	14.343	11.944	12.0954	11.2468	12.3926	8.42178	6.75432	7.84934
blue	Lec40625.1	3.80029	3.44234	3.08275	2.31228	2.74337	2.36793	52.0596	53.6697	63.2742	26.7379	19.4689	16.6997	14.7794	11.2132	14.3369	13.0496	9.33849	11.9006
blue	Lec40656.1	6.7876	6.79979	7.97812	3.49209	4.50797	3.87459	54.7406	53.6639	54.1851	27.0588	15.4976	13.2269	11.6899	10.5769	9.41678	2.53708	2.9148	3.54874
blue	Lec40658.1	5.73064	6.67767	6.03627	5.81895	6.16397	5.26109	10.4776	10.1653	9.9585	7.22038	6.22611	5.23897	5.40014	4.91758	5.4442	4.94964	3.52939	4.21415
blue	Lec04498.1	7.00585	5.20647	6.33922	4.36458	4.55292	4.58324	25.0953	28.6364	28.4902	27.2944	17.3119	14.6353	15.2449	11.1341	14.8187	10.8165	12.801	16.6934
blue	Lec40671.1	11.3588	11.6604	11.8204	16.3502	16.0104	15.9158	37.3731	30.8461	29.0581	33.4112	18.6558	15.7075	15.4565	13.1547	13.4203	11.4346	10.834	13.5143
blue	Lec40691.1	11.09	6.60172	6.4385	6.37679	8.83011	7.18814	20.4209	19.6934	18.9256	14.2392	12.4234	11.4008	9.50838	10.5183	12.0904	4.41857	4.0052	3.66322
blue	Lec40707.1	45.4368	46.2956	53.2854	33.9578	37.6904	37.0121	99.2964	106.698	109.658	72.0489	61.3978	56.0206	57.1604	57.5651	57.5246	41.7729	39.4413	42.155
blue	Lec40733.1	0.276281	0.347543	0.106847	0.070003	0.102001	0.098534	1.60418	1.80946	1.64322	3.2388	1.67186	1.6524	1.07871	1.09283	1.26263	0.775365	0.647723	0.95038
blue	Lec40740.1	1.03275	0.525465	0.491789	2.19558	1.67198	2.1848	9.73807	8.59321	10.8485	9.83037	4.41408	3.43805	3.1528	2.30485	2.6872	1.38496	0.392461	0.42159
blue	Lec40742.1	1.97887	1.85282	1.93159	1.63088	1.84753	1.79723	13.134	12.2686	15.1493	5.90921	5.34505	5.95522	3.56318	2.8308	3.75168	0.775642	0.957491	0.807462
blue	Lec40786.1	53.1905	46.5194	48.0531	43.8475	40.6638	41.7863	46.9555	56.9908	73.3651	27.0845	24.35	28.6564	23.412	17.0018	20.9125	21.6532	18.3475	22.1257
blue	Lec04352.1	16.163	18.7032	15.012	17.5196	17.2788	21.0831	8.82699	6.74136	9.45074	10.7326	14.2272	14.3457	13.937	13.5024	13.6126	24.2463	24.5849	28.7053
blue	Lec40814.1	5.07998	4.50926	5.1671	3.41421	3.36213	3.88788	10.3425	12.7581	10.6882	9.07384	7.81634	8.09801	8.56396	7.60763	8.28806	4.40267	5.32139	5.08175
blue	Lec40823.1	0.928885	0.976443	0.759233	0.700639	0.673021	0.925141	2.12755	2.58747	3.13911	1.63989	0.658548	0.875677	0.731028	0.834371	0.705351	0.658211	0.384655	0.730392
blue	Lec40833.1	1.68779	1.45288	1.2874	0.857283	1.21107	0.792678	4.89208	4.74739	5.27371	5.07667	4.22624	3.68961	2.87102	2.9415	3.93228	1.20295	0.830651	0.860747
blue	Lec40852.1	2.84122	3.636	3.28614	2.56177	3.84645	4.1854	13.8721	17.1039	15.1947	11.6395	7.77189	8.79348	6.05039	5.73316	7.56748	3.19147	2.37658	1.98491
blue	Lec40881.1	14.5152	15.3944	12.071	11.7388	12.5138	11.2698	5.1749	4.02234	5.00451	5.91711	7.83564	8.11338	10.1925	8.42084	8.24519	10.5742	7.05746	8.93541
blue	Lec40898.1	37.8464	36.9555	34.9402	20.1988	17.3398	18.3829	48.3893	51.0717	49.7365	25.8048	16.8041	11.4129	15.1633	8.19477	12.0475	13.0664	10.2214	12.6717
blue	Lec40899.1	828.344	660.048	696.27	1021.15	1163	1132.45	288.179	229.845	134.92	564.689	672.836	654.576	560.306	766.345	1013.57	578.831	843.215	735.863
blue	Lec40900.1	9.65908	10.2934	8.32691	10.9228	13.2002	11.7943	4.395	5.67448	4.9912	7.92186	9.44475	9.21955	8.51766	9.29044	8.66767	11.4125	9.58077	8.11601
blue	Lec40924.1	1.10469	1.17778	0.837669	0.302204	0.496346	0.641898	3.1412	3.9481	3.64112	3.48766	1.80517	1.6262	1.05326	0.547883	1.50869	0.935733	0.991056	0.783189
blue	Lec40932.1	5.57982	3.35773	4.90125	12.1673	18.9112	13.8994	1.67136	2.02455	1.64887	5.8385	4.96978	5.57358	1.75368	3.9809	4.93221	13.8108	14.6668	18.2431
blue	Lec40948.1	3.86592	4.38303	3.61043	4.88654	5.85145	5.87475	4.19533	3.9116	3.88652	4.50247	6.59352	7.57083	7.26501	7.08234	6.89014	7.01605	8.71664	6.82983
blue	Lec04173.1	47.7433	45.9828	44.7438	35.8556	35.7737	34.3278	10.8184	13.8699	15.0166	9.74294	22.7588	25.3849	26.0745	29.1994	30.2595	25.4123	23.562	27.2635
blue	Lec40976.1	2.82089	3.00883	3.19294	3.56865	3.01139	3.99522	12.8469	13.4933	10.5245	8.43427	7.68564	7.55903	9.425	8.38554	6.95298	3.90109	3.79084	4.27377
blue	Lec40978.1	157.829	209.576	193.421	154.852	159.15	200.4	245.297	260.647	286.339	162.207	142.37	141.146	137.488	140.499	113.636	102.079	88.644	85.1935
blue	Lec40999.1	5.27509	5.4002	4.90144	3.46826	3.99186	3.80608	9.85603	11.5533	10.2035	16.0905	10.6008	10.7086	9.5409	10.1276	10.2864	9.67488	9.92647	8.79478
blue	Lec41001.1	4.99987	4.16249	4.99912	0.523769	0.913585	0.822351	6.3692	6.61583	9.67513	5.6276	7.76915	7.04153	5.90894	6.41179	6.34634	3.28739	1.90552	3.61135
blue	Lec41009.1	37.0011	40.7677	36.8652	37.1418	36.4551	40.8275	64.8327	71.778	78.6905	67.3247	55.0432	47.0659	53.7536	49.8096	45.3966	38.998	32.202	37.9618
blue	Lec41053.1	8.91895	10.1324	9.74486	8.70863	8.29088	10.3415	36.6608	38.0087	39.5462	32.4385	22.4581	20.6366	20.7708	23.0219	19.9902	17.71	16.6681	16.969
blue	Lec41063.1	0.017887	0.143582	0.111125	0.071572	0.133321	0.037964	106.1	100.305	89.0209	87.3798	49.6615	41.7348	21.7167	17.598	19.2834	12.9902	12.8212	18.741
blue	Lec41070.1	18.5757	14.6255	12.8482	23.4923	25.5655	24.6277	6.3437	7.49611	8.6191	13.3147	12.7386	15.7756	15.325	18.2638	17.8638	26.4885	14.4494	22.8038
blue	Lec41075.1	38.0197	44.5274	43.0871	37.1033	39.7302	43.4222	86.3043	96.292	109.29	84.9809	62.8973	52.5551	53.7337	56.3805	65.1737	53.9086	50.3639	66.2243
blue	Lec41085.1	2.60171	3.49471	2.99669	1.6803	1.1705	2.53557	40.7999	39.5619	27.0115	54.4677	18.022	11.767	16.1256	8.36749	7.77732	22.0538	19.7041	16.72
blue	Lec41090.1	2.4226	3.26189	2.73336	1.46027	1.68969	2.03306	9.17287	8.74118	7.8255	10.7388	7.93931	7.35715	8.70168	8.99997	7.51473	5.95843	4.7025	5.51687
blue	Lec41099.1	0.558718	0.42569	0.082871	0.207067	0.264755	0.273442	4.1424	2.01571	1.53578	2.20035	2.01506	1.3347	1.82672	1.60359	3.59204	1.37223	1.25628	1.22188
blue	Lec41102.1	1.3027	1.40117	1.40311	0.997163	1.03181	0.924106	9.82673	10.4445	9.62674	7.72394	6.11238	5.25246	5.93425	5.10989	5.097	3.50371	2.87577	3.67755
blue	Lec41107.1	4.10379	5.56578	4.76621	2.18173	2.02089	2.74388	6.50369	7.48138	8.81788	0.33402	0.524311	0.58504	0.403085	0.136479	0.206995	0.149729	0.135561	0.15061
blue	Lec41122.1	3.79948	5.36247	4.36688	4.59516	5.35562	6.02835	10.8872	11.71	12.7016	7.53458	5.79856	5.49515	6.42834	5.94265	5.15979	4.95679	4.56904	5.01533
blue	Lec41134.1	1.42349	1.84685	1.4225	2.94768	2.7957	3.12077	11.8324	10.7897	10.8964	8.5666	5.08873	4.99242	5.55852	4.24453	4.2581	2.06733	1.81173	2.03696
blue	Lec41137.1	4.66321	3.43099	2.83412	6.03472	5.64204	6.24566	27.893	24.5529	22.8268	17.5353	11.668	13.178	13.5424	9.80459	9.65522	5.77225	4.83535	5.16023
blue	Lec41138.1	5.11095	4.29607	5.13273	7.21118	6.11964	8.38427	24.4542	25.1817	25.3287	19.9793	13.278	12.9408	13.5152	9.16112	9.05073	5.66496	5.06426	5.19372
blue	Lec41146.1	4.01344	4.62063	3.27497	3.8171	5.23846	5.47408	19.4045	20.0426	17.3491	16.973	15.3265	13.8152	13.1848	13.9626	15.9532	10.0279	11.9877	13.262
blue	Lec41174.1	9.97879	9.76406	9.63922	7.85958	9.00852	8.35484	2.15584	2.68086	2.86281	2.72341	4.51497	4.01607	5.11999	4.75695	5.57434	4.54939	4.67072	5.03606
blue	Lec41182.1	11.8799	12.5696	14.0813	11.1539	12.4848	12.7682	48.8209	49.1479	49.6308	54.5269	35.7143	28.1762	28.8974	25.9959	26.7831	24.5363	22.392	21.7482
blue	Lec41185.1	0.28615	0	0.174011	0.445495	0	0.606331	3.77066	2.77824	2.82941	2.19634	1.65016	1.30557	0.831189	1.06271	0.523184	1.34129	0.420613	0.218032
blue	Lec41202.1	0.555611	0.746736	0.548465	0.178366	0.145995	0.1148	2.57808	3.35197	3.27916	4.91718	3.08148	2.9583	2.25167	2.59871	2.63068	2.27666	2.25718	2.19016
blue	Lec41229.1	0.170315	0.10557	0	0	0	0	9.1209	5.29738	2.17307	0.589348	0.389935	0.378865	0.135735	0	0.338112	0.071846	0	0.082456
blue	Lec41234.1	0	0	0	0	0	0	15.6265	9.87786	7.57623	1.30209	0.823727	0.616556	1.14617	1.39154	0.303963	0.161729	0.524533	0.716223
blue	Lec41268.1	2.8248	3.01909	2.52466	3.66083	4.79964	5.44142	48.1708	47.188	50.531	20.588	22.2898	24.7354	16.8794	12.5861	16.5583	7.80317	5.32055	5.5672
blue	Lec41272.1	1.9179	1.97843	1.50449	1.0454	1.41786	1.30122	4.79395	4.4647	3.55467	5.88422	4.00728	4.41265	4.38452	3.75483	3.98675	2.9706	2.02557	2.92012
blue	Lec41301.1	3.01816	3.7841	2.73478	1.62175	2.21555	2.99052	8.65252	10.173	8.84604	4.94546	5.92496	6.449	5.40761	5.82825	6.24805	2.35811	1.17595	0.694838
blue	Lec41305.1	1.15205	1.03158	0.6786	3.59416	3.73459	3.5493	17.3784	14.6207	16.421	11.0519	7.57125	4.80477	4.80993	4.46495	4.47719	7.9778	4.84775	4.5533
blue	Lec41308.1	0.599634	0.75768	0.650414	0.368865	0.72484	0.328542	23.3175	24.044	21.9662	15.6571	12.6036	12.3643	8.44112	3.78534	13.0036	1.02524	1.17379	1.91296
blue	Lec41311.1	28.0968	29.9167	30.0883	34.7003	31.1126	33.3782	8.78616	7.03648	7.55896	9.36334	19.6428	22.9363	23.876	22.1471	24.9488	20.9835	20.7864	23.2509
blue	Lec41313.1	4.18384	3.64241	4.00341	4.04249	4.28494	4.87342	9.88138	10.4012	11.3095	8.26808	7.74638	7.49349	8.71283	8.39893	7.31279	8.06957	7.54736	5.86935
blue	Lec41351.1	5.81855	6.23412	6.37491	2.91704	3.43139	3.74758	25.7001	24.7407	24.3766	25.6043	19.2768	18.4382	18.4862	17.4533	17.8908	13.4689	13.9328	15.4719
blue	Lec41364.1	14.263	14.6615	12.3956	12.9814	13.2944	12.704	34.348	35.1267	36.4439	37.142	26.9017	22.8804	23.7175	21.3648	22.0288	19.8285	16.925	22.1343
blue	Lec41375.1	311.741	317.718	320.768	239.015	266.055	259.576	467.279	487.435	496.121	197.906	161.064	119.398	97.0885	81.245	102.196	66.0271	47.5301	39.9328
blue	Lec41378.1	10.7015	8.37904	8.44792	9.80017	9.71501	11.055	35.7677	30.8126	26.8215	37.1316	12.9757	6.95145	1.56618	1.74323	1.30102	7.99963	8.03969	12.9066
blue	Lec41387.1	1.11699	1.3597	1.21627	2.88668	4.11113	2.86581	18.7877	20.2031	24.2501	5.92488	5.37845	4.63815	4.56998	3.85682	4.31189	2.79154	2.31516	2.44968
blue	Lec41388.1	9.95349	10.1333	11.1293	7.43573	7.48375	6.85249	10.3907	12.7753	13.4299	11.4233	12.4914	13.3043	12.0005	11.298	12.2786	9.57673	8.60342	9.57744
blue	Lec41425.1	1.11909	1.42901	1.10782	1.09495	1.89171	1.49898	3.8505	2.82329	1.65011	3.12437	1.50469	1.55549	0.740029	1.02721	0.616557	0.889578	1.23125	1.41047
blue	Lec41470.1	2.51407	3.21018	2.82166	3.50149	3.62224	3.5108	8.91193	9.17907	7.46456	10.8947	7.12138	8.55903	6.50919	5.15102	7.57944	7.88206	5.42882	6.12386
blue	Lec41491.1	20.1305	22.7506	21.0049	8.09542	10.1301	9.92737	29.2469	19.4306	15.8454	40.9172	30.6402	25.3442	32.9133	31.8046	30.133	19.1303	19.2891	19.9789
blue	Lec03527.1	2.12305	2.46276	2.26592	1.84589	2.53439	1.76767	1.81949	3.11187	5.41693	2.40854	3.58583	2.80435	2.3662	1.53507	3.08173	1.94918	1.98309	2.69369
blue	Lec41546.1	6.88632	9.68342	10.7425	2.48538	3.03133	3.03778	29.8755	35.6978	39.995	35.0606	22.0522	19.3249	17.4287	18.2264	15.9515	17.3021	16.4592	15.9256
blue	Lec41596.1	7.05268	6.60161	6.25341	6.59371	6.42804	6.18791	25.9095	25.5141	35.3728	13.4211	8.47859	5.94736	1.96392	2.19677	2.08656	6.19821	5.4555	7.66746
blue	Lec41603.1	5.77099	6.77044	5.5288	3.86979	4.46136	4.71077	14.0436	15.0367	13.861	13.8028	11.5956	11.8369	11.9042	13.1956	12.0813	8.92125	7.80513	9.38611
blue	Lec41612.1	9.26622	9.42623	8.56399	3.45016	4.42363	4.3504	17.5578	19.5273	20.4215	16.3411	12.7949	13.3453	7.02903	9.73003	11.7015	6.97161	6.12092	8.51783
blue	Lec41620.1	3.6455	4.75718	3.45401	1.73674	2.21647	2.40434	5.54476	5.91347	6.03486	6.72598	4.23082	4.02323	4.09107	4.37513	3.6498	3.32571	2.64268	3.20012
blue	Lec03384.1	0.851683	0.59905	0.617608	0.430016	0.190663	0.253026	23.2476	26.1047	24.3755	18.9469	11.3836	7.45103	2.34497	2.19541	2.22824	1.62512	0.999016	0.619159
blue	Lec41627.1	57.3996	61.9107	63.6322	143.919	142.199	122.635	230.746	309.248	342.391	103.559	172.88	175.018	142.642	75.4787	106.486	63.9953	56.5477	41.14
blue	Lec41634.1	16.5114	16.1549	16.0446	21.197	21.1701	22.4084	76.4984	69.7204	69.9343	43.4614	29.9977	26.3862	25.4579	22.0142	23.661	16.8698	13.301	13.2632
blue	Lec41643.1	93.1155	100.498	96.9421	114.465	94.8789	125.48	133.479	138.971	157.699	168.493	139.565	111.645	97.4787	91.5478	79.3026	83.8125	55.5808	60.6238
blue	Lec55668.1	0.191209	0.401405	0.160168	0.618032	0.942433	0.544196	17.9755	21.6999	23.2771	24.6307	11.6348	9.14734	7.96157	11.5242	7.84837	7.15044	8.46167	9.12237
blue	Lec41672.1	4.30554	5.2467	3.71269	3.47002	4.71875	3.11532	0.697056	0.187221	0.641706	1.41792	4.75964	5.06704	6.8042	8.67229	7.79681	4.95547	4.82681	9.00039
blue	Lec52809.1	0.476327	1.02648	0.467803	3.10996	3.02152	2.87856	4.56888	6.0283	4.92935	4.12939	4.33666	3.09311	2.6763	3.37607	3.19706	2.12206	2.80137	2.83561
blue	Lec41686.1	6.58509	7.66528	7.19055	3.44637	4.0007	4.71597	10.6769	8.84651	9.76019	10.0242	8.18209	7.76211	7.31754	6.5854	6.89678	7.84054	6.62657	6.85966
blue	Lec41705.1	1.50841	1.9415	1.64935	0.452561	0.435607	0.615285	3.37334	3.83929	3.14261	4.454	2.76927	1.94108	2.04422	2.48247	2.41048	2.17977	1.345	1.59455
blue	Lec41733.1	9.32365	10.0889	9.97114	4.49446	4.38994	5.53161	13.7701	12.5522	11.7276	14.0332	11.2334	10.7626	11.0908	12.2947	9.02065	9.63587	7.59433	7.89712
blue	Lec03308.1	5.98427	6.83725	5.89644	4.56962	4.55803	5.35748	13.4212	13.8638	12.4237	14.1037	11.6364	10.5128	12.9816	13.1327	10.6357	10.5465	10.2826	11.022
blue	Lec03356.1	1.48694	1.42535	1.71479	1.07949	1.08097	1.16355	3.31373	3.023	3.5226	3.94704	3.22543	2.30756	2.90887	1.88961	2.73486	2.87414	1.50375	1.94039
blue	Lec03386.1	3.48505	3.69421	3.27938	2.75117	3.33233	3.49807	5.2544	5.8403	5.99306	5.45531	3.71867	3.93104	4.12013	3.85462	4.02199	4.02581	3.85881	4.08289
blue	Lec03431.1	3.28697	2.86577	2.1981	5.89689	4.84169	5.08732	12.3061	15.0277	16.8293	9.34572	5.56726	3.74474	3.57013	2.7033	3.5366	1.25342	0.934637	0.807357
blue	Lec03463.1	4.67382	6.5393	5.63489	3.31322	3.94584	3.97426	11.7452	11.1792	12.9227	21.215	10.7269	7.14952	5.44276	5.72664	4.56835	3.49064	2.81074	2.82033
blue	Lec03478.1	15.1356	21.8694	17.3038	21.0763	21.8791	22.2702	8.4248	8.20116	6.77478	9.70743	17.0313	19.8016	18.0157	26.2812	22.1706	22.1575	23.5438	24.196
blue	Lec03490.1	11.0379	19.5205	13.9991	8.32686	8.8183	11.4243	49.1915	56.0765	52.3185	56.4756	28.035	22.591	15.8019	14.3149	13.1283	16.2434	17.0847	15.2625
blue	Lec03491.1	281.488	248.579	251.974	218.779	202.803	236.648	618.358	724.305	804.504	831.278	438.211	318.389	335.43	396.155	374.815	269.9	211.778	164.345
blue	Lec03504.1	3.49256	3.33608	3.26391	1.42029	1.72454	1.81243	15.8496	14.3493	14.9397	17.4867	12.114	14.1622	14.2158	10.2005	10.2452	10.5766	10.1787	11.9141
blue	Lec03532.1	11.1956	15.2118	11.4051	5.73501	5.48037	5.7577	0.759734	1.00924	1.70368	3.32282	10.6003	13.1651	7.20186	7.0381	11.4454	16.7039	13.624	10.2142
blue	Lec03550.1	2.8678	2.2361	3.21595	1.92109	2.60504	2.34838	18.9658	22.6078	23.0911	17.7839	12.3299	11.313	9.20928	8.09468	9.97704	11.6729	8.60685	11.8824
blue	Lec03562.1	1.57366	1.29312	1.52228	0.467897	0.511726	0.509972	2.84348	2.71089	2.57622	1.90687	1.86254	1.45726	2.11485	1.55688	1.45027	0.603426	1.09064	0.65018
blue	Lec03587.1	1.76448	1.12802	1.37852	1.42356	1.42294	1.72535	9.56086	9.19966	9.74725	3.28105	2.30971	1.95517	0.097917	0.054151	0.187078	0.235332	0.426028	0.718678
blue	Lec03594.1	20.3315	19.191	20.1199	22.0115	24.3294	24.5073	24.4236	27.9521	33.1129	18.2503	14.8194	14.4186	14.6389	13.3676	15.2867	10.4285	8.11247	10.8774
blue	Lec03597.1	15.6422	16.127	15.1285	12.6845	11.5467	12.1431	27.1336	26.1149	29.107	22.2368	15.7619	14.7277	14.7126	11.0125	14.5856	6.2565	5.71647	6.1677
blue	Lec03601.1	1.67011	2.10212	1.68042	1.79578	1.93268	1.88933	3.68738	3.17254	2.95805	2.39467	2.39565	2.34564	2.45734	2.17342	2.37596	1.69616	1.34439	1.57078
blue	Lec03606.1	0	0.164552	0.11408	0.088352	0.03232	0	3.95535	5.26536	7.27611	1.43222	1.08191	0.75148	0.36713	0.302474	0.622014	0.239126	0.105625	0.21089
blue	Lec03610.1	9.25179	9.72173	9.04998	4.7285	7.5859	6.16118	9.64357	13.3495	15.875	11.3659	11.7701	11.1854	10.3805	9.52208	13.7124	11.7368	10.2763	10.9959
blue	Lec03613.1	1.02001	1.22751	0.927853	3.32371	6.57752	5.91086	17.0361	17.7111	19.915	11.6988	7.38789	6.22333	2.66912	2.2974	3.23053	3.04259	3.40209	3.7478
blue	Lec41394.1	3.46829	3.19236	2.99225	3.24512	4.946	4.25566	3.12066	1.79985	1.20562	4.56283	3.23218	4.36715	1.86893	3.97083	3.12999	5.9883	3.45503	4.55491
blue	Lec03628.1	15.5281	16.5226	15.7323	21.6784	21.1027	22.734	29.6833	23.2986	26.0017	28.2921	26.1701	25.8981	25.1035	22.9002	23.5992	22.0948	18.7309	18.8563
blue	Lec03645.1	9.81832	10.2412	11.4704	8.61027	9.17725	10.2536	50.5321	61.0174	67.1641	32.6764	26.4836	20.9517	17.753	13.7677	15.2813	3.69006	3.41976	2.68529
blue	Lec03647.1	23.1287	22.0391	19.9912	79.2682	82.1681	86.5722	209.036	210.569	240.468	92.139	72.2333	71.8403	50.5525	31.6491	32.3893	13.6968	14.8762	22.2474
blue	Lec41367.1	1.65713	2.21875	1.66393	1.5065	1.82747	1.51358	0.437469	0.42846	0.369937	0.55738	0.916355	1.58205	0.609825	0.283495	0.477969	2.24293	2.19326	2.65434
blue	Lec03662.1	9.96776	12.3443	12.5508	11.132	10.5635	10.4822	23.966	23.395	23.0528	17.7055	12.967	9.35625	10.3109	8.56231	7.76833	10.2812	11.2801	12.5059
blue	Lec03701.1	5.38397	6.19232	5.31936	4.1477	4.5568	4.80617	13.6879	15.0848	14.0884	11.7139	10.2246	10.0987	9.54463	9.65489	9.48306	8.90803	8.85055	8.40379
blue	Lec03704.1	7.06555	6.10515	5.32247	3.15997	3.03601	4.00841	10.5693	10.1936	14.5742	6.42046	5.94006	6.84847	6.14077	5.473	5.41306	2.25319	4.08475	3.62603
blue	Lec03706.1	7.49841	7.52429	7.81231	6.02989	7.94377	6.76584	26.2771	28.1293	26.073	19.9449	14.7336	10.6341	8.24303	8.04454	8.82672	7.22493	7.34719	8.23641
blue	Lec03709.1	0.480934	0.704999	0.230641	1.29074	1.57003	2.1551	6.42546	5.35877	5.27883	4.55358	3.69839	2.60005	2.9024	2.72687	2.25793	1.926	1.27147	1.57313
blue	Lec03735.1	8.29093	8.65094	7.97164	5.03518	4.76696	4.93788	11.0702	11.9887	12.5845	10.6821	7.93186	6.81085	7.15867	7.60934	6.99904	4.73974	5.30224	5.69971
blue	Lec03737.1	9.6348	7.42163	7.28285	13.7535	14.0561	13.4334	5.39456	4.89727	4.41576	6.36722	8.42334	8.17669	13.9031	7.89414	9.80058	11.0216	9.40511	10.4397
blue	Lec03760.1	9.6088	10.2394	9.13063	12.073	9.82581	10.5663	11.9849	13.81	12.9925	12.1673	12.6449	12.6203	11.3287	7.96409	10.6988	12.1037	9.71092	8.28336
blue	Lec03777.1	26.5944	25.1389	22.4032	31.0856	27.5434	29.1418	35.594	36.6528	36.1785	32.9414	31.8948	37.4938	34.2341	30.6273	30.1573	32.7468	26.13	21.4637
blue	Lec03792.1	11.9254	10.4658	12.7262	8.56903	9.40698	10.8431	19.2596	17.6163	17.9664	10.4684	6.59556	5.69118	3.50416	3.18402	3.88469	2.563	2.01921	1.79694
blue	Lec03794.1	3.38446	3.59436	3.74836	2.31662	2.22415	3.13853	11.7385	13.5091	14.2217	4.01297	2.90901	2.34943	2.71629	1.58329	2.61649	1.28913	0.861335	1.13293
blue	Lec03818.1	2668.99	2265.99	2285.02	2596.26	2679.91	2515.9	163.787	117.792	56.7161	95.4665	547.367	602.582	720.416	595.368	816.652	1146.5	1346.84	1213.61
blue	Lec03838.1	5.9739	4.17553	4.74722	7.23307	6.55647	8.28739	15.9216	15.8344	14.8017	13.6415	9.13546	6.12744	9.34332	5.5899	6.74576	6.28434	4.98555	4.06759
blue	Lec03852.1	34.5856	31.9898	31.1312	21.8756	21.6496	22.7619	41.3538	35.9471	37.9204	44.6538	40.3699	42.8459	38.2894	36.1235	36.3471	34.7574	26.3882	27.608
blue	Lec03862.1	0.79563	1.05949	1.11677	0.071832	0.186591	0.06404	3.01507	3.17551	2.08782	2.04819	1.45227	1.24605	1.88164	1.7147	1.14859	1.92937	1.47083	1.47932
blue	Lec03863.1	1.4291	1.47646	1.3286	1.36711	1.21339	1.57169	3.35759	3.06587	3.79823	2.62861	2.6165	2.04868	3.20895	2.77215	2.63637	1.27758	1.16369	1.77936
blue	Lec03892.1	3.52399	3.39119	4.19895	2.80264	2.5525	2.8514	9.50628	10.1259	9.26354	7.69507	4.99528	3.95545	3.81541	2.89302	3.33954	2.49261	2.01858	2.95813
blue	Lec03895.1	4.05119	4.28063	4.14928	2.79691	2.76626	2.82309	8.55622	9.91221	10.671	7.09274	4.31992	5.02201	3.41851	3.18095	4.48403	3.36581	3.55355	2.97184
blue	Lec03900.1	1.40354	1.65185	1.32115	1.53539	1.38724	1.38314	5.94022	5.34881	5.55667	6.7753	4.13981	4.11385	3.76048	3.15226	3.00144	3.99751	2.71482	3.03592
blue	Lec03919.1	25.9035	23.1759	25.1441	24.3008	26.0638	24.5487	259.807	326.114	470.52	143.043	66.3388	50.8088	29.481	21.9466	29.5673	15.3469	14.8564	18.9574
blue	Lec03920.1	7.01428	8.53231	7.38404	9.8094	10.073	10.9682	15.7972	17.2402	19.4571	15.8294	14.1163	11.5431	13.2038	10.5289	12.1489	9.35561	6.95631	9.60249
blue	Lec03921.1	9.97983	13.414	9.43136	25.2727	31.8187	26.3972	5.558	4.30735	4.96169	10.9697	13.0867	13.7434	20.824	21.3508	12.3536	15.2471	16.5963	10.2588
blue	Lec03924.1	18.3493	22.7505	22.131	33.003	37.9609	34.609	5.2175	7.82247	8.63651	5.66038	7.46743	6.24464	11.9226	3.77988	7.22287	15.453	32.4099	39.5129
blue	Lec03934.1	1.35749	1.73395	1.26649	0.869266	1.38618	1.69722	75.8245	73.7703	75.6993	40.079	26.1275	21.7192	14.7405	13.3828	14.055	6.55245	6.90053	6.61033
blue	Lec03947.1	0.332746	0.30665	0.278523	0.190497	0.196575	0.105523	15.6497	15.6294	16.3114	13.9146	8.93207	7.11523	7.22058	4.76761	6.46613	4.9654	4.08295	4.86083
blue	Lec03955.1	88.9657	81.2531	57.7786	95.056	99.8272	90.5181	64.734	24.9665	12.0114	39.7509	53.8287	66.4539	83.8321	55.2734	74.6279	71.1452	70.9881	61.6134
blue	Lec03960.1	5.71551	5.90549	6.00611	0.720903	0.84835	1.1921	35.4261	39.1109	38.4883	62.8834	26.8187	21.1807	15.6176	18.6163	21.1645	17.0316	28.9289	28.5072
blue	Lec03997.1	1.17492	1.72998	1.78968	0.931994	0.97603	0.999374	11.4462	12.503	13.0554	9.20475	7.2291	6.75376	7.60498	5.61069	6.42819	6.99749	6.4046	6.48864
blue	Lec40977.1	2.82016	2.77614	2.68731	1.66655	1.05985	1.50992	4.18413	3.9063	3.32003	3.43736	1.76885	2.03833	2.37141	2.56279	1.9225	3.12373	1.55762	1.98019
blue	Lec24480.1	0.944674	1.34372	1.1285	1.90254	1.46492	1.82116	18.7933	19.1312	19.4502	6.83318	4.96105	6.24595	5.09924	4.29535	3.72341	1.53994	1.69837	1.69173
blue	Lec04017.1	16.7604	17.3466	17.05	11.7781	14.132	14.576	25.291	26.7199	30.0333	29.9353	21.7946	21.2852	21.5234	19.1669	22.4319	24.0028	20.9799	26.002
blue	Lec04018.1	8.32723	7.76476	7.27046	7.52597	8.93796	8.20682	19.1361	18.9334	18.0162	13.1047	12.7455	11.8857	11.2425	8.64211	10.9867	14.7637	10.6081	12.5054
blue	Lec04023.1	0.089954	0	0	0.166752	0.289724	0.083534	2.40012	1.98308	0.923294	2.71567	1.09213	1.20602	1.9057	2.28003	1.58224	1.3982	1.18816	1.23969
blue	Lec04026.1	1.82852	1.94674	1.20006	2.55101	2.66221	3.11041	22.7111	22.5989	21.8979	20.4598	9.50242	8.51509	8.95894	8.10734	7.06929	6.8499	6.39943	6.75397
blue	Lec04031.1	17.0543	24.1909	17.4833	5.93428	7.13127	10.011	26.686	32.6339	32.9375	10.6838	7.51567	5.50844	9.43206	7.07755	6.57413	2.30241	1.94007	2.34734
blue	Lec04052.1	0.149174	0.600938	0.608471	0.807087	1.00613	1.51411	5.97621	4.8129	4.76297	4.16153	2.10147	1.76711	0.363471	0.137157	0.209431	0.526483	1.27659	2.19671
blue	Lec04057.1	2.2842	2.15983	2.02225	3.04288	2.59604	3.55963	9.50754	13.5359	15.1797	6.81869	5.5751	6.29002	3.84142	3.27532	3.78613	1.9243	1.63922	2.18781
blue	Lec04072.1	8.9335	8.70252	7.9971	7.7817	7.81223	7.455	11.3326	12.1523	13.1085	11.6853	10.9949	11.3404	12.2584	10.9873	10.5727	7.04349	7.30319	6.9196
blue	Lec04084.1	0.613091	0.921129	1.1836	0.407435	0.635922	0.335181	10.5408	6.38033	5.48905	3.51149	3.53346	2.54951	3.74931	2.87189	3.27128	2.1013	1.47756	1.37182
blue	Lec04094.1	10.7054	13.4977	11.5168	2.92915	3.30297	3.12204	29.8607	35.8967	34.953	34.2277	19.6831	17.6051	13.6823	13.6277	13.1644	5.33973	3.10952	4.70105
blue	Lec04102.1	8.08766	9.5879	7.70623	8.98006	8.60955	10.1511	7.44051	6.98787	7.41313	9.06434	9.89144	12.0183	11.0021	10.7651	11.8618	11.1737	10.6989	11.4243
blue	Lec04139.1	2.29568	2.70905	2.48517	1.4763	1.36117	1.86202	2.59766	2.57872	3.37552	2.74573	2.10498	2.63322	3.03218	2.41875	2.43641	2.32039	1.86993	2.32923
blue	Lec04140.1	6.87704	7.11867	5.62712	6.61947	8.98091	8.03936	4.59992	9.08556	18.5096	0.78636	0.463736	0.925105	0.135715	0.365144	0.088958	0.469528	0.31316	0.289496
blue	Lec04205.1	59.6108	61.9071	59.1178	74.0053	77.1949	73.4113	54.355	50.6712	49.4567	46.2789	69.1861	74.0338	55.1832	74.9618	75.7256	89.247	86.7228	83.1249
blue	Lec04225.1	14.0442	18.7738	11.7613	17.5446	21.8085	14.9414	4.08175	4.30409	4.05084	4.4944	13.9089	13.0808	12.0214	14.1416	10.2377	16.1663	9.0539	8.6294
blue	Lec04271.1	9.4229	11.4302	8.66901	9.80155	9.03556	9.29334	50.4049	39.878	37.9038	38.405	25.4433	20.1511	12.3613	7.2724	7.67861	4.80518	2.78293	2.29043
blue	Lec04273.1	45.5078	34.2776	52.7084	146.044	152.573	110.186	311.359	269.094	290.445	127.858	105.338	90.0885	46.7918	42.5466	58.941	52.7065	77.4073	94.92
blue	Lec04289.1	80.0332	69.515	83.3406	35.7928	33.916	43.5723	193.848	149.717	189.406	112.176	57.5173	52.0953	8.52857	12.0192	28.0714	18.9768	23.145	20.9835
blue	Lec04290.1	4.80686	6.47045	5.56903	2.06449	2.43951	2.88191	52.4054	41.9716	37.5384	45.7418	30.5779	20.1655	7.74375	7.94802	9.77059	17.9907	21.149	23.2686
blue	Lec04334.1	5.16601	5.33088	5.6275	5.84547	4.37954	4.11569	4.87275	4.23177	4.40573	4.64317	4.35851	4.30275	6.11473	5.28239	5.08324	4.88713	3.96317	6.18523
blue	Lec04335.1	6.31775	8.44155	7.07945	5.30956	5.42025	6.67058	11.6288	9.99251	9.9557	14.0744	11.8589	12.4312	10.3376	11.2856	10.3546	12.0819	10.7308	11.4409
blue	Lec04340.1	1.26127	1.73958	1.62529	3.25508	3.43271	2.95693	4.84395	6.21785	6.63104	5.28277	4.26886	4.42272	4.85017	4.17475	4.06652	2.7752	3.02213	3.12121
blue	Lec04352.1	3.43595	3.05975	2.56983	2.31945	2.83359	2.61803	1.17012	2.52562	1.53302	2.3465	4.86749	3.46307	4.27388	3.26483	3.76435	3.17141	4.24009	4.38557
blue	Lec04356.1	4.35193	4.38898	4.36568	3.52841	4.27503	4.81475	10.5573	10.5875	10.8045	9.96651	7.50664	7.01281	6.4177	6.58409	6.23357	6.17644	5.00503	5.86061
blue	Lec04360.1	9.01484	6.56908	6.19137	4.51736	4.81161	4.76809	54.944	45.1733	41.9602	33.4958	21.4923	18.1522	18.9218	17.1983	17.5289	10.567	7.65287	7.83326
blue	Lec04398.1	10.2699	11.3248	10.2187	9.36601	8.31568	8.3118	14.8578	12.5134	14.043	12.0908	11.1666	12.7743	10.5138	7.67489	9.75753	9.08921	5.71605	7.96236
blue	Lec04405.1	2.67219	2.7767	2.90883	19.524	17.7557	15.2873	25.8089	31.7844	33.1696	28.5679	19.9936	18.3645	25.5424	21.8047	20.5935	16.3593	13.0254	15.698
blue	Lec04411.1	0.92322	0.671565	0.674601	0.738671	0.520385	0.60312	2.95067	3.31922	4.64346	2.18283	2.53961	1.83977	1.82988	1.50596	2.86702	1.97154	1.45344	1.8922
blue	Lec04427.1	33.6385	32.7039	33.0152	44.3039	45.6546	47.1188	73.239	81.7068	91.1205	69.2402	63.8387	59.7274	49.804	43.2265	46.5299	56.6094	49.1123	53.3201
blue	Lec04430.1	17.2606	15.1486	15.9018	19.1463	17.631	16.4028	23.0742	21.6044	21.796	21.0078	15.2326	17.0828	15.2809	14.1708	14.5752	15.4602	13.8462	14.542
blue	Lec04434.1	32.9283	36.7682	34.3693	34.216	34.4889	35.9148	37.8977	40.7874	44.2775	29.8951	29.9255	29.8908	29.29	28.3843	32.0987	31.3538	30.1746	36.9359
blue	Lec04437.1	56.1214	56.3522	59.6231	33.1504	30.7495	34.2205	69.2892	79.6785	77.5226	53.7756	36.3481	31.5959	26.5448	27.4146	31.1891	15.0451	17.1024	14.5942
blue	Lec04449.1	12.7003	13.7274	11.788	6.84946	7.83307	8.33263	15.1189	16.4272	17.4785	15.1142	11.3707	9.94241	9.76894	10.3563	10.9464	8.75436	7.30366	9.33661
blue	Lec04468.1	0.41883	0.221162	0.57027	0.305785	0.32763	0.17565	2.23394	3.29161	3.43681	2.94284	1.8365	1.70345	1.84258	1.69055	1.07094	1.78849	0.953842	0.866422
blue	Lec04482.1	4.26979	4.71421	3.39019	6.92129	9.5056	11.4834	213.687	151.638	139.185	189.687	94.9606	64.7225	30.8985	26.0765	30.562	22.1541	21.3493	29.6479
blue	Lec04484.1	2.84146	2.44938	2.41682	5.0667	4.15178	6.3711	1.15911	2.20373	0.766547	1.69903	1.72258	1.79561	1.53917	1.25112	1.40113	3.72847	3.48128	2.11604
blue	Lec04486.1	2.45826	3.00026	2.66128	2.11803	2.01316	2.38011	9.13227	7.03116	5.05278	3.72299	2.3173	2.74015	1.64701	1.5785	1.19872	2.40991	2.14057	1.6993
blue	Lec04490.1	5.01438	6.50017	6.54279	3.57926	4.84803	3.90852	12.5519	15.3325	14.9349	8.26064	7.02643	6.89733	6.37255	7.35549	7.50341	3.90847	3.25436	3.76643
blue	Lec04498.1	43.4687	40.0372	41.7909	36.6425	38.4534	35.6147	78.9486	85.2922	81.5755	66.977	50.7951	46.4484	48.8692	38.4178	49.2531	45.3811	47.4136	53.9358
blue	Lec04514.1	22.5305	24.4028	23.6032	18.3354	17.1683	19.1499	34.1626	41.1618	43.866	32.5722	23.404	21.6291	22.8193	19.1514	21.1502	18.859	15.9612	20.5352
blue	Lec04515.1	12.8426	13.7184	12.2696	12.7824	14.6362	15.1403	5.98834	8.27723	9.07614	10.1806	11.2708	12.2623	11.7326	10.09	12.6895	9.78037	12.4758	12.1657
blue	Lec04518.1	0	0	0	1.86215	1.54351	1.85552	9.03529	7.45645	6.47064	5.72105	5.38965	4.78277	5.02891	4.5881	4.28472	2.41563	2.07885	2.0999
blue	Lec39388.1	0.176046	0.273372	0.625034	1.89281	2.04275	3.32751	6.89201	5.93504	5.50478	4.9743	4.72536	3.88646	5.04795	4.43867	3.70693	4.0831	3.75445	3.23664
blue	Lec39358.1	0.98427	0.879504	1.23052	0.933522	1.28469	0.782419	17.3428	14.3902	11.5909	6.50493	5.7381	5.83621	0.979573	0.501903	1.09232	0.989654	0.864783	1.56667
blue	Lec39340.1	0.579402	0.664728	0.675076	0.194186	0.494051	0.508822	2.51727	2.55672	2.48196	1.55496	1.59006	1.74088	1.42317	2.07792	1.51888	1.74419	1.26648	1.08563
blue	Lec39328.1	14.6764	15.7729	14.6621	21.1918	21.6552	19.4754	30.7764	33.3427	34.8048	22.991	15.5026	14.9863	16.0093	13.6089	15.081	13.9366	14.5978	17.2758
blue	Lec39309.1	37.4394	28.9775	30.6388	19.5722	20.8763	20.3975	29.2754	40.8839	35.32	43.0167	42.5578	34.367	21.9194	27.0732	31.0196	39.4902	24.1551	22.5953
blue	Lec39308.1	24.7428	29.6462	31.6362	31.6859	30.8386	31.8594	42.4677	55.6616	59.2905	40.963	31.573	27.5834	26.2553	22.8402	27.0875	23.3739	21.1414	22.4155
blue	Lec39303.1	5.22012	6.28673	6.7722	5.27398	5.99352	6.41987	9.59509	8.16911	7.36435	9.11522	8.97612	7.63182	8.97411	8.09154	7.08685	8.54819	7.77776	7.46175
blue	Lec39287.1	2.01929	2.2318	1.5894	0.94976	0.705794	0.959812	3.79898	4.63881	4.32913	4.73778	3.05923	3.39129	2.41481	2.30999	2.44669	3.55242	2.15505	2.47974
blue	Lec39279.1	12.0164	12.8957	10.7307	6.06426	6.83719	7.06554	56.2503	55.0418	53.6611	53.3103	32.4012	30.4464	24.4728	24.1745	24.1768	20.6543	19.4657	21.1293
blue	Lec39270.1	8.73458	7.94696	8.96344	9.73519	10.6228	9.8129	15.3582	15.1748	14.0383	10.7219	8.94044	9.55061	8.86268	6.34	7.41496	4.83572	5.65963	7.44277
blue	Lec39259.1	12.4307	13.529	13.7346	11.8437	12.8016	13.4399	9.34738	9.82453	9.22086	11.2525	12.004	12.6601	12.2101	12.1723	11.3518	14.264	14.3497	13.4617
blue	Lec39202.1	1.32575	1.27318	1.33777	1.31008	1.28398	1.35747	0.803377	0.731997	0.647396	1.02768	1.43623	1.2784	1.23217	1.25228	1.33272	1.48187	1.64019	1.64601
blue	Lec39171.1	17.4749	15.4361	16.5565	16.1167	14.8441	15.5981	16.8828	19.515	19.1467	15.4606	13.3444	13.5559	20.2378	17.838	16.6399	14.8683	12.6455	15.135
blue	Lec39159.1	4.67201	5.19226	3.2662	4.41456	4.46483	4.90118	7.3626	2.70708	4.04875	7.77423	5.86164	5.22986	4.57418	3.38529	3.06968	6.10792	4.46817	4.91328
blue	Lec39109.1	0	0	0	0.497097	0.431798	0.734125	5.89859	5.06947	4.3091	4.59299	2.6377	2.63109	3.78023	2.38814	3.29153	2.74174	2.21059	2.85095
blue	Lec39140.1	0	0	0	0.526013	1.24791	1.56438	2.98428	2.44684	1.82721	1.55248	1.99216	1.62007	1.45215	0.968024	1.04509	1.89064	0.733283	1.71223
blue	Lec36993.1	3.02958	4.10022	3.7002	3.5613	3.15381	4.72662	6.58028	5.00517	3.29994	5.54404	5.01657	5.09164	3.86391	4.0099	2.96925	5.10369	3.71261	4.35525
blue	Lec39141.1	0	0	0	0.176131	0.264306	0.275462	3.31828	2.27474	1.55624	2.32927	1.55139	1.57793	1.61947	1.4163	1.2034	1.50781	1.25583	1.12749
blue	Lec39109.1	0	0	0	0.48907	0.433076	0.671641	5.32257	1.78395	2.05207	3.60424	2.91921	2.21984	1.64354	2.08061	0.956672	2.20614	1.58438	1.19042
blue	Lec36993.1	1.21471	1.17101	1.1363	6.71523	6.64009	9.48148	28.2506	19.5652	17.2945	20.0438	14.5613	11.1005	11.3749	9.14504	8.00453	9.57434	7.37732	9.00481
blue	Lec39109.1	37.3168	38.2607	37.9079	38.5904	44.5848	46.9334	86.1234	91.9195	87.2605	69.2484	53.2594	47.5007	45.9226	49.7924	52.2092	55.0878	52.1679	54.1016
blue	Lec39159.1	0.279257	0.20748	0.205241	0.250086	0.272768	0.455755	6.88425	3.57728	4.69035	4.13722	2.55812	1.49647	2.05778	1.15502	1.65297	2.19499	1.53054	0.848722
blue	Lec39106.1	1.31394	1.47601	1.00781	2.51924	1.93522	1.79414	2.92906	2.49618	2.91488	2.49465	1.75213	1.45845	1.80257	1.44704	1.55594	1.80276	1.46155	1.67795
blue	Lec39083.1	0.906062	1.59083	1.01526	1.4853	1.28887	1.80255	21.3813	16.9939	13.3981	18.9511	11.6765	11.0791	12.7357	9.53502	8.5947	10.5754	9.00848	11.5508
blue	Lec39075.1	1.09058	1.1943	1.12316	0.517632	0.659062	0.509246	25.4931	24.4377	27.8315	14.2303	12.9088	13.2859	18.2768	11.7689	13.1307	6.39586	4.77336	7.14447
blue	Lec39071.1	25.4679	29.0532	28.6341	20.729	20.9812	22.2907	58.3473	58.8253	56.2292	42.7649	34.8182	33.1407	38.414	36.698	33.7975	31.2513	30.1426	31.1562
blue	Lec39063.1	0.657589	0.637246	0.60485	1.32666	1.40146	1.48219	1.69646	2.37053	2.08913	2.26367	1.88763	1.45504	2.34672	1.33693	1.14924	1.20923	0.957812	1.12491
blue	Lec39049.1	0.373137	0.29637	0.428135	0.418685	0.324424	0.56141	2.47009	2.08765	1.50619	4.25663	2.7117	2.15789	1.70505	2.10753	1.74141	2.01785	1.33505	1.88285
blue	Lec39028.1	11.6857	13.8074	12.9354	14.7107	16.9485	17.474	29.8917	28.618	29.974	21.0295	12.8999	11.6729	9.49643	8.62638	8.93014	9.50094	6.9453	8.0918
blue	Lec38992.1	8.72646	8.03313	7.74131	5.60396	5.08049	5.20124	20.3955	22.0355	24.0893	15.0698	12.4352	14.5512	14.9151	12.0679	13.5668	10.3991	7.56952	10.23
blue	Lec38986.1	10.0893	11.5269	11.1976	7.62417	8.23175	9.08392	18.3771	19.9807	20.352	16.7903	13.2935	10.9974	8.73443	8.57806	10.3351	7.03991	8.47849	9.85431
blue	Lec31119.1	0	0	0	1.66613	2.3132	1.99922	3.32301	3.0497	2.34835	3.84478	2.0808	1.69834	2.06215	1.82314	1.30401	1.61951	1.01462	1.42929
blue	Lec38837.1	0	0.032906	0.044452	1.371	1.43089	1.39352	56.5165	40.136	24.9025	41.1494	27.6197	19.1235	22.714	15.9117	15.1153	18.6279	23.6491	28.5266
blue	Lec38816.1	14.0548	12.7332	13.0445	12.9435	18.5759	13.3964	23.2104	25.8125	29.0537	24.1743	24.0465	21.8633	22.6793	24.1487	24.1286	11.7767	9.39198	13.5381
blue	Lec38814.1	5.99418	6.5997	6.09351	6.91516	6.69582	6.08321	11.1719	13.1198	12.7301	11.0188	6.01731	5.33708	4.63263	4.15719	4.83755	4.45763	4.11007	4.76439
blue	Lec38813.1	0.643819	1.21547	0.767212	2.19926	2.87578	3.52784	20.9553	16.4554	13.4407	22.0813	10.8169	3.60468	0.115643	0.22268	0.163973	0.455996	1.12492	0.938846
blue	Lec38805.1	0.023458	0.061069	0.053365	0.167222	0.110422	0.066859	16.3736	16.2566	15.0826	10.7225	4.64462	2.73655	3.97434	2.24709	3.64359	2.58294	2.06604	2.01467
blue	Lec43283.1	1.00584	1.01919	1.13327	0.74941	0.663987	0.809654	2.71842	1.84036	1.24686	2.32363	1.63956	1.81157	2.06549	1.92111	1.86065	2.19428	0.931717	1.17787
blue	Lec38748.1	1.44241	2.10968	1.78252	1.57487	1.79768	1.35777	0.489966	0.627867	0.78711	0.981573	1.28635	0.91599	1.17798	1.51939	1.34882	2.89905	2.6494	1.80086
blue	Lec38724.1	0.966663	0.771969	0.650364	0.621798	0.5634	0.505293	18.3521	23.9873	27.7332	20.3035	14.1174	11.1973	10.2826	11.5555	11.0127	15.0022	12.2822	10.1356
blue	Lec38704.1	11.7347	13.9503	13.6335	12.5107	13.5927	13.8767	33.6679	32.1762	28.0271	14.8984	14.8916	12.488	22.0292	13.5871	14.1834	10.2529	8.52555	9.84004
blue	Lec38699.1	10.6627	14.703	11.0283	16.0561	13.6229	16.8832	4.45412	6.30831	6.81622	7.79698	13.5274	14.773	17.1784	19.0953	17.8552	21.23	22.9745	25.8753
blue	Lec38691.1	23.5487	24.3238	22.8131	25.8407	24.8803	26.5641	14.1846	17.829	18.696	13.3793	18.8416	18.2549	19.4844	18.0835	19.3664	20.1922	20.5885	21.9095
blue	Lec38682.1	10.2482	8.73104	8.31047	10.885	10.614	14.6305	11.5046	14.1596	18.3461	10.4888	10.3034	9.36075	10.0703	10.8481	12.8355	8.43424	6.87668	9.92348
blue	Lec38624.1	3.11826	4.46568	3.68807	1.20264	1.03298	1.29944	6.3075	6.9102	4.56269	6.45642	3.07086	2.11682	1.68186	1.45267	1.06023	2.55968	2.75578	1.86984
blue	Lec38619.1	43.4511	73.7317	58.0457	115.837	103.982	86.9276	171.244	160.905	147.778	35.0904	45.7767	45.2964	39.8943	45.7209	62.1826	16.4441	23.8981	21.94
blue	Lec38609.1	1.11776	0.799545	0.658244	0.038761	0.341317	0	7.4981	10.8486	15.557	5.31548	3.32044	4.09206	2.49858	2.26158	3.673	3.8177	2.59305	4.2611
blue	Lec38605.1	0.461152	0.932605	0.575235	0.573808	0.77483	1.03952	41.5968	45.2252	50.6302	13.6087	8.76699	6.39607	6.3569	4.04482	5.42032	2.02738	1.58793	1.53797
blue	Lec38568.1	2.07506	2.51823	2.00574	0.348764	0.884771	0.548581	7.77266	7.05105	7.21477	8.73859	5.44876	4.50967	3.8977	2.81844	3.10965	2.4371	2.31539	2.73211
blue	Lec38556.1	8.19313	7.87219	6.46718	3.31656	3.85643	4.37117	13.0581	8.79734	6.4052	18.1908	9.84108	6.08159	6.00787	3.2877	4.85265	14.1188	12.7201	15.6971
blue	Lec64360.1	19.34	18.2337	15.8742	17.5816	18.3679	17.3553	19.4077	22.8231	26.4884	19.4284	12.403	12.1894	9.86304	9.85866	12.4179	9.31535	7.27703	8.74554
blue	Lec38539.1	21.0645	24.4675	21.6626	13.8042	16.3476	14.9184	26.9551	27.9796	35.0495	26.5374	12.5674	9.32418	8.04235	5.86183	7.12022	11.3404	8.18775	10.2966
blue	Lec38499.1	77.8767	78.0696	84.2374	99.0329	102.022	101.032	143.773	141.19	165.848	160.783	126.667	120.35	99.273	96.618	95.5887	89.7513	87.1179	100.011
blue	Lec38481.1	4.56521	4.15536	3.79322	2.31823	2.49092	2.54221	14.8032	12.7639	12.472	12.1552	6.54918	6.24034	6.6311	5.0954	4.85016	5.61584	5.46188	5.2801
blue	Lec64471.1	0	0.095173	0.11288	0	0	0	7.67094	6.17413	4.45692	3.23527	1.11543	0.664885	0.854611	0.630038	0.486071	0.310261	0.429139	0.879661
blue	Lec38445.1	0.251614	0.421943	0.411895	0.288421	0.219711	0.210867	5.71151	5.3578	4.53987	2.48543	1.28641	0.737908	1.14557	1.11338	0.70883	0.575966	0.711194	0.803087
blue	Lec38444.1	0.348473	0.612374	0.54347	0.804021	0.495096	0.700897	15.1448	11.9464	8.56484	6.25815	3.9866	2.17618	4.12434	2.82922	2.37215	2.03476	1.7099	1.9994
blue	Lec38404.1	1.53846	2.08056	2.28355	2.17909	2.96637	3.4884	13.5344	13.3378	15.1844	8.17905	5.04565	4.67475	2.90882	2.00438	3.1281	0.87886	0.990018	1.53034
blue	Lec38398.1	6.90504	7.50556	6.2492	5.16392	5.43433	5.75301	67.672	66.4289	67.438	45.5937	32.2576	25.0214	30.5378	24.8184	25.9629	19.688	13.8617	15.7236
blue	Lec38377.1	1.22247	2.51013	1.24105	1.16438	1.27416	0.511378	27.6754	18.0645	17.0782	26.7757	12.311	9.47992	1.57097	1.71837	2.18042	11.208	9.57684	12.2892
blue	Lec38363.1	6.37767	6.7569	5.92015	3.64877	3.68733	4.01342	23.0932	24.2926	25.3515	12.9596	8.73228	7.78924	7.50719	5.97764	6.83544	4.23682	3.86968	3.20768
blue	Lec38329.1	0.286221	0.727042	0.620768	0.344638	0.297035	0.466476	21.1125	19.7997	18.599	9.91753	4.73995	4.35784	3.52627	2.65304	3.16085	1.37465	0.958193	0.858128
blue	Lec38327.1	4.85656	4.90576	4.5347	2.38479	2.46602	2.71846	7.16927	9.52759	11.8336	8.23194	6.80567	6.74953	6.29256	4.87987	6.59891	5.83389	6.21141	6.52517
blue	Lec38282.1	37.8726	39.7082	36.7917	32.4068	33.5448	33.7979	49.1097	55.4098	62.1485	46.9454	52.2762	57.8486	45.6614	46.0367	52.7237	54.6482	50.5056	44.9758
blue	Lec38280.1	2.05888	2.21838	2.18592	1.95298	1.8484	2.20642	9.30649	8.87088	7.86607	6.21955	3.99313	2.91751	3.42161	3.37316	1.83428	3.94262	3.08025	3.19651
blue	Lec38273.1	0.611452	0.773077	1.49313	0.843555	1.26014	0.850831	3.26788	2.76046	2.93538	3.10015	2.07316	2.07442	2.92506	2.17887	2.42677	0.885506	2.08532	1.45791
blue	Lec38241.1	16.7415	27.4269	25.5373	19.4318	28.5699	28.095	2591.17	2070.35	1561.53	741.628	568.525	522.844	131.772	135.553	155.704	92.3151	95.4088	116.801
blue	Lec38234.1	5.28	5.15651	4.22059	7.47839	6.41628	6.29054	3.30485	3.50908	3.7443	3.62756	4.73518	5.83397	7.36759	5.06998	6.98408	5.29579	4.14042	5.15585
blue	Lec38217.1	11.9131	13.1151	13.5591	8.65971	8.9486	9.46484	18.0613	18.0735	17.2983	18.6938	13.781	11.6328	10.8929	11.6854	10.5333	11.9956	12.6508	11.5657
blue	Lec38197.1	30.8204	15.8214	27.0666	91.6016	82.7517	57.1617	6.8205	6.93153	5.69189	11.7121	9.04203	4.22178	1.65853	0.44477	0.941972	4.10685	35.9455	64.6937
blue	Lec38195.1	2.0951	2.27232	0.753133	1.6774	1.39208	1.45688	2.0318	1.8359	2.4495	2.67763	1.79424	2.31715	1.83486	1.80505	0.545525	1.19724	1.49415	1.73867
blue	Lec38181.1	0.563944	1.10871	0.821828	0.581074	1.44917	0.94539	8.76998	13.6785	14.856	7.70148	5.14525	3.80726	1.08499	0.729116	1.36226	0.215856	0.107194	0
blue	Lec38179.1	18.2828	18.1858	17.5586	17.16	17.5404	17.404	26.8015	27.9661	27.2205	17.5379	12.113	9.34063	11.6666	8.43525	9.90856	12.3497	10.0855	10.1656
blue	Lec38152.1	1.75052	1.26545	1.49664	1.45931	1.21889	1.97004	4.42106	5.45632	6.2888	4.53905	3.95264	3.79014	3.42129	2.65817	3.75931	2.41319	1.99658	1.52866
blue	Lec38134.1	3.25655	3.78431	3.76072	5.31099	5.58512	6.80156	16.6738	15.6557	14.5034	16.505	13.3547	13.066	12.655	13.3946	11.4238	11.9128	9.49789	11.1742
blue	Lec38126.1	1.42193	0.972247	1.09517	11.3357	9.28317	9.37163	16.9321	14.0144	11.4052	12.5883	10.7759	13.7434	12.1025	8.89485	10.9599	8.80622	8.34383	6.18241
blue	Lec38099.1	0.525837	0.678894	0.672957	1.83834	2.79043	2.57416	5.44454	7.08682	6.76247	4.07947	3.50993	3.02228	2.11143	1.65214	2.0121	5.66698	3.7904	2.35246
blue	Lec38090.1	24.5122	23.1327	22.6046	42.8582	43.0813	44.0475	11.4705	11.5553	12.6344	8.86163	15.1362	17.545	22.0405	17.9427	18.6845	23.1922	20.7544	23.2711
blue	Lec38070.1	0.792394	0.968701	0.316674	0.193077	0.406468	0.369187	7.04688	7.7065	9.77852	3.67188	1.23285	1.11384	1.01303	0.335738	0.860835	0.697495	0.555018	0.996401
blue	Lec38064.1	3.89117	4.18785	4.58579	5.61041	6.33611	4.68579	20.1951	14.8814	12.5097	16.0982	10.7684	10.0258	9.76351	7.45908	8.77674	4.77937	3.53342	4.51072
blue	Lec38029.1	3.15637	3.69438	2.47768	2.71506	2.73487	3.1458	7.96753	9.80651	11.4163	9.07176	9.36267	8.088	7.80645	6.49908	8.76574	9.8851	6.20044	8.14462
blue	Lec38018.1	11.276	13.2978	12.4646	10.6362	9.38272	10.6428	12.595	13.4121	12.5336	12.0396	8.27783	6.88442	5.93194	6.27835	6.34248	7.687	6.9647	7.09659
blue	Lec44776.1	41.3018	44.4017	54.9486	53.5802	57.8166	54.1211	15.7266	19.4617	15.9757	33.543	37.4688	35.69	32.5048	37.4182	41.7292	48.9522	59.5025	75.0431
blue	Lec38001.1	4.05044	4.98224	3.44388	5.42626	4.93383	5.5268	3.68991	4.57667	3.47188	2.86849	5.55702	5.01734	6.62143	4.8351	6.3616	6.6498	5.83322	6.55378
blue	Lec38000.1	0.305237	0.546782	0.41984	0.443738	0.415744	0.384109	2.70411	3.09475	2.65439	3.25243	1.90266	1.81503	2.23833	2.07422	1.78369	2.2552	1.86329	1.84102
blue	Lec37990.1	35.9885	37.2235	38.7416	38.3318	32.2027	34.8645	49.435	54.4675	55.5776	36.7421	33.5561	32.2558	34.8879	32.3391	31.7498	24.8262	23.609	22.4189
blue	Lec37978.1	1.00289	1.09064	1.13051	3.8754	4.58391	4.24666	14.4923	15.0247	14.4733	8.50899	8.51953	9.8584	7.31094	8.87344	9.1693	6.89896	8.6532	10.3559
blue	Lec37976.1	5.27182	5.80193	5.59231	4.12272	4.45894	4.54422	3.45294	2.89616	2.84519	3.39489	4.63071	5.63745	5.33833	5.2058	5.10602	6.50323	5.63722	5.94892
blue	Lec37968.1	7.92695	11.0775	7.65415	9.4735	13.7457	10.9574	75.5039	78.0575	87.7657	47.9742	48.72	38.0567	31.5469	32.3554	37.7924	22.0644	16.2201	17.1204
blue	Lec37965.1	2.45173	3.59293	3.38367	3.7277	3.20465	3.62113	25.7181	24.4499	24.5425	20.9998	12.5925	10.581	8.71885	7.31008	7.30033	7.35407	5.91886	7.24319
blue	Lec37963.1	21.1114	20.9481	18.6673	22.8643	21.8411	23.5731	19.4813	17.029	18.1777	14.2602	17.1719	20.2908	21.3004	21.5249	20.6022	29.7009	22.7808	23.8788
blue	Lec08083.1	0.975608	0.986799	0.866904	5.52351	9.00678	7.01301	11.8246	10.8002	10.468	7.26959	7.71068	6.54922	5.58375	7.23	9.88634	5.8877	5.7404	7.45781
blue	Lec37935.1	70.3502	61.8967	64.5125	64.9372	69.305	59.1542	166.89	143.143	131.209	78.5722	90.2945	94.7102	95.2375	84.4386	90.9792	76.8604	100.235	102.86
blue	Lec37922.1	7.47181	8.39866	6.33697	6.02478	7.89756	7.87584	13.3462	16.3861	16.6675	10.795	10.2062	9.56248	11.0735	9.91723	11.7888	6.36388	5.8073	8.11701
blue	Lec37909.1	0.894213	1.54022	0.775359	0.537628	0.801989	0.729376	1.83657	2.22945	2.5632	1.38254	1.54031	1.16555	1.24755	0.912047	1.00168	0.342725	0.351415	0.597169
blue	Lec37908.1	5.87609	7.52045	6.16897	6.57681	7.25364	7.53359	23.9732	27.8327	26.2885	34.3923	27.0844	23.9092	18.6584	24.0984	27.2806	20.9048	18.7279	19.2778
blue	Lec37907.1	35.0437	37.6745	39.4557	43.1071	44.6087	45.4675	72.3093	62.1264	56.8723	43.7135	35.6741	29.9164	34.8604	28.3488	29.7116	38.498	37.0193	36.1045
blue	Lec37898.1	0.692613	0.80142	0.644204	0.5298	0.704581	0.63913	6.5147	5.65569	5.93173	4.3032	2.57183	2.40495	2.66931	2.36837	2.06304	1.03684	0.809841	0.73327
blue	Lec37895.1	7.00629	9.47892	8.84025	16.973	16.1838	17.366	18.9318	28.1877	30.3377	32.056	25.2435	21.6336	21.4828	19.619	22.0218	22.2644	24.5343	22.4659
blue	Lec37874.1	0.914173	1.45584	1.14584	0.834952	0.788128	0.775573	4.69389	3.76728	3.16255	4.27578	2.4896	2.05399	3.19307	2.44822	2.14729	1.60725	1.40965	2.13384
blue	Lec37864.1	1.97135	1.82287	1.7241	1.92133	2.48181	2.58262	2.93734	3.70078	3.32787	4.78179	2.80404	1.90147	1.50075	1.35836	1.43348	2.54732	2.32802	2.39389
blue	Lec37848.1	0.609698	0.5706	0.398923	0.107623	0.130946	0.152303	1.89347	3.3112	4.15869	4.00365	1.8997	1.19573	1.23171	0.960117	1.06442	2.04757	1.42079	1.47801
blue	Lec37847.1	1.46967	1.11669	1.18069	1.16825	1.20464	1.06988	1.84452	2.15781	2.48027	1.78825	0.637849	1.04738	1.46011	0.752272	0.742228	1.2093	0.515318	1.60746
blue	Lec37831.1	3.31846	2.63003	2.65848	0.529726	0.867986	0.787982	13.2371	14.9032	14.6789	10.7981	8.03872	5.50865	4.56237	5.10807	6.29258	2.0795	1.57187	2.63744
blue	Lec37821.1	19.7857	24.7605	22.5144	18.7996	17.9304	22.7247	41.6587	44.2179	42.903	37.2766	27.283	20.7641	21.4608	23.5073	20.5302	20.7735	17.5527	20.7293
blue	Lec37819.1	41.1345	49.7298	45.8967	77.99	73.8637	80.4755	14.9982	11.9224	9.6091	15.742	29.9086	33.2312	33.7592	37.7312	35.4768	58.4006	61.5022	58.6611
blue	Lec37787.1	6.91953	7.21807	7.86386	5.05535	4.81039	5.9704	19.0493	20.6955	22.5159	20.4108	15.7632	14.8991	5.11221	6.59811	7.15511	7.91267	10.1128	10.6213
blue	Lec37752.1	2.96844	3.55979	2.66807	1.77388	1.27176	1.73408	5.97844	8.29195	6.9441	7.47299	5.84349	5.63366	6.0078	4.73105	7.00921	1.49103	1.48098	2.76025
blue	Lec37749.1	147.953	157.293	152.667	137.467	148.154	146.178	189.309	231.641	286.142	260.325	184.89	148.876	100.127	107.581	98.2819	121.307	113.879	101.246
blue	Lec37744.1	61.6565	56.5211	43.318	55.8558	60.7683	51.6122	4.65715	13.2577	14.7728	9.26836	16.5536	18.0415	31.9109	15.061	29.5289	61.2818	45.2661	49.3466
blue	Lec37736.1	64.5605	49.0534	48.7417	130.464	114.731	140.924	11.0165	8.15573	3.30321	37.0808	81.6857	99.0132	107.604	133.012	133.995	96.9406	100.908	96.0345
blue	Lec37709.1	60.2311	51.6184	47.815	23.1704	22.984	23.879	403.063	441.052	476.755	328.851	188.578	196.963	100.808	85.6168	91.2096	78.6578	26.4629	94.196
blue	Lec44365.1	3.89566	2.08564	4.7772	6.35441	6.52253	3.70664	0.357775	0.359065	0.491805	1.15054	0.422659	1.18191	0.199378	0.156686	0.152773	6.74878	5.38137	10.8105
blue	Lec37682.1	1.10777	1.53853	0.954334	0.428014	1.24783	1.58139	3.06223	3.96614	3.01672	2.18817	2.29976	2.44629	2.65551	2.59007	2.06633	1.78642	1.28667	1.43322
blue	Lec37680.1	154.582	122.66	118.229	130.652	111	102.729	199.934	149.528	164.562	160.745	143.811	183.875	159.333	142.497	139.921	162.288	131.346	126.164
blue	Lec37616.1	0	0.111676	0.087875	0.332206	0.527929	0.3544	3.81232	2.93794	2.47224	2.10564	2.25583	2.25753	2.35944	2.13442	2.9739	2.14775	1.0277	1.10747
blue	Lec37589.1	2.14309	1.99199	2.31571	2.16344	2.63564	2.90423	7.42218	8.34523	8.74868	7.14479	5.59905	5.03017	4.47515	3.30939	4.65336	4.61432	2.74519	3.44716
blue	Lec37573.1	5.2705	5.13963	5.2383	2.30868	2.04474	2.62675	6.23224	6.96508	7.07987	8.4771	4.7541	4.03208	3.03315	2.93358	2.97937	2.60122	3.01591	2.99624
blue	Lec37570.1	9.97013	11.0191	7.45552	8.18405	8.30202	9.44757	5.71091	3.51538	2.76095	5.05179	7.05077	8.17514	11.3066	8.22675	6.91958	10.9668	6.72018	7.12854
blue	Lec37542.1	2.65816	3.09571	2.61872	4.57833	4.93516	4.2764	2.02871	2.82781	2.87855	2.93837	5.11544	5.10421	4.74387	5.67118	6.4556	6.64699	9.10305	8.76608
blue	Lec37528.1	16.8136	14.289	17.7227	14.3083	12.8471	16.0799	21.9631	19.4626	18.4319	13.9133	16.1388	15.2416	18.1834	15.2993	15.525	13.3737	16.7942	16.8003
blue	Lec37507.1	27.7607	32.1459	30.5644	36.5307	34.8676	34.9785	71.3968	76.3305	85.6844	57.5101	52.6885	46.5727	48.2355	44.0497	43.4167	25.4478	18.0292	21.1168
blue	Lec37487.1	4.24495	4.54377	3.7509	2.43695	3.28402	3.0129	7.58353	8.01763	10.1135	4.00346	5.41692	3.78934	4.03119	2.68565	4.25068	0.751505	0.464278	0.530602
blue	Lec37446.1	4.90844	5.80935	5.31363	4.09845	4.57627	5.06481	6.99951	7.33383	7.11488	6.33314	4.91201	4.58451	5.15759	4.26754	4.33746	3.70245	3.44679	3.80721
blue	Lec37432.1	48.288	56.8835	52.9772	46.4435	42.0893	49.5572	74.3081	79.5414	85.7935	59.0225	34.598	28.2197	21.3231	19.6446	21.8484	13.5844	11.3818	10.3678
blue	Lec37430.1	6.97174	6.39093	6.17899	2.79261	3.27565	2.67349	10.5763	10.5321	10.1246	9.54828	6.66903	5.83781	6.39851	5.19877	4.63061	5.05957	4.04436	2.48048
blue	Lec37427.1	3.81999	2.3973	2.9463	4.8855	4.93614	4.51064	11.5998	8.89258	7.90952	8.62918	5.69913	5.35539	6.47763	6.31692	5.36327	3.47878	3.3731	4.75639
blue	Lec44063.1	0.527809	0.668276	0.908349	1.00978	1.16142	0.967644	5.32969	8.81451	6.07557	9.79826	6.19334	4.90168	5.94748	5.73825	6.09122	5.31534	3.35051	3.00098
blue	Lec69897.1	6.18957	6.23826	6.6206	6.83263	5.95842	6.27442	11.51	9.46133	8.72603	9.70406	7.46031	6.4927	6.77093	6.54767	5.39325	4.12466	2.64128	3.5101
blue	Lec69872.1	2.56114	2.19143	2.13475	1.9046	1.80472	1.06201	4.29592	3.28339	3.45194	6.69266	4.64405	3.86088	2.70923	2.01235	2.01763	5.32526	1.53168	3.89849
blue	Lec09482.1	0.653854	0.928465	0.439399	0.322577	0.444695	0.656692	1.36425	1.51114	0.809621	1.7202	1.18907	1.42583	1.55203	1.46325	1.21692	1.26352	1.15765	1.10602
blue	Lec69813.1	0.176308	0.298206	0.222437	0.103734	0.036544	0.130452	8.00874	5.44421	4.05564	4.04425	3.04594	3.91117	2.01992	1.72334	3.21875	2.14362	1.68954	1.70007
blue	Lec69798.1	5.75217	8.64494	6.91754	2.25983	2.30633	3.3124	8.67611	9.69358	10.372	9.70886	8.5072	10.2192	12.4089	10.8885	10.2328	8.13447	6.53447	6.12874
blue	Lec69778.1	31.8188	34.4943	35.3282	37.4568	41.0256	38.545	71.4899	69.5636	74.1524	74.2073	55.6858	55.3397	49.7545	51.3204	50.6475	41.7528	41.3615	40.7017
blue	Lec69765.1	1.18797	1.62885	1.51278	0.338606	0.570658	0.424413	3.57841	4.68813	3.49299	5.2121	2.33638	3.19299	1.15614	0.537337	0.544524	3.35095	1.31939	3.59482
blue	Lec69750.1	1.49988	2.15632	1.67455	1.07094	1.68761	1.6422	1.44574	0.839196	0.708492	1.34655	1.90958	1.96168	1.56417	2.0065	1.95624	2.26274	1.98518	2.53509
blue	Lec69739.1	0.444151	0.542708	0.253061	1.68509	1.14726	1.64114	3.97525	3.99655	5.7493	5.95424	4.24947	3.53115	2.91046	2.87719	2.90155	1.01207	0.777671	0.212758
blue	Lec69731.1	1.51907	2.39245	2.30401	1.49572	1.50223	1.64525	8.01934	9.46046	9.17145	5.7721	3.91793	3.99312	3.77073	2.42614	3.02633	1.93414	1.65587	1.45081
blue	Lec69718.1	71.4065	78.1457	74.6659	55.4212	57.043	62.8148	88.3384	87.1622	75.6702	132.573	94.321	84.4405	66.3202	80.82	71.3286	100.979	101.901	85.3566
blue	Lec69701.1	5.8261	7.0633	6.07038	4.35598	4.99755	4.63301	43.1255	40.7452	36.943	22.6606	25.1404	28.5168	29.5123	28.9921	28.73	19.8692	19.2819	21.0668
blue	Lec69692.1	6.80412	7.1338	8.81446	12.3831	13.0667	12.0852	100.764	136.99	157.379	99.266	42.4723	31.1858	29.8592	21.907	27.9447	15.386	14.0779	19.7809
blue	Lec69672.1	0.559959	0.579177	0.52743	0.75281	1.07979	1.10441	18.402	14.0914	13.6048	8.40788	6.70961	6.19024	2.4012	4.46127	3.36713	1.00606	0.591315	0.276369
blue	Lec64638.1	0.169377	0.141142	0.175855	0.324401	0.41073	0.479719	2.14507	1.91361	1.84346	2.33477	1.67763	1.29226	1.53222	1.0394	0.923216	1.48443	0.843401	1.12581
blue	Lec69666.1	3.10352	3.06724	3.66509	1.38784	1.16743	1.66094	5.70283	6.3892	5.62057	3.80335	4.65906	3.72505	2.82143	2.65184	2.87762	2.90701	2.29293	2.17883
blue	Lec69655.1	12.0324	15.1612	14.3364	11.5214	12.3027	12.5223	35.2559	45.4533	46.005	34.6213	22.6849	18.171	15.4431	13.925	15.7385	11.7125	9.74775	11.1815
blue	Lec69639.1	11.0319	11.6927	13.1931	5.71895	4.83535	6.0368	44.449	50.7108	58.4895	37.4322	29.9314	28.9782	30.291	29.7056	27.8595	14.9029	16.2702	15.5651
blue	Lec09319.1	3.43183	3.6759	3.13131	3.81727	3.36696	3.33374	10.5075	8.99402	8.45461	14.1103	8.84169	8.00132	4.54808	6.03175	5.37705	6.93525	5.03862	5.84199
blue	Lec69614.1	1.28979	1.37633	1.637	2.73757	2.94835	2.15136	0.848057	1.08855	0.66453	1.61105	2.78167	2.70182	2.24389	3.33198	2.53121	3.35073	3.58102	3.05528
blue	Lec69612.1	9.8587	9.29958	10.6022	49.9778	48.1443	46.0258	600.14	670.056	733.761	305.913	214.59	184.374	136.745	156.505	171.442	143.429	135.613	105.659
blue	Lec69585.1	0.46333	1.06699	0.675959	0.921691	0.813013	0.72364	3.88941	3.69785	5.52384	3.52257	2.5536	1.92317	2.39807	1.64349	2.31272	0.948857	0.744125	1.12063
blue	Lec69584.1	0.891196	1.22565	1.13963	0.672297	0.816917	1.01131	25.1943	28.5899	31.6909	14.1737	6.60224	4.01305	1.67306	2.05654	1.51774	1.75079	1.10059	0.95101
blue	Lec69572.1	1.34629	1.28014	1.06768	0.849452	1.14792	1.06286	5.65651	4.95711	4.1666	6.88246	4.88061	5.22288	5.04408	5.25838	4.83723	3.22321	3.3741	2.83582
blue	Lec69563.1	1.06103	1.50308	1.18482	1.03202	1.28456	0.929656	2.2246	2.48922	2.51814	1.93314	2.28364	2.08371	1.47273	1.64678	1.63449	1.61373	1.23215	1.23392
blue	Lec69547.1	19.3174	26.734	21.4095	15.2307	13.4829	18.6579	31.0334	31.6165	32.9728	33.6536	17.6159	14.5504	13.3311	13.2653	11.023	7.58472	5.69862	7.24105
blue	Lec69543.1	3.07866	3.31782	2.92939	1.6279	1.93197	1.77262	5.27042	8.28102	11.456	7.21338	4.63734	3.70495	1.61917	2.41201	3.01523	6.9394	3.42551	3.27817
blue	Lec69540.1	4.42876	3.54281	2.81407	5.89323	6.3186	4.98474	20.7411	27.3001	27.9867	11.1637	14.1386	13.9775	11.8949	13.1653	16.7165	11.5149	8.99303	8.08647
blue	Lec69537.1	2.07866	2.33133	2.15327	1.69009	1.55606	2.01024	21.905	22.4381	22.0638	22.1331	13.8795	12.461	11.5935	11.2044	11.852	11.102	9.31676	12.007
blue	Lec69521.1	0.293119	0.37912	0.501876	0.70013	0.610744	0.642512	12.0702	12.808	14.7451	14.541	6.65922	4.68803	5.38862	5.01716	5.28151	5.34621	5.61675	5.15446
blue	Lec69513.1	4.03709	8.93849	6.60526	9.94926	17.7244	13.893	1.60086	2.88223	3.11662	7.53941	17.5385	17.4073	13.477	15.1311	15.3188	25.1644	25.3641	19.7401
blue	Lec69512.1	2.39772	2.15123	1.72087	1.11911	1.07634	1.46206	3.15739	2.55733	2.79479	3.42372	2.66232	1.66853	1.76863	1.44454	1.30669	1.52635	1.82424	1.68551
blue	Lec69504.1	5.25767	5.73396	4.87914	4.02211	6.32437	4.18701	18.5285	17.3787	18.953	16.8895	11.8646	8.04745	6.15355	6.32024	5.37253	1.06085	0.793271	1.7083
blue	Lec69503.1	4.69846	7.14762	5.70622	4.38959	5.80257	4.59785	2.54864	1.50256	1.32777	1.80328	6.10037	7.6251	7.25183	8.67642	8.65004	7.55951	9.21988	9.27663
blue	Lec69449.1	9.10905	7.38827	8.01411	7.8168	8.54925	8.46722	12.7388	12.302	13.1019	10.7691	5.8368	5.42019	4.29423	3.36362	4.27838	4.27749	3.33498	3.20919
blue	Lec33259.1	4.99174	3.53207	4.24757	2.89423	4.2353	4.36828	5.27742	6.08144	6.68098	5.64452	3.12696	2.66795	1.93263	1.52788	1.58324	2.01014	1.21909	1.72707
blue	Lec69438.1	87.423	102.741	92.5388	131.15	127.311	149.917	75.1143	63.7995	48.3887	90.6215	80.1146	68.0826	57.6505	82.896	75.0979	142.51	134.25	127.958
blue	Lec69392.1	15.8756	16.5181	16.5382	0.360764	0.454385	0.295061	22.418	23.887	23.6347	17.2954	12.6347	10.3853	9.32666	8.09747	7.11681	11.6939	4.63447	4.72887
blue	Lec69377.1	260.781	261.252	268.445	129.028	133.302	140.662	369.687	387.368	421.808	363.169	256.922	214.841	204.098	188.844	225.467	145.738	147.864	132.355
blue	Lec69376.1	0.904265	1.36592	0.77024	0.293966	0.191512	0.292326	5.54869	5.60154	4.82154	1.87335	1.68691	1.24552	1.58969	1.22464	1.32898	0.807034	0.373157	0.623658
blue	Lec69367.1	30.2972	29.2754	27.9735	22.6654	24.6308	25.7768	8.2583	9.29194	8.55145	8.18341	34.5774	43.0766	47.3236	49.6282	48.2414	41.0894	31.6345	32.1673
blue	Lec69358.1	18.5497	27.0486	20.9218	15.2854	14.4761	19.7776	25.558	24.4777	24.5135	32.5125	19.1095	14.3295	16.0928	14.9197	11.923	15.4341	12.2563	12.7356
blue	Lec69355.1	30.4955	30.4739	33.2144	19.9329	20.3084	20.7998	43.0654	45.1583	49.3692	39.208	40.1154	45.7954	44.3157	41.524	40.5464	31.418	26.4548	25.1169
blue	Lec69343.1	7.30966	7.55695	6.78152	8.26119	6.86023	8.42105	10.292	10.885	10.8551	8.57239	7.69809	6.76609	6.65559	5.21054	5.07472	7.55772	5.68324	6.83239
blue	Lec69337.1	1.46728	1.34331	1.61318	0.864655	0.638266	1.04502	2.1152	2.53946	2.53686	2.75393	2.07543	2.05177	2.11332	1.18859	1.87653	0.98562	0.768913	0.944024
blue	Lec69313.1	17.9326	16.6631	16.2229	12.4465	10.7869	11.2951	25.6755	25.6369	28.9874	19.8865	21.8598	25.4459	29.0067	23.2107	25.682	19.7495	16.4995	18.7224
blue	Lec69304.1	6.13609	7.75671	6.70158	6.55812	7.40555	4.88606	3.4649	3.29673	3.40619	4.46362	7.86024	7.7752	4.16436	7.32756	9.09725	10.6322	7.61969	7.60964
blue	Lec69303.1	3.43164	2.93555	4.03097	0.194919	0.324234	0.305684	4.2393	2.52412	1.87539	6.09159	4.88095	3.97929	2.96448	5.66023	4.28808	1.34557	1.46927	0.775353
blue	Lec69282.1	47.2817	56.7169	55.7338	20.6619	23.6944	23.7816	58.1717	66.2218	66.2492	20.5369	25.4281	28.9188	24.7094	11.6382	16.3119	3.64357	2.80887	4.05864
blue	Lec69269.1	10.4119	11.296	9.78054	7.49638	7.13946	9.11455	13.4723	15.6759	14.3164	16.9926	12.0665	11.5728	9.64538	10.1508	11.1726	10.5577	9.18388	11.7652
blue	Lec69268.1	6.08801	7.97819	8.36734	5.35445	6.67421	6.06677	2.92561	3.22465	2.26428	5.12885	7.15593	6.39687	8.62853	7.63391	8.9271	8.29775	7.59345	10.3107
blue	Lec69254.1	2.05929	2.31912	2.33489	1.60929	1.44119	2.00857	2.55717	3.75917	3.12841	2.99681	1.96859	1.81469	1.3927	1.37213	1.66845	0.556283	0.8008	1.03492
blue	Lec69167.1	1.98493	2.4906	2.90015	4.07382	5.48315	2.94302	9.9562	12.234	9.94643	5.72638	2.8995	3.14605	0.961072	1.2258	0.856851	1.81026	2.15816	2.44489
blue	Lec69166.1	3.22732	3.86628	2.35179	11.4665	13.1931	8.32907	0.213448	0	0	0.253937	0	0.411385	0	0	0	0.79412	5.10949	10.4818
blue	Lec69154.1	33.5642	37.2034	36.524	30.3506	31.7905	31.1605	22.9346	20.4053	15.875	28.5789	39.7044	39.5649	44.5714	40.236	43.5649	57.4068	41.1047	38.778
blue	Lec69146.1	188.795	200.644	192.891	179.642	161.487	173.337	479.6	571.176	606.602	372.584	343.731	360.412	288.363	232.618	303.008	193.653	164.572	191.679
blue	Lec69125.1	40.259	40.4492	41.3967	52.761	56.1435	53.7566	33.3919	29.7825	25.0712	40.4946	37.7537	37.6232	40.2789	41.6963	38.3292	51.8128	52.5823	53.6202
blue	Lec69102.1	1.66752	1.56426	2.41548	0.737686	1.0737	0.836865	1.79956	2.26705	3.07229	1.43955	1.55582	1.15955	0.527354	0.905616	0.837437	0.580869	0.597423	0.324975
blue	Lec69054.1	13.2838	13.6063	12.391	11.811	12.9379	12.8098	6.60327	6.89742	6.16936	11.3227	12.4219	12.2089	9.98639	12.6509	11.8449	12.8374	14.5885	12.6787
blue	Lec69025.1	6.87523	6.9045	6.37116	7.28503	8.80162	9.06205	16.5562	16.2858	17.1315	13.1727	11.6524	12.7525	13.3217	11.3004	12.3086	8.19797	7.40052	7.60583
blue	Lec69023.1	41.6592	35.2091	37.1359	18.2245	19.7003	19.8959	67.9977	65.7877	54.7534	69.5028	45.8728	32.7393	15.0099	18.6121	22.9061	16.2205	15.9109	16.4435
blue	Lec68992.1	677.773	702.436	798.087	679.275	686.442	771.007	975.404	1121.82	1021.12	952.283	718.822	570.793	445.915	527.34	534.243	577.807	572.115	473.685
blue	Lec68987.1	38.4496	43.7105	43.7671	28.5497	35.763	35.803	58.0544	62.7265	62.9061	39.4248	33.8595	26.3122	26.3383	25.3689	27.8335	20.5794	20.9464	19.3013
blue	Lec68986.1	36.2498	39.1372	43.0709	37.1266	40.6516	46.3774	65.9628	75.2869	83.299	60.1112	62.7247	64.5916	60.5106	62.0998	59.9779	37.3984	44.6328	45.2423
blue	Lec41800.1	1.51178	0.517001	0.591753	1.86314	2.13545	2.12074	0.237104	0.908633	1.26795	2.21091	2.88642	2.30826	1.69581	1.79327	2.71052	2.91285	2.44425	1.8324
blue	Lec68941.1	1.52615	1.48195	1.54761	3.76721	2.65477	3.0286	0.031288	0.040893	0	0.272756	0.505737	0.576126	0.629077	0.572605	0.364277	1.31241	1.71882	3.68267
blue	Lec68923.1	2.44366	1.86585	2.66293	0.723097	1.20857	1.0597	3.84274	3.42672	3.95681	4.75463	3.37638	2.6087	2.02187	2.17613	1.66419	1.96205	1.54809	1.37494
blue	Lec68920.1	1.73097	1.9139	1.34318	1.78397	1.93843	0.965364	5.1285	5.23573	7.53177	6.79265	2.77294	2.71854	1.15503	1.00764	0.974236	0.686943	0.54325	0.794089
blue	Lec68915.1	22.4458	23.9934	23.3866	13.102	11.6572	14.8971	4.88792	5.04717	5.66412	5.34077	8.20096	7.64117	8.87633	10.829	9.01283	13.3202	11.3683	11.4252
blue	Lec68902.1	14.5829	14.4184	14.3667	21.9634	23.8921	24.7067	44.3426	49.3652	48.2206	33.9532	32.0421	29.4279	29.3176	27.3644	26.3505	13.503	10.7857	9.88595
blue	Lec68882.1	3.20261	3.18477	3.04492	2.15423	2.37117	2.37982	11.3341	13.3267	12.8627	11.9746	6.18573	4.76886	4.45615	4.10667	4.05525	4.29681	4.28403	4.62081
blue	Lec68879.1	50.5304	54.1088	50.0615	57.0552	59.6222	64.3945	135.295	124.705	108.656	135.33	101.394	79.6586	84.2261	85.0314	71.0104	57.3271	56.2087	45.9768
blue	Lec68874.1	4.76022	6.97754	5.21119	1.33608	1.72174	2.0442	11.3053	17.9874	25.4176	11.197	7.39958	8.99549	7.91916	8.54802	7.47515	13.7379	9.37648	9.8607
blue	Lec68844.1	6.47146	7.22747	8.22899	5.57419	6.24357	5.7576	19.4896	24.0539	26.8622	14.2236	9.12362	6.25081	6.79407	5.62469	7.09368	5.48666	5.59346	7.7809
blue	Lec68837.1	162.859	176.572	176.623	214.128	231.181	225.412	245.838	270.991	332.256	312.049	203.688	142.901	110.166	117.229	109.546	125.768	141.057	111.284
blue	Lec68811.1	0.587018	0.708418	0.623454	1.36827	1.02465	1.42782	17.2588	17.1331	18.8513	13.1907	7.53972	6.97788	6.76361	6.65872	6.96584	3.99748	3.81096	4.42208
blue	Lec68808.1	1.69901	1.39211	0.899411	0.513997	0.674694	0.619981	5.81889	7.29624	8.36568	4.43209	3.61713	3.66216	3.37977	2.44782	3.64459	1.74079	1.9376	1.50097
blue	Lec68783.1	4.66183	4.43229	4.38498	3.18102	3.79536	3.88905	10.3161	10.9636	12.5389	7.53243	7.76997	7.19774	6.03644	5.92116	7.19999	5.88588	4.06117	5.19726
blue	Lec68773.1	4.04167	4.59844	4.22508	2.24979	2.51207	2.94533	8.60406	9.70809	9.39054	11.6556	8.69223	6.86133	3.81593	4.18723	4.88217	2.15492	2.06701	2.24313
blue	Lec68702.1	8.45473	9.41588	7.56426	5.06253	6.06528	6.09583	75.0981	75.2966	74.9357	56.9009	28.1223	21.0004	18.9706	22.9151	15.6418	4.79588	5.16183	5.63876
blue	Lec68663.1	4.91856	7.16089	5.26784	4.68132	4.19277	6.06844	13.7399	14.7554	13.1326	14.5873	12.4711	10.2466	9.796	9.4703	9.94608	9.68519	8.62454	7.915
blue	Lec68569.1	0.00739	0.061024	0	0.069613	0.029062	0	2.01623	3.36005	3.23969	5.46714	1.96094	1.10638	1.12276	1.25018	1.17285	0.905663	1.02515	1.51675
blue	Lec68549.1	1.80022	1.47633	1.72535	1.27576	1.26819	1.55916	5.54774	5.92422	7.69369	0.909465	0.947505	0.629423	0.40065	0.23639	0.302904	0.338181	0	0.321084
blue	Lec68531.1	1.64858	1.02853	1.58652	5.07339	3.55741	3.25148	22.0205	23.2075	16.9914	10.4376	14.0637	15.5387	18.5697	9.25749	17.7802	10.3253	8.45997	10.1644
blue	Lec68529.1	0.800523	0.717886	0.654449	0.25644	0.48345	0.230473	16.0058	16.6444	14.3613	8.91986	8.06436	9.20703	4.86528	2.97911	7.35571	0.534917	0.369553	0.43428
blue	Lec68512.1	4.57606	4.37906	4.10446	4.23589	3.64172	4.16153	5.06136	6.20431	6.48857	3.56301	4.86023	4.22583	4.54403	4.30229	4.77889	3.18211	3.15388	1.92302
blue	Lec68501.1	8.09876	7.29158	7.2496	6.40722	6.41324	6.30497	7.53435	9.93953	8.63932	13.2893	9.64551	11.3356	7.35645	11.4158	10.4052	6.89967	7.44054	7.45507
blue	Lec68477.1	23.3296	26.1622	25.1445	15.8892	17.8425	20.0751	39.5239	39.529	43.9373	34.2119	33.9979	29.8143	28.2472	25.6853	30.8243	28.5785	28.8434	36.2762
blue	Lec68374.1	5.81213	5.45122	5.2571	5.16353	6.83804	6.64234	17.1693	21.5349	20.8967	17.9024	13.2899	11.4331	10.825	11.6134	11.5891	11.3454	10.8879	12.0145
blue	Lec68368.1	2.09428	2.40919	1.61143	1.14176	1.61167	1.30977	5.81859	6.72201	7.42282	5.9697	4.64698	4.30579	2.23177	3.45774	3.76102	4.16188	3.87242	5.96893
blue	Lec68364.1	2.67787	3.29503	2.54513	0.930016	1.29556	1.38941	7.62795	7.81243	8.72131	12.3372	6.41646	6.00634	4.12579	4.64691	5.03267	5.56803	5.57655	6.08972
blue	Lec68362.1	64.9325	66.8271	69.882	59.3849	68.8257	71.1956	148.164	144.513	140.362	189.525	147.543	127.269	132.183	137.285	131.414	84.7264	108.679	95.9488
blue	Lec68347.1	5.47363	6.29118	6.00959	3.98262	4.6944	5.30575	22.8568	24.0287	21.9216	28.6372	18.679	18.2642	19.2785	17.728	16.3241	15.3622	12.9276	16.2375
blue	Lec68343.1	5.37027	4.63651	4.75209	3.38932	4.0896	5.44503	2.09678	2.65734	2.3298	3.04294	3.69043	3.94819	3.19987	4.19669	3.58345	6.11691	6.37735	5.0733
blue	Lec68313.1	10.6115	9.79142	9.25845	3.09202	4.82191	3.97079	20.2268	17.4615	17.7629	4.04619	3.07516	3.1749	2.75293	1.78191	2.20086	1.4355	1.32087	1.4306
blue	Lec68307.1	3.97772	3.8352	5.00813	7.49108	6.65994	6.5117	0.4138	0.417771	0.507489	0.754902	1.55334	2.56475	2.41901	1.54427	2.37025	3.96272	5.78608	4.81921
blue	Lec68296.1	6.47579	5.82921	5.85066	6.57236	6.25806	7.35425	12.4932	10.2178	10.8923	8.94863	8.32822	9.1914	7.90981	6.83314	6.94134	7.60057	6.68039	6.22117
blue	Lec68291.1	1.01884	1.10902	1.27206	2.65409	3.34895	3.26202	26.6786	26.2606	28.8759	41.6066	26.4257	21.1209	16.459	17.9057	15.5392	4.32394	3.93176	3.74949
blue	Lec68276.1	13.0692	13.6397	12.9767	21.015	20.237	19.1586	46.9664	49.2041	54.9928	27.2402	27.9758	22.8735	27.8149	23.7725	29.0915	19.8784	15.8566	24.4552
blue	Lec68267.1	0.618931	0.274105	0.427694	2.91013	2.32349	2.17371	3.1058	9.5497	6.88527	1.99924	3.2246	1.76438	2.81077	2.28595	0.855629	9.36488	3.17505	1.29518
blue	Lec68225.1	0.557513	0.731844	0.817315	1.0011	1.20954	0.973328	2.45585	1.99888	2.95279	2.86567	1.86673	1.96679	1.88329	1.49646	1.42877	1.55372	0.72655	0.848554
blue	Lec68199.1	0.252603	0.241202	0.155084	1.12885	2.49781	1.82001	5.30301	4.12016	3.84869	4.77269	2.45225	1.94078	3.4405	2.63281	2.30822	1.10415	1.11554	1.5617
blue	Lec68187.1	3.61616	4.64551	4.00368	3.75206	4.38792	3.74343	5.44252	6.7943	9.4075	6.19986	4.39409	3.94557	3.8966	3.98146	3.90204	3.38812	2.22472	3.67728
blue	Lec68186.1	12.2018	11.896	11.0853	12.3887	13.4927	12.9247	10.1748	15.2968	18.002	13.003	9.36822	6.67316	6.78073	6.25435	5.47344	4.99311	4.8953	6.67719
blue	Lec68121.1	1.01404	0.998561	0.845679	1.86383	1.97505	2.24308	4.39899	4.65488	4.8869	5.71656	3.47864	3.07139	2.64925	2.14205	2.79019	2.57558	3.12787	3.06485
blue	Lec68097.1	7.2853	8.79286	8.64365	10.8972	9.35733	9.12294	28.3926	29.8852	30.5538	20.2534	16.2899	17.3123	21.9048	15.4425	17.3496	12.4916	10.8097	12.6165
blue	Lec68089.1	21.6787	21.3295	18.6507	13.9372	14.5574	13.6254	2.82202	3.22109	3.78143	4.80546	15.46	18.2711	22.3608	20.3575	21.5868	14.4661	15.2357	16.5831
blue	Lec68062.1	16.0086	24.4637	19.5174	11.5444	11.8005	16.1727	27.6203	27.2919	25.8893	25.962	17.1635	14.7495	15.8839	15.9772	14.3196	15.883	13.286	13.7409
blue	Lec68037.1	0.599847	0.756549	0.520403	2.13117	2.99953	1.63247	6.89665	10.4859	10.6169	4.04253	7.47151	8.96141	4.9022	6.21708	6.41995	4.17615	3.49614	4.551
blue	Lec68033.1	0.996499	0.706269	0.712172	1.70171	1.98891	2.24519	10.3645	5.94042	6.8275	8.04087	4.08985	2.70132	0.7312	0.70591	1.18944	6.09549	3.73837	2.87546
blue	Lec68032.1	3.88375	3.49898	3.85927	3.29613	3.36706	3.09973	15.9438	16.3784	14.7018	10.2064	8.93661	7.85786	9.83421	8.68503	8.97436	6.33477	5.89922	7.46379
blue	Lec68029.1	11.1559	11.0752	10.3812	9.4497	11.3176	12.8415	14.4013	16.8763	17.487	16.7705	12.29	11.3726	8.03097	8.27886	6.94841	6.21049	6.57892	6.24749
blue	Lec68021.1	11.9553	12.975	11.5409	22.0186	22.8359	24.3435	58.918	58.9447	58.3682	52.0022	50.2535	49.0876	46.2933	48.224	46.5837	41.7133	40.5526	37.7779
blue	Lec67974.1	54.074	58.52	61.4057	36.7721	40.7073	43.912	73.8322	80.1769	81.7459	76.4131	70.2539	67.8451	62.7699	57.4571	61.829	65.0331	67.5394	65.0106
blue	Lec67970.1	10.6658	12.3262	9.92394	11.4581	12.2222	10.1379	20.2748	16.5894	15.1202	19.1779	14.8136	15.0014	17.9378	17.9032	17.0521	18.6118	13.8845	15.1329
blue	Lec67965.1	7.27843	7.00401	8.21798	7.97091	6.99951	6.92771	5.17797	4.9767	5.40835	4.62883	7.64471	8.0852	8.15634	8.06896	8.68941	9.09904	9.10078	9.65374
blue	Lec67962.1	0.480218	0.826013	0.577228	3.65258	3.02342	4.74841	23.0495	20.7966	17.2891	21.8457	13.8456	13.3956	16.6141	16.1918	13.467	9.51943	11.6203	5.15011
blue	Lec67961.1	7.40398	8.87683	8.5879	3.51712	3.29033	3.64451	2.33958	2.55878	1.68876	3.62205	7.39835	9.22706	5.42361	6.95091	9.16662	8.68124	16.7628	5.7998
blue	Lec67950.1	53.0559	52.714	49.9126	45.1481	49.5071	48.7405	30.3911	31.4217	27.6897	38.5823	58.0542	61.052	58.2296	70.4727	66.6365	59.4145	57.8867	64.0312
blue	Lec67936.1	17.4794	20.3404	18.5732	4.52945	3.4838	6.18987	31.5033	39.8899	46.8566	31.9684	27.9635	24.6675	26.061	25.6913	24.135	8.53031	6.75492	6.32604
blue	Lec67935.1	8.55232	8.89941	8.99915	6.86138	8.08439	7.53441	13.2758	11.1888	9.98559	12.3556	8.33107	8.52228	7.81597	5.93579	7.863	8.27852	8.60741	8.41647
blue	Lec67893.1	1.6681	0.96386	2.02974	0.752835	0.867122	0.647465	2.17688	2.34624	2.10451	2.97364	1.99894	2.11553	1.14899	2.10865	2.11156	0.60201	1.00741	0.751921
blue	Lec67884.1	2.8441	3.57151	3.09764	4.11507	3.60393	4.06082	5.63782	6.9615	8.48884	4.94956	4.21179	3.99567	4.74989	3.24366	3.65867	3.28013	2.81195	2.32311
blue	Lec67862.1	14.044	14.7077	15.9037	6.3898	6.36884	7.68841	30.8222	28.3966	32.5387	25.2454	20.2834	19.3031	16.5758	16.9132	16.3933	17.585	13.2399	18.5433
blue	Lec67856.1	3.8608	4.39446	4.30618	4.69735	4.62594	4.63453	23.1596	23.3387	30.5978	22.3052	18.6443	17.7815	18.7919	18.7997	18.544	14.7239	14.3293	16.8934
blue	Lec67847.1	5.99505	4.33415	4.67312	1.68849	2.2541	2.2653	70.0415	48.6374	41.5195	79.3169	61.2383	27.5184	1.74585	2.13747	1.9603	0.65386	0.492275	0.981752
blue	Lec67832.1	18.736	20.0783	18.5941	18.599	18.1704	22.0468	31.466	31.7737	35.2911	30.2913	24.2095	21.515	14.2843	18.0742	16.0857	16.1897	13.8987	14.4603
blue	Lec67798.1	21.3672	25.8157	24.4887	10.9034	8.16531	10.744	35.0426	29.0688	27.8713	32.5486	26.1241	24.132	19.7473	19.1789	17.6986	12.4669	7.50197	7.34592
blue	Lec67794.1	3.85066	4.27726	3.89629	3.51712	3.69081	4.6424	6.46063	8.01624	6.88032	7.28069	5.44867	4.97233	6.28858	4.89144	5.33121	4.81674	3.94255	3.54131
blue	Lec67788.1	15.2783	18.0458	16.5841	10.8792	12.5256	12.5199	27.1892	28.955	27.999	21.4491	19.5002	18.6897	22.3496	20.3807	20.4203	11.8985	10.8345	12.5492
blue	Lec67770.1	2.59521	2.65116	2.39822	3.14422	2.96511	2.10473	4.46768	6.40222	3.87326	1.66951	2.09909	3.11695	2.38162	2.78838	1.23859	2.25962	1.44436	1.00335
blue	Lec67757.1	0.695316	1.14768	0.747671	2.41427	2.29009	2.83222	3.77089	5.31891	4.01342	7.11158	4.52722	2.9614	3.70215	2.93771	2.91605	1.73858	1.30772	1.27794
blue	Lec67746.1	2.48927	2.10654	2.01299	0.801869	0.876098	0.592521	7.99128	7.70339	8.66621	10.6064	7.86751	9.12034	8.87981	6.0841	7.41329	6.95221	4.86795	4.55876
blue	Lec67725.1	0.602304	0.5449	0.243313	0.343841	0.536985	0.61761	9.95697	13.4892	12.6252	3.12314	4.61405	4.03084	6.27522	6.30625	5.95868	3.3026	3.35674	3.09952
blue	Lec67696.1	0.698086	0.799572	0.837242	0.904501	0.769424	0.779459	2.76251	3.0163	2.97712	2.26035	2.13229	2.18086	2.39219	1.43225	1.94368	1.61342	1.53781	1.86649
blue	Lec67693.1	5.16443	5.33918	4.36136	1.99627	2.88671	1.66632	7.94636	6.38085	7.09104	6.63424	5.72982	4.37885	3.19705	2.89106	3.37671	6.22279	3.45217	4.30993
blue	Lec67675.1	7.04746	7.13112	6.2801	5.8422	5.65035	5.67735	7.70133	9.73529	10.3765	7.3196	7.1955	7.78452	6.86313	5.45542	6.95502	5.73319	5.06745	6.89236
blue	Lec67657.1	20.1976	22.977	20.232	18.9131	21.8633	22.458	24.893	25.9271	29.0361	22.4397	20.917	17.9355	19.5995	17.7429	17.6769	15.0917	12.5037	16.7172
blue	Lec67651.1	6.07756	7.07733	6.45676	7.80166	8.93472	8.50355	15.0725	14.8796	15.6085	13.3909	11.6037	10.0949	10.4363	9.87773	11.1992	7.94475	6.6883	7.51912
blue	Lec67644.1	21.769	23.6676	20.7005	39.5027	41.3372	37.1062	62.8212	70.2953	79.4738	73.5603	66.3134	66.2051	54.7482	59.6068	68.05	62.8791	44.7182	46.9067
blue	Lec67638.1	0.208647	0.278827	0.386785	0.6733	0.824324	0.974908	4.01466	4.53272	6.58036	6.83874	2.97967	2.02908	1.65363	1.12962	0.99591	1.80715	1.84608	2.07049
blue	Lec67629.1	9.74621	10.9384	10.1119	5.93137	7.33164	8.22788	16.8581	21.4152	21.6931	16.1559	11.7326	9.98307	8.86309	8.80397	8.61612	6.38098	5.36675	5.34567
blue	Lec67627.1	2.38708	2.14734	2.41785	1.33201	1.12892	1.467	2.48361	3.38121	3.99466	3.85629	2.31624	2.83979	1.85504	1.72276	2.30139	0.721468	1.04218	1.40247
blue	Lec67618.1	0	0	0	0.998241	0.692143	1.22466	4.35699	3.02076	1.92645	2.86158	1.81909	1.46014	1.59806	2.71542	1.06905	1.36252	0.844111	0.236029
blue	Lec67553.1	4.37529	3.1562	2.11373	1.75633	2.20878	1.90973	0.759344	1.31786	1.78827	2.4236	1.82176	2.5318	2.44186	1.13265	1.59704	1.35556	1.65303	2.49057
blue	Lec67547.1	9.75471	9.28859	7.36545	3.53772	4.3041	3.8188	75.3699	75.2643	77.5401	26.6523	17.2456	11.8682	7.62257	5.51878	7.05262	5.75041	3.43797	2.93093
blue	Lec67532.1	8.9657	9.3393	8.96681	6.67544	4.97708	6.60607	11.4096	12.5413	11.9167	8.46311	8.26692	7.86103	7.21663	5.73728	6.58807	3.95886	5.60312	5.6034
blue	Lec67527.1	11.4635	13.1818	11.5433	8.53667	8.11988	7.19121	3.04508	2.09042	1.86625	2.95144	5.96661	5.60466	6.1309	7.62567	8.82878	9.73069	8.26417	7.56745
blue	Lec12369.1	1.76311	1.8847	2.07264	1.92517	2.59071	1.55972	10.781	11.6423	11.6133	11.3148	6.43435	6.51344	6.15574	4.6233	7.14992	5.79253	5.44973	7.27991
blue	Lec67511.1	1.49081	2.24725	2.17552	9.66644	13.3351	12.12	69.8316	77.5266	74.9193	10.0687	12.4488	10.6428	8.18502	3.2467	8.04611	0.123695	0.303856	0.356008
blue	Lec67510.1	1.30346	1.339	1.41584	1.42358	1.64278	1.77201	5.60021	5.1938	5.27599	3.56521	3.77828	3.16254	3.22366	2.67885	3.43807	1.15542	1.32951	1.35731
blue	Lec67503.1	2.83464	4.78076	4.16035	2.16269	1.77666	2.48457	6.70198	5.86982	5.46578	6.93446	4.2904	3.05559	1.85396	2.8275	3.14479	3.91979	3.10873	4.40069
blue	Lec67502.1	0.323503	1.58717	1.32978	0.648654	1.55037	0.952788	7.27972	6.28049	5.35074	2.41139	1.04313	0.899592	0.245781	0.059716	0.598518	0.079887	0	0.263241
blue	Lec67483.1	6.35585	5.10418	6.01223	6.67568	11.185	9.42048	18.9836	14.5596	11.4887	8.14438	5.79992	6.11516	3.32833	2.49656	4.94723	7.74791	2.36721	3.55403
blue	Lec67482.1	126.406	139.753	139.793	134.3	148.135	145.288	203.763	207.958	135.571	233.368	175.783	144.943	145.025	178.468	161.35	145.088	197.927	140.178
blue	Lec11066.1	30.7586	25.9604	30.2282	9.69552	11.2223	9.58934	434.864	555.306	774.339	214.915	90.0248	70.2054	20.9318	9.94266	23.9205	3.0259	0.767373	2.22813
blue	Lec67477.1	12.1604	11.99	10.2104	9.60119	7.99814	8.37531	13.6728	13.7467	15.283	15.1497	11.9298	14.3975	15.3316	13.1777	13.2107	9.52903	8.13104	8.29364
blue	Lec67476.1	8.67721	6.58229	7.89144	10.4098	7.00133	8.77112	21.1124	17.6957	18.7123	14.5437	14.4234	16.2869	18.3256	14.3742	14.095	10.4958	8.09009	9.34748
blue	Lec11081.1	2.47412	1.83611	1.69805	2.52294	1.52121	2.11063	5.00332	5.16353	4.71129	4.24415	4.37799	4.10619	4.16192	2.08699	3.49438	2.13205	1.76019	1.85119
blue	Lec67457.1	5.12041	5.63496	4.93136	9.92926	10.1887	10.612	32.8472	38.2461	42.0994	31.2548	19.9625	17.7183	12.2386	9.14235	10.9978	14.0957	13.7104	13.8561
blue	Lec67438.1	38.5483	44.2991	40.2348	25.8385	25.8895	30.0084	54.5385	56.3668	57.5442	56.956	48.3719	49.7895	46.7709	45.1229	46.5634	37.9225	37.8676	38.3064
blue	Lec67430.1	3.51504	4.15051	2.86932	2.72208	3.4134	2.78799	3.79824	5.17009	4.72069	3.87286	3.5641	4.23792	4.61623	3.67304	4.24394	3.41092	2.51703	3.33119
blue	Lec67427.1	5.08856	5.22756	5.61316	2.19749	2.7654	2.60863	10.7972	9.51714	9.45775	12.1092	6.74142	5.18921	3.30462	4.40655	4.13734	4.72835	6.75258	6.27813
blue	Lec67415.1	18.8182	22.7162	17.5898	15.4272	15.0511	16.692	38.9788	37.5833	38.1689	26.1369	21.1894	23.5372	21.513	19.8229	19.6653	7.82637	7.60573	6.96142
blue	Lec67408.1	13.8934	15.1145	16.6233	11.9007	9.516	10.349	26.6678	27.9101	26.6568	24.6028	15.0558	12.0044	9.9738	11.4832	10.0492	10.6209	9.80527	7.97755
blue	Lec67397.1	58.5662	61.1457	66.1504	55.7829	58.7709	60.6365	109.452	113.597	114.961	95.1783	63.7041	53.3495	60.9866	54.5814	52.7797	50.9544	49.9903	42.6226
blue	Lec67381.1	1.34708	1.79245	1.531	1.81963	1.94987	1.68213	0.472673	0.557359	0.393418	1.15803	1.1483	0.790932	0.610242	0.834898	0.889617	1.02229	1.25377	1.70561
blue	Lec11176.1	15.3264	14.5574	14.8848	12.2171	13.6345	12.3725	20.5537	21.5105	18.0799	19.8673	15.94	16.2489	16.7876	16.7327	15.3979	17.1265	14.9066	19.2288
blue	Lec67356.1	195.292	194.68	180.631	152.102	172.971	169.647	209.479	279.956	414.256	203.842	103.452	91.0076	10.4854	13.3961	45.0125	27.9319	17.2503	30.5498
blue	Lec11192.1	30.0868	25.48	26.618	36.8207	34.987	29.6017	47.1253	48.548	46.632	40.2851	21.8937	16.629	13.2084	10.5144	16.1816	12.6152	13.6448	19.0799
blue	Lec67353.1	5.24978	6.8127	5.48926	1.41876	1.85178	2.07499	40.4367	39.6664	43.6164	3.02821	8.41381	12.8927	2.39736	3.01233	5.00908	0	0.13867	0
blue	Lec67338.1	1.44669	1.45757	1.12486	0.387784	1.00323	1.21823	9.36785	7.42226	4.68768	6.52905	3.79221	3.4261	2.18444	2.96991	2.05747	2.38969	2.82346	2.60297
blue	Lec67332.1	8.78974	8.12487	8.59913	8.45634	7.63796	8.3802	12.5413	10.0577	9.64716	8.16212	5.52652	6.81179	5.62426	6.08413	6.04136	7.4006	6.58438	6.32379
blue	Lec67330.1	15.7309	14.6733	12.9174	12.6073	10.8346	12.0088	7.57681	7.08633	6.85913	8.40919	8.83118	10.665	11.6313	8.97848	10.8185	11.7351	10.821	13.8787
blue	Lec67326.1	1.90023	1.78214	1.85572	2.97158	3.25465	2.18004	6.03344	4.128	5.34075	5.35244	3.62912	3.79989	1.43741	2.07844	2.24148	2.44581	3.19172	3.05435
blue	Lec67309.1	33.4546	29.3683	30.3032	41.8365	47.7552	41.4514	18.9705	19.3862	14.7191	17.7476	55.5896	76.9349	52.8965	71.6036	77.3983	93.4596	79.1535	81.7464
blue	Lec67302.1	8.58433	8.79875	7.80734	6.01487	5.0423	6.98067	42.4871	38.3075	31.6445	20.422	15.3716	12.0507	10.1124	9.95359	9.88271	2.98385	3.09032	1.89304
blue	Lec03286.1	8.08578	9.60081	8.93292	6.73203	9.44417	7.54506	1.08317	1.59144	0.847917	3.8055	3.72279	4.11341	3.27115	2.38875	3.41002	6.4696	6.30068	4.54191
blue	Lec67282.1	2.79294	3.28625	2.87219	3.25639	3.83382	3.93481	4.88116	4.8391	5.01328	4.78737	3.68304	4.18251	3.9976	3.34187	3.28932	3.4434	2.2044	3.27592
blue	Lec67280.1	4.49772	6.11651	5.15762	4.29812	5.56714	6.1924	33.8069	38.9938	44.3272	21.784	11.6364	7.02903	7.47836	5.0854	6.31352	5.89165	3.94093	6.30848
blue	Lec67263.1	0.124108	0.138084	0.022821	0	0.054497	0.039485	4.32102	4.50622	4.99339	2.06483	0.862489	0.907583	1.11598	0.722791	0.718393	0.837141	0.557429	0.326622
blue	Lec67226.1	10.7961	11.1264	11.2702	6.08546	6.66102	7.85279	13.0773	13.5768	14.0953	12.719	12.6669	12.5277	11.8965	12.312	13.2259	8.0961	8.52105	9.00361
blue	Lec67215.1	51.5226	53.8632	52.3557	49.0589	57.3119	50.0786	91.994	106.776	102.933	106.188	86.4751	76.409	70.1068	70.2972	72.4679	56.3854	62.9262	59.4929
blue	Lec67213.1	0.658208	0.803969	0.793513	2.51324	2.75591	2.16679	4.23217	3.93227	4.06475	2.21574	3.22987	2.45251	3.10743	2.39103	2.57306	2.31836	2.87063	2.09874
blue	Lec67212.1	4.97511	6.33512	5.41031	5.28951	9.23682	7.27106	70.3452	56.337	89.3629	9.45894	6.77509	3.97891	0.412127	0.593516	1.11216	0.391914	0.378428	0
blue	Lec67208.1	3.21982	2.50903	3.23959	3.93805	4.15223	5.05942	38.3395	34.383	31.885	19.7969	17.0804	15.8542	19.6025	17.3075	16.4309	8.78496	6.93283	6.54528
blue	Lec67204.1	1.10014	0.829784	0.651949	0.5567	0.377234	0.517076	3.39981	3.31873	4.1061	2.08384	1.53471	2.15153	1.93427	1.3521	1.14851	1.22525	0.884924	0.808301
blue	Lec67192.1	1.21287	1.80739	1.2915	1.12108	0.858009	1.41764	38.8047	33.154	25.6042	25.6627	10.5393	9.63625	7.39939	7.8807	8.15653	9.1706	8.66124	8.5267
blue	Lec67171.1	8.92498	12.0017	9.34857	10.03	13.6387	10.2233	14.9374	20.3536	14.4986	33.5527	14.4849	17.5315	3.48508	3.16283	4.53123	11.3729	5.90353	9.04553
blue	Lec27200.1	4.25171	5.12309	4.33156	3.27247	3.95014	3.85345	3.0916	3.63001	3.7016	4.60595	4.65265	5.15507	5.67137	5.43511	5.21851	4.97083	6.33482	5.37788
blue	Lec27187.1	5.24228	6.1906	5.30074	4.45415	4.51205	5.52636	8.83856	10.2068	11.204	9.75678	8.21919	6.8891	7.27158	7.28055	6.51845	6.04489	4.91888	5.43416
blue	Lec27175.1	5.16264	4.76002	4.55414	4.30129	4.30321	4.28337	50.216	41.5676	37.7074	19.2417	12.3359	9.93548	6.93523	2.56427	4.20188	12.511	7.64226	17.053
blue	Lec27168.1	6.76111	8.31057	8.89122	8.9194	9.03528	7.60594	4.42426	2.50889	2.10328	6.74366	8.85597	9.77336	8.44757	8.30989	11.5286	13.2847	13.4947	11.9817
blue	Lec27142.1	343.438	326.465	336.798	387.005	403.315	387.677	531.17	529.922	672.019	623.175	503.833	481.636	356.335	396.476	383.127	467.707	479.898	462.446
blue	Lec27138.1	0.878766	0.394525	0.537936	1.55319	1.92191	1.67219	3.51449	3.6815	3.47101	1.58719	1.55817	0.890553	0.561716	0.218461	0.406392	0.773977	0.896905	1.38048
blue	Lec27096.1	2.91797	1.42382	1.47199	1.53638	1.74115	1.37246	6.17039	6.27287	5.92358	1.84426	1.09433	0.885969	1.38399	1.06015	0.71188	0.189537	0.196431	0.238125
blue	Lec27092.1	10.0711	11.3236	9.94886	9.78049	10.664	10.8904	13.1022	14.5166	16.1589	11.9732	11.7207	12.4287	11.034	10.8545	11.0026	11.8494	10.1141	11.8619
blue	Lec27071.1	45.3438	46.4187	38.2823	60.6315	75.8852	69.9185	123.498	109.427	197.579	91.9192	72.3153	92.0454	42.5597	21.4194	30.1275	76.3491	24.6932	36.8237
blue	Lec27043.1	0.497933	0.485246	0.534081	0.727303	0.711189	0.431993	3.90049	6.16616	6.69778	1.99915	2.54283	2.99308	2.99899	2.92699	1.83018	0.289763	0.223061	0.281967
blue	Lec27039.1	2.42477	2.8196	1.93607	1.73294	2.09538	1.8772	10.2023	12.9462	13.9969	3.87711	2.33464	2.67965	2.87233	2.27179	3.02615	0.838838	1.00736	0.764563
blue	Lec27034.1	5.35364	6.50585	5.3536	4.91029	4.10854	4.72975	11.2119	14.2936	16.9151	8.77858	7.26881	7.31434	6.52927	6.32061	6.13552	3.26372	3.49734	3.25676
blue	Lec27007.1	37.2913	35.5934	34.3053	35.8658	30.0296	30.844	46.9999	41.125	42.432	35.3314	38.4929	40.8885	42.6622	38.492	40.9739	33.6831	32.5053	34.3795
blue	Lec26986.1	6.95175	6.55032	5.71702	6.32318	6.03195	6.80839	22.4155	26.6286	26.6012	23.7164	19.7222	17.406	20.3423	14.86	17.5021	14.3763	13.838	14.37
blue	Lec26966.1	12.0714	11.1819	11.5785	9.00407	9.94853	10.9	58.8412	55.5223	50.8012	45.9615	30.2321	26.4079	27.2909	26.2244	26.0821	21.1006	17.9783	17.6648
blue	Lec26897.1	1.03008	1.23427	0.730067	0.469151	0.491041	0.389884	14.8605	14.0925	13.2409	9.16126	5.32554	5.04375	1.55293	1.05727	1.27577	0.525106	0.516012	0.569492
blue	Lec26885.1	24.3918	22.6209	22.8539	13.514	15.4368	15.8215	27.2752	28.4279	35.2231	16.683	17.2301	18.039	16.0748	14.4605	15.8284	22.1328	14.2188	17.4927
blue	Lec26884.1	1.65896	0.869541	0.982984	1.01074	1.71246	1.2349	31.2003	32.5355	33.0825	19.1611	14.0403	13.5077	8.7708	8.59355	8.97465	4.01342	3.61374	1.92123
blue	Lec26855.1	2.50018	2.20979	2.27807	1.91002	2.23425	2.044	14.5769	13.8028	14.2066	9.63832	8.57802	8.05561	9.11084	8.3336	8.47978	5.65846	4.98912	6.44863
blue	Lec26827.1	12.5162	12.409	12.4203	20.2836	16.8431	16.5106	6.74111	6.43229	5.35513	9.85311	13.7933	17.5384	14.1869	15.2788	14.8458	16.6856	14.0344	15.141
blue	Lec26798.1	3.78474	5.11908	4.99037	5.70054	5.75351	5.71001	7.69515	10.7231	11.5524	9.88402	8.29559	7.42398	7.7748	6.60366	8.58573	6.9109	7.17884	9.17452
blue	Lec26792.1	12.3165	10.2726	9.04912	2.91514	3.09137	2.96986	16.375	12.6964	12.3261	9.29669	7.65898	6.89053	5.59796	4.22932	4.58109	3.55075	2.82567	3.8046
blue	Lec26753.1	20.2331	18.8848	11.6079	33.1849	39.2318	24.8781	6.51253	4.75049	4.57525	16.4934	31.7062	39.378	51.9591	47.8294	41.2407	71.9377	58.3661	41.6887
blue	Lec26729.1	4.23833	3.72936	3.49565	3.68269	3.75254	4.40702	5.92465	6.37999	7.01959	1.21868	1.37687	1.07664	2.05864	1.19585	1.04583	1.81166	1.70542	1.52583
blue	Lec26716.1	38.3336	38.8825	35.7247	27.7767	24.4829	24.2126	9.65369	11.568	11.9611	14.7851	16.98	17.1849	17.9389	16.0211	16.5653	20.6869	21.1748	24.0883
blue	Lec26689.1	1.61932	1.58454	1.27488	1.15269	1.01174	0.799973	19.5271	23.2656	23.2925	8.50325	4.31411	2.83774	2.54542	1.94576	1.59695	2.34679	1.54796	1.79161
blue	Lec26687.1	6.48241	6.27405	6.79315	7.79806	10.8883	10.1628	76.1366	96.1192	127.983	55.0125	34.6535	24.5878	13.8495	8.50477	12.5815	9.55756	5.26321	6.72281
blue	Lec26685.1	4.80207	5.54621	4.49701	4.22036	5.29929	3.86701	21.2264	22.2713	21.7019	16.0462	9.62665	8.71058	7.64778	7.03417	8.51824	7.54019	8.13744	7.78134
blue	Lec26683.1	3.06103	3.13606	2.5684	3.51485	5.34483	4.76234	21.2309	18.3308	11.2371	27.0969	16.6137	12.1898	11.9022	13.8117	10.1528	10.3087	11.1137	13.864
blue	Lec26675.1	5.86884	7.93607	7.31082	10.0542	10.8568	9.74438	13.9668	16.0379	15.6838	17.2282	11.7773	10.955	7.98657	7.52375	8.88189	8.13596	7.5176	6.20043
blue	Lec26645.1	11.0138	11.9595	12.0124	12.839	11.468	11.931	14.9572	14.7912	15.7904	12.149	12.5302	11.9984	11.6527	12.8077	12.0991	12.0619	13.6269	12.3197
blue	Lec26538.1	0.5286	0.984972	0.682818	0.658491	0.848386	0.612869	6.60908	4.31934	3.86727	3.23149	2.03999	1.18897	2.4938	2.32242	1.7525	2.53915	3.05754	2.04874
blue	Lec26510.1	42.0495	54.6529	53.2634	53.9262	58.0834	60.5008	44.0537	46.4279	39.0668	51.668	64.3948	60.1102	61.2268	72.6913	70.4916	65.9785	77.0033	74.5604
blue	Lec26476.1	99.987	91.2192	95.288	100.091	103.82	95.2128	104.368	121.706	132.81	109.52	102.085	106.073	92.4621	114.166	121.15	108.519	104.493	113.597
blue	Lec26461.1	0.269868	0.279785	0.134028	0.135022	0.202298	0.242792	16.5583	14.6138	13.2845	12.9665	9.56916	7.9382	9.02789	7.95776	9.34849	5.25612	5.83994	8.468
blue	Lec26458.1	3.02169	3.20944	2.09658	0.818509	0.749876	1.45661	3.63864	3.32079	4.34604	3.03418	2.11001	2.64189	2.17843	1.8694	1.58106	2.05889	2.23842	1.60318
blue	Lec26451.1	0.328851	0.36421	0.446558	0.404877	0.436251	0.623891	1.73216	1.97563	2.30292	1.59085	1.25425	1.05149	1.12232	1.03498	1.21711	0.970256	0.569906	1.07991
blue	Lec26441.1	5.6319	5.61891	5.46682	1.67698	2.0649	1.93528	28.4809	30.2303	28.7928	32.1691	20.917	20.2495	20.6011	21.2007	19.2488	14.8652	11.823	11.9041
blue	Lec26434.1	18.0868	20.7122	19.6799	30.5546	28.1134	33.5425	33.7568	42.6428	54.5672	13.4316	12.477	13.7087	13.1795	11.5961	11.7183	12.692	11.6866	11.8667
blue	Lec68962.1	0	0.05043	0	0.625359	0.452239	0.354963	2.24331	3.55435	4.44749	3.87061	1.38744	1.04998	0.887289	1.12311	1.29821	2.34147	1.46008	2.52528
blue	Lec26430.1	1.46122	0.861588	1.70322	0.723781	1.23355	1.46186	1.29632	2.19398	1.44542	1.26031	1.56169	1.13741	0.875901	0.500377	0.896246	0.926347	0.795654	1.2679
blue	Lec26425.1	1.06329	1.11957	1.02624	0.659783	0.445301	0.442165	1.94622	3.08907	2.5825	0.838143	1.66444	1.51929	1.05191	0.90421	1.20172	1.06751	0.890618	1.00295
blue	Lec26418.1	27.9958	31.5727	29.2703	31.204	29.3194	32.1358	35.0439	36.1336	35.1465	34.9105	33.8307	33.879	33.1139	31.4562	31.647	31.0475	28.5861	27.5611
blue	Lec26392.1	1.39115	1.80658	1.17249	0.86032	0.860251	1.05157	10.917	9.67882	9.85809	10.6046	7.59857	6.01826	5.8687	5.84546	5.4793	5.056	5.41511	7.35023
blue	Lec26329.1	0	1.4428	1.49296	1.11762	0.922463	1.24034	2.71228	2.97254	3.06432	1.59308	0	1.79493	1.25857	0.795337	0.814699	0	0.949808	0
blue	Lec26328.1	0.986623	1.12114	1.16402	0.890505	0.558722	0.659266	4.66292	5.22033	5.40729	3.86847	1.80142	1.53191	1.1784	0.94131	1.09516	2.37282	1.32788	1.93341
blue	Lec26322.1	1.57851	1.9887	1.41698	0.722991	0.505874	1.21019	8.33102	9.00857	17.9588	2.65121	1.21835	0.543188	0.881041	1.06894	0.66936	0.778759	1.63182	1.37996
blue	Lec26307.1	1.24115	2.2235	1.4673	1.6691	1.62604	2.04764	17.7254	20.9119	20.8439	12.8665	11.3197	8.30815	7.67731	8.32757	9.69562	6.66892	6.32621	7.09788
blue	Lec26304.1	11.8633	13.9757	11.932	9.96555	8.74547	12.3019	17.4343	17.3296	16.6817	14.1112	12.0732	9.8477	9.48981	9.32267	8.70554	10.8186	9.66272	10.4244
blue	Lec26268.1	17.9639	24.0446	19.1003	10.2579	11.4032	12.6363	77.0153	73.2736	60.8701	67.7056	37.4882	28.0434	15.7806	15.6268	15.2339	19.2162	15.9722	23.4222
blue	Lec26230.1	7.0264	1.21157	4.80298	4.87765	5.37721	3.62349	7.91433	11.3333	9.30951	4.79534	3.10242	1.84608	0.762234	1.54815	0.911971	0.976653	1.2893	1.44446
blue	Lec26221.1	8.44844	8.3356	9.27413	9.37439	7.73302	8.41309	32.8063	39.0071	41.866	29.3419	20.9558	16.407	14.4374	10.412	18.7103	5.60602	4.36266	7.08386
blue	Lec26179.1	8.99792	8.11482	8.59103	3.83491	4.30831	4.54381	20.7374	18.4086	19.4117	13.3173	7.85114	6.92236	7.86453	5.47702	5.97578	6.62863	4.34584	5.26428
blue	Lec26169.1	4.95137	4.61711	4.63175	10.1396	9.43226	9.05662	1.78231	0.817927	1.49231	3.35766	13.1851	19.9183	17.3307	22.2505	24.1298	29.2038	18.8316	19.1179
blue	Lec26159.1	48.219	44.5131	43.6997	31.2971	33.3465	34.3057	106.933	95.1284	103.938	58.7467	41.0017	39.261	29.4872	23.5061	24.0905	33.4778	23.9549	31.0345
blue	Lec26148.1	1.98774	1.91424	2.09336	0.073615	0.221683	0.259736	12.5112	10.4221	9.8303	28.1743	8.35608	5.2793	3.52919	3.15002	3.85686	2.35435	1.64453	2.21088
blue	Lec26142.1	4.94128	5.68964	4.8415	2.48719	2.28037	3.07795	11.5994	13.5828	13.7885	12.9082	7.67477	5.33474	6.01067	5.56529	5.49627	4.36882	2.82204	3.64779
blue	Lec68580.1	4.24028	4.8825	4.33116	5.55752	5.92931	5.44912	22.8032	22.8757	21.9536	12.6249	9.8593	8.96981	8.03327	8.72693	7.81108	6.65273	5.84899	5.83029
blue	Lec26097.1	2.20101	2.27953	2.22059	2.51684	2.81492	2.7565	10.9221	14.4378	17.6633	15.3064	11.7387	10.3843	8.41733	8.49991	9.56843	6.75436	6.72436	6.09744
blue	Lec26068.1	33.8319	36.625	34.6665	37.6794	38.7124	40.9043	74.1846	75.8058	87.3433	61.2009	46.6237	38.494	51.6809	37.6289	42.9305	21.1156	14.531	20.8658
blue	Lec26052.1	1.53154	1.95429	1.07262	1.22602	0.957359	1.30474	4.23175	4.77183	4.84477	2.03897	1.32298	1.27304	0.930594	0.666281	0.347324	0	0	0
blue	Lec26040.1	18.8918	17.0754	15.5706	8.61486	7.72476	8.61334	28.0653	27.3196	27.2644	30.6228	22.3303	17.4335	18.4097	20.4854	20.2546	21.0983	21.0309	22.234
blue	Lec26021.1	3.20247	3.32384	3.35617	2.54844	3.0195	3.28376	22.9541	23.4053	23.543	26.0264	14.1917	10.5211	9.78443	10.5524	9.40663	13.6969	12.2636	14.1578
blue	Lec26011.1	0.975662	0.63625	0.548755	0.19611	0.188677	0.194473	15.3655	11.5361	9.78963	10.4188	6.9112	5.27599	6.24776	5.74732	4.75181	5.93572	4.50586	5.21734
blue	Lec25979.1	4.24656	5.34422	4.63333	4.47136	9.86731	3.98218	0.347818	0.345314	0.247915	0.158301	1.70481	2.08574	3.09396	1.8393	2.44006	0.950508	4.16582	12.1673
blue	Lec25978.1	5.60469	5.35825	5.64436	2.7556	3.4655	4.5211	13.2098	13.6839	12.1053	9.03488	4.78428	4.30161	4.0879	3.8941	3.75003	1.94639	1.70852	1.31915
blue	Lec25965.1	28.1521	34.5941	30.1936	19.3019	18.1435	21.8899	35.3079	33.6426	37.5817	26.8821	17.5877	15.0568	11.6521	8.45799	10.9326	15.3223	11.4902	10.7899
blue	Lec25954.1	152.122	133.835	155.677	156.792	144.904	148.028	242.854	233.203	235.418	221.043	157.433	157.314	175.003	100.522	127.392	129.569	120.227	166.858
blue	Lec25940.1	1.02451	1.66745	1.36608	1.96807	2.3232	2.3611	24.4476	27.2256	24.8973	15.6217	9.73096	8.64104	5.62759	6.64721	7.21771	4.02152	4.70776	4.43229
blue	Lec25930.1	99.6026	114.892	103.759	85.5247	91.2975	82.9276	56.6073	50.1101	51.4442	45.6383	63.4266	71.2894	62.6016	65.1718	72.1783	102.998	106.935	115.181
blue	Lec25868.1	1.95819	1.77688	1.99397	0.831929	0.905166	0.464346	3.97751	3.45171	3.58376	2.66683	1.41508	1.72936	2.10979	2.02693	1.82334	1.99643	1.20628	1.26662
blue	Lec25866.1	9.78599	2.98881	5.99964	7.5291	11.525	7.01977	1.80575	1.25337	1.29588	1.39948	3.82193	3.103	7.73192	3.88605	6.5057	5.28583	5.63737	8.38472
blue	Lec25864.1	15.3914	17.5806	15.9189	15.3357	16.1114	15.3978	4.83045	4.62464	4.40941	4.08663	6.99312	8.40988	9.39319	9.4553	9.10107	10.6686	9.78087	9.4086
blue	Lec25826.1	7.43694	5.84181	4.67755	4.93774	6.60288	6.36203	11.7142	10.6843	9.49783	13.6727	10.6828	8.0028	10.5021	7.87591	11.0003	4.04017	4.02374	4.57862
blue	Lec25819.1	2.52647	1.28626	2.07978	8.87303	5.58214	5.88645	22.0102	21.9421	26.2235	7.93737	4.08302	2.88187	0.949534	0.762627	2.20147	1.31456	0.965409	0.9709
blue	Lec25805.1	18.6197	22.044	18.76	25.1136	27.2372	29.3749	47.2522	44.5537	43.9542	34.0477	21.8596	20.6609	23.9171	18.8456	18.3866	19.2503	14.8923	16.1289
blue	Lec25728.1	136.986	64.2353	136.599	64.9262	66.7224	47.232	162.232	221.599	280.337	29.9739	13.2184	9.17792	0.691431	1.32828	1.68139	2.29561	1.60396	5.25043
blue	Lec25723.1	8.95175	9.68464	8.67569	10.1717	10.201	11.0643	3.26236	3.72661	3.30824	4.03693	4.65782	4.08792	5.33564	5.58889	5.64824	6.27342	6.88117	7.58267
blue	Lec25713.1	0.01353	0.015425	0.048619	0.752685	0.713823	0.803069	38.2131	36.4222	28.5405	12.3366	6.39844	3.62798	2.21936	0.989743	1.21698	9.82713	4.60525	7.15837
blue	Lec25705.1	0.144111	0.231564	0.198882	2.71944	2.7509	3.16877	172.948	184.907	138.653	48.4789	23.9032	16.103	10.013	3.48032	5.64145	49.6956	20.2413	28.5172
blue	Lec25701.1	3.14617	3.58676	3.15127	2.13069	1.50048	1.73098	90.3395	88.8544	64.9296	34.9643	15.3465	9.06384	5.95364	2.11267	3.39855	42.5841	16.0038	23.0681
blue	Lec25698.1	8.52701	10.1	7.58316	8.58322	8.65414	9.46523	37.67	43.0468	48.2451	34.7447	31.2297	26.3653	30.0674	29.4865	31.2664	23.8825	25.2224	30.2273
blue	Lec25693.1	10.8698	11.6213	10.8475	8.86946	9.06246	9.96649	6.28505	6.8466	7.82942	5.67865	9.33842	8.53065	9.40273	7.93801	8.66091	9.74675	6.72796	9.86348
blue	Lec25672.1	8.35227	10.0857	8.31411	9.84614	8.50586	12.629	20.5638	26.2635	24.3046	20.9012	12.8788	9.63979	7.5027	8.67194	7.12409	5.30178	5.56605	5.69886
blue	Lec25649.1	0.83268	0.828759	0.906701	0.84959	1.11122	0.990592	14.5778	16.1728	15.0383	20.1201	11.8626	10.8464	10.5028	9.81242	12.3805	9.37477	10.2577	11.3417
blue	Lec25639.1	6.50174	9.27812	6.71858	11.3702	11.4541	13.5835	18.2582	26.5966	31.1171	11.9764	6.81023	5.88155	5.2446	3.28612	5.67365	0.563963	0.330768	0.460252
blue	Lec25615.1	1.92789	2.81593	2.46076	1.94697	1.68652	1.72561	8.7477	10.3687	9.55315	10.0572	8.67535	7.55316	6.37192	7.17054	6.7656	6.32381	5.05098	4.8781
blue	Lec25612.1	5.79009	7.55834	6.68352	4.29946	4.18704	4.95122	1.73072	2.32368	2.12863	2.49683	3.62883	3.6574	4.57604	3.84558	4.37733	5.39116	4.11727	4.65819
blue	Lec25596.1	13.3103	13.3445	12.02	11.4072	11.6695	12.7237	137.417	112.065	107.962	66.51	44.9014	41.1845	41.402	28.7238	32.829	25.6232	19.5	18.5022
blue	Lec25590.1	44.8568	50.4202	41.886	49.3842	43.3657	49.4818	15.3761	14.6149	13.2908	13.7016	21.1105	23.203	26.4031	26.6634	25.5594	24.8162	30.0908	31.6083
blue	Lec25571.1	4.40579	4.41273	3.52094	3.06088	3.84843	3.41011	6.82001	11.121	12.4435	5.01322	5.28673	6.02383	7.59047	6.31881	6.75989	3.62584	3.18594	3.9869
blue	Lec25555.1	33.6972	36.2995	35.4964	26.7965	29.1022	30.249	35.1839	41.2335	41.8314	37.6003	26.7875	22.0131	19.6193	17.0257	20.3249	19.4095	20.4878	20.656
blue	Lec25533.1	11.1497	19.9088	14.8807	29.1657	30.2368	30.9713	8.19879	9.75273	10.1516	12.9757	19.0385	14.4003	17.2558	13.7783	17.1513	24.9129	23.4223	24.4475
blue	Lec25506.1	0.704709	0.700108	0.908301	0.52463	0.670793	0.566789	17.8422	17.0927	20.7581	18.8423	13.9959	13.5246	8.3253	6.67764	10.1635	9.77511	5.89977	8.55289
blue	Lec25502.1	6.30456	6.64261	5.31646	5.68498	4.70152	5.3577	7.01817	7.53364	7.94731	9.24272	7.39981	5.65281	7.86239	6.98892	5.8295	5.87132	4.96562	4.81549
blue	Lec25497.1	0.704604	0.741325	0.304726	0.500251	0.577494	0.25213	13.6216	9.93032	5.77881	1.80665	1.59521	0.689395	1.14293	0.947562	1.30492	0.579824	0.700305	0.888441
blue	Lec25449.1	3.52918	3.0252	2.46449	4.2562	3.09934	3.23423	5.76941	8.75024	10.5222	7.56311	7.16177	4.3476	4.34862	2.54272	3.67338	3.34153	2.3944	2.6552
blue	Lec25436.1	5.97302	7.56816	7.36516	3.97101	5.68805	5.79917	25.8085	28.7452	31.5949	27.4132	19.6892	17.5619	20.9658	21.3892	19.9159	17.8545	14.9343	17.438
blue	Lec25429.1	6.5808	0.452742	0.107084	0.590146	2.27262	0	0.289419	0.157272	0	0.113006	1.50994	0.682518	1.73281	1.68109	1.87354	0.705742	1.26886	1.77021
blue	Lec25388.1	2.7621	3.92918	3.24236	2.1926	2.58592	2.79209	14.3646	12.8618	11.2858	11.6524	9.21898	9.33489	8.11319	8.6423	7.63711	6.45688	5.62786	6.00525
blue	Lec25385.1	17.9786	18.3587	17.0026	12.7125	11.3244	13.8546	23.9278	20.3176	21.8655	17.5961	11.9941	11.8571	12.5717	12.4755	12.0657	10.0549	9.60847	9.92548
blue	Lec25363.1	19.8055	18.4887	16.7023	18.5298	19.993	16.2945	12.5808	14.4631	12.3431	13.9882	18.9625	16.7289	17.4612	18.3923	19.0117	17.5426	21.8849	21.1402
blue	Lec25360.1	14.9152	13.9067	16.74	14.1666	15.9275	15.6524	26.7072	31.5301	34.1234	27.0309	25.3819	23.6925	23.6628	23.9077	25.0442	22.7487	24.4842	20.8317
blue	Lec25344.1	3.44305	3.54681	4.36618	1.68164	2.0495	2.23601	6.96545	7.37711	7.25535	4.64707	5.34276	5.46197	5.76691	4.6738	5.80286	3.73796	2.28027	2.10214
blue	Lec25336.1	19.8449	20.3658	15.0969	26.6934	35.7131	24.535	116.92	137.728	100.596	84.0558	47.0399	37.6524	21.9429	21.5756	25.5782	10.0409	13.2436	11.4838
blue	Lec12238.1	0.721534	1.44714	0.901426	1.69319	2.51919	1.93242	2.72381	2.32848	2.75193	3.569	2.78363	1.93359	1.82484	1.39295	1.72499	1.75609	0.780581	1.35925
blue	Lec25313.1	0	0.032519	0.058844	0.020071	0.103678	0.037952	8.21963	6.83559	3.16325	1.85689	3.96561	3.95324	2.88416	2.37457	3.98099	1.25392	1.61351	3.77506
blue	Lec25301.1	10.2187	9.635	9.36635	17.225	19.3136	16.9419	48.0088	55.8059	78.6448	62.7653	29.2085	28.9944	10.453	13.7758	14.8199	5.68266	3.88638	9.05759
blue	Lec25300.1	18.4614	17.4356	18.2654	16.9665	17.1791	17.6686	20.2516	23.6271	27.1889	15.4915	12.9024	12.9279	13.8596	10.5523	11.9202	8.14178	8.64419	9.36724
blue	Lec25267.1	0.108114	0.139142	0	0.170232	0.104311	0.14074	1.44115	1.68977	1.00781	3.84424	2.26461	2.56621	0.974386	0.922066	1.41304	1.42183	1.36998	1.49201
blue	Lec25256.1	0.343275	0.516982	0.398911	0.301674	0.175498	0.211532	4.40882	5.6289	8.12258	0.495374	0.349595	0.13402	0.177014	0.111145	0.131979	0.255032	0.324619	0.159183
blue	Lec25227.1	3.4933	4.34673	4.05439	3.35168	4.27476	3.66234	12.4037	10.4683	10.8751	13.0341	10.9007	9.11872	10.7227	10.1619	11.403	8.23452	10.8837	12.4034
blue	Lec25222.1	1.99688	1.8625	1.92856	0.712258	0.742464	0.736962	5.53464	4.26463	2.72507	5.55199	2.78116	2.48741	2.39059	1.93877	1.68534	2.71674	1.75641	1.91487
blue	Lec25214.1	6.05424	8.24302	6.03043	4.46377	5.53257	6.98172	15.153	15.6053	15.9719	9.08324	8.80987	9.14813	11.8376	10.867	8.60704	7.30708	7.06294	6.15532
blue	Lec25212.1	9.39984	11.0931	11.3459	7.6491	8.78264	9.42104	13.3716	16.455	20.0052	16.0108	15.0085	13.8395	13.4587	12.5122	14.5116	8.56504	8.52107	8.51953
blue	Lec25205.1	6.3671	8.32704	6.43138	5.73626	4.89679	6.23996	9.07614	10.0679	9.88232	8.76964	6.24899	5.66149	5.92573	5.99036	5.01327	5.29405	4.06563	4.7859
blue	Lec25166.1	0	0.04947	0.131183	0.065875	0.073875	0	9.53374	7.06696	5.79964	6.94905	5.12644	4.02887	2.66518	2.52891	2.56623	3.93007	3.72406	3.93775
blue	Lec25151.1	5.92211	6.66299	5.1968	4.94669	3.61675	3.26905	7.92498	8.02375	8.69473	5.52294	5.85153	8.65677	7.56877	6.16704	6.75457	5.45798	3.73171	2.76632
blue	Lec25138.1	0.705429	0.815807	0.38597	0.256097	0.216193	0.134259	1.14485	1.57466	1.63966	3.77412	2.05086	1.44735	1.44361	1.13816	1.29374	0.597455	0.442547	0.56283
blue	Lec25128.1	47.7015	49.9863	48.2398	61.4287	56.4323	55.1523	43.0363	37.3378	37.3095	39.8915	37.6524	39.5904	37.7852	42.72	42.7062	46.5892	55.1872	47.3296
blue	Lec25117.1	18.3352	24.4724	19.9181	62.9363	66.18	58.8818	2.96559	1.96113	2.36182	4.14116	18.3285	20.6897	24.6848	14.9236	21.0324	20.4444	28.4133	50.8985
blue	Lec25110.1	5.9258	5.75866	4.06739	6.10279	3.504	4.92453	3.0203	2.0585	3.28311	1.92555	3.34214	4.91554	3.50233	3.64723	2.87696	4.34576	2.16178	2.33358
blue	Lec25081.1	1.78917	1.22937	1.05268	1.62071	1.06467	1.03131	0.243394	0.451731	0.331444	0.257112	1.06359	1.54119	1.40125	1.95905	1.435	1.64409	1.97277	2.50962
blue	Lec25067.1	5.24026	6.1635	4.88308	5.48165	5.45593	5.41249	8.50584	8.36519	9.32178	6.84079	4.71259	4.39145	4.86091	3.79896	4.57924	4.8785	3.65454	4.65402
blue	Lec25061.1	9.32262	10.7704	9.73625	14.4361	14.2408	14.1225	24.7318	24.2383	23.0289	25.0364	16.5367	14.6652	8.98011	8.80755	9.97253	11.7992	10.4746	13.3193
blue	Lec25038.1	18.8073	19.0125	17.1179	18.2351	22.4685	19.1228	11.2227	9.76355	12.1796	13.0295	19.2867	25.2634	23.5051	22.9327	23.8936	28.5004	29.0578	28.0313
blue	Lec25019.1	3.42443	3.95727	3.45966	3.11688	3.14603	3.80547	1.98139	1.83518	1.50513	0.693697	1.81433	3.04022	1.60409	1.66531	1.75188	2.40165	2.58131	1.6241
blue	Lec25017.1	2.64212	2.40483	1.63144	1.30544	1.11622	1.08824	4.07403	3.43309	2.9024	3.66476	2.46653	3.11463	3.17953	2.57302	2.28701	2.95615	1.91009	1.61188
blue	Lec25001.1	77.6034	86.1962	87.5415	77.3697	76.2321	79.9481	13.5969	13.4303	15.3752	22.6499	45.017	55.3796	43.1831	61.0138	61.6782	74.0443	83.3936	76.3962
blue	Lec24996.1	6.94195	8.56482	9.06288	5.35243	6.71144	8.47939	173.656	178.456	176.523	177.687	78.3498	52.3174	21.8746	22.3475	26.7751	11.781	13.0766	13.3636
blue	Lec24981.1	9.92962	12.4275	10.3978	10.2952	13.0339	12.3004	23.4162	30.8441	30.1868	20.1708	15.8184	14.5266	12.6343	12.6065	14.5397	7.74858	5.91924	6.42984
blue	Lec24968.1	15.9401	16.5464	16.8996	4.67986	5.6027	6.13226	17.3468	35.7297	33.2835	5.33371	5.5856	3.95885	2.78853	3.13275	3.65261	3.20695	2.91583	4.55105
blue	Lec24966.1	16.3304	19.8427	17.7865	12.3454	12.8894	14.9951	31.7787	34.0321	30.395	28.0368	18.1831	15.211	15.6351	15.7734	13.6703	12.862	12.015	12.9899
blue	Lec68053.1	0.902497	0.923042	0.816117	0.706643	0.540923	0.62398	1.63264	1.69647	1.55414	1.86434	1.55218	1.12928	1.36931	1.33109	1.13547	0.843275	0.73538	1.36373
blue	Lec16890.1	0.211053	0.626137	0.514965	0	0.156678	0.366947	5.82273	6.78941	6.19076	2.76405	3.04678	2.08885	2.52565	1.31064	1.98876	2.52716	1.97854	2.96694
blue	Lec24937.1	2.37866	3.29742	3.15489	10.0025	13.2391	11.765	1.20816	1.32437	0.777784	1.74102	2.48424	1.71642	2.75822	1.27159	2.14459	9.28931	3.98593	10.3725
blue	Lec24918.1	5.01739	5.19852	4.08069	12.5456	12.1893	10.8403	3.17981	2.23936	1.45356	4.69849	4.19592	4.44498	3.66812	4.81222	3.96758	8.55085	8.28912	7.92161
blue	Lec24915.1	0.368767	0.569724	0.607567	0.602899	1.0961	1.2914	11.3213	12.7477	14.0657	5.16106	4.09523	5.62584	6.37103	3.99549	6.99398	2.10222	1.76528	2.33454
blue	Lec24906.1	1.29847	1.23927	1.07903	0.377215	0.404003	0.413819	9.08107	8.18334	6.13998	6.76911	4.65352	5.14969	5.82702	5.97989	4.92841	2.65083	2.03215	1.82385
blue	Lec24891.1	0	0	0	0	0	0	9.41907	16.4517	15.0489	9.96617	6.89099	5.17636	3.07793	2.74416	1.22998	11.1127	5.81145	4.10326
blue	Lec24869.1	0.797219	0.594598	0.43163	0.15896	0.448152	0.492461	5.08541	3.09096	4.00643	2.96178	1.55776	2.94407	3.53522	2.99165	3.49697	2.10701	2.40133	1.08294
blue	Lec24865.1	1.0848	1.18066	1.13749	1.72026	1.76471	1.85539	9.73275	7.18701	6.35597	5.91187	5.53684	5.26508	7.86364	5.20499	5.67669	3.55055	2.89194	3.61469
blue	Lec24846.1	2.32369	2.71931	2.56685	2.14839	2.43539	2.75723	1.65655	1.47986	1.04111	2.21643	2.20549	2.58649	2.83729	2.27654	2.81113	4.41842	4.10943	3.03324
blue	Lec24805.1	44.5823	45.7522	48.6678	47.2248	56.3134	59.2841	94.585	97.6695	88.5673	128.743	100.415	81.911	87.5243	93.2994	90.6985	67.7741	97.5697	75.8525
blue	Lec24796.1	20.7833	24.7547	22.1141	6.53111	6.64974	7.23379	35.2072	33.1003	30.909	25.7207	14.4962	11.1606	9.23626	9.33189	10.0028	7.36394	6.39941	5.93435
blue	Lec24769.1	2.90842	2.77726	3.33828	2.37299	2.50454	2.33968	23.4932	25.2607	27.8022	16.8647	10.7707	7.36627	9.80799	10.0355	10.9824	0.972935	1.11782	0.745275
blue	Lec24764.1	11.7586	12.7831	13.4732	6.88034	11.4456	7.68716	71.313	65.613	67.0985	13.4085	10.8553	13.0699	6.24435	1.82859	6.8314	0.101413	0.227419	0.195996
blue	Lec24754.1	1.0169	0.921962	0.883337	0.993699	1.50299	1.46497	2.0494	2.62905	2.06588	2.61214	2.03422	1.37128	1.80945	1.72485	1.48604	1.15749	0.731083	1.07274
blue	Lec24752.1	0.140942	0	0.073013	0.300632	0.594742	0.311628	6.19353	7.03787	18.4268	8.24614	9.06242	12.818	3.59011	6.3697	5.1959	0.808368	1.73333	2.71576
blue	Lec24714.1	11.0979	11.7294	11.081	10.3607	9.25989	10.2366	31.4834	27.2944	26.1495	24.8736	21.3785	23.0515	24.2698	21.1113	22.1448	18.7959	14.8151	17.2974
blue	Lec24678.1	1.17482	1.41117	0.743177	0.963476	0.660611	1.46601	8.0485	7.49468	8.20172	4.68493	2.29999	1.99339	0.535649	0.813255	1.01412	0.749421	0.345416	0.658073
blue	Lec24675.1	7.02593	9.02624	7.98194	5.06243	4.51859	5.84213	10.3522	13.9906	18.7528	8.19592	7.72948	8.13644	6.62796	5.92441	7.24044	5.05556	3.83635	4.72236
blue	Lec24634.1	11.5401	11.3494	12.5569	17.1713	18.4253	16.5059	1.36305	1.13509	0.758938	9.12301	14.993	19.5448	13.0522	12.7189	19.925	14.0644	12.506	18.6581
blue	Lec24606.1	8.18939	10.0227	8.58185	8.67753	8.36172	11.3048	12.0412	10.9983	10.6231	9.90994	9.62919	8.34047	9.68469	8.0733	8.15337	8.86486	6.60326	5.83174
blue	Lec05741.1	6.53455	9.32371	7.13168	8.04389	7.57762	9.81264	5.66531	6.19533	7.47753	9.38642	8.43276	6.31893	6.98575	9.00714	10.1015	7.82868	7.54483	8.63204
blue	Lec05649.1	8.39879	8.08572	7.63401	5.38475	5.66989	5.37034	9.12334	8.86793	9.93297	8.64345	8.04561	7.79526	7.6788	8.46592	8.20329	6.10345	4.87453	5.27405
blue	Lec05634.1	4.62808	4.93852	5.08078	6.0067	5.72175	6.31152	14.4417	14.4238	15.3502	15.0186	9.49112	8.73939	9.24399	8.82221	8.38059	8.97864	6.72245	6.06309
blue	Lec03934.1	2.15852	1.85978	2.34154	1.89936	1.48004	1.56431	16.918	16.9878	15.1874	2.69376	1.17363	1.66148	1.29983	1.40257	1.31956	1.0452	0.855795	1.33326
blue	Lec05594.1	9.00844	11.3453	9.18088	9.28286	8.04353	12.829	2.83839	2.59129	3.5383	3.81672	8.67574	9.33337	9.75116	9.30573	9.54987	10.1543	10.1159	9.97863
blue	Lec05581.1	91.1921	100.844	92.1226	138.45	200.777	170.841	821.549	728.791	589.655	250.166	172.575	117.717	57.3111	43.2891	61.1634	22.2197	15.8923	12.143
blue	Lec05559.1	7.7194	7.09151	6.26371	7.26167	8.87005	7.89138	27.9357	31.1824	27.3798	21.8136	17.3047	12.6994	9.21296	11.5989	10.8956	11.5503	14.0203	11.221
blue	Lec05557.1	4.95035	4.70622	4.48658	3.87976	4.20709	4.69065	17.0477	15.8867	16.3801	16.9075	8.92161	4.42443	3.67815	2.83169	3.62882	2.91328	2.63433	2.5659
blue	Lec05556.1	7.56837	8.09056	8.26916	5.29152	5.79357	5.59799	17.2259	19.4784	18.5521	16.1784	10.7722	7.78362	7.34145	5.43464	7.60573	5.3445	4.59571	5.8195
blue	Lec05505.1	1.2807	1.85517	1.3603	0	0	0	9.80263	4.5643	3.06331	8.02657	2.08641	2.10298	2.43408	1.55418	0	1.51709	0	3.42807
blue	Lec05454.1	119.397	130.158	131.019	104.077	102.416	108.62	121.777	147.13	151.852	112.046	75.4771	66.1966	55.0649	56.7268	63.0986	61.8694	60.1501	65.52
blue	Lec05452.1	0.058852	0	0.027212	0	0	0.080655	10.6309	7.53912	4.47515	1.99621	1.85884	1.19618	0.490899	0.763915	0.709618	0.159408	0.25108	0.219766
blue	Lec05400.1	64.6645	75.4496	73.4207	55.9179	59.9178	65.91	67.0759	72.7452	66.8989	72.4651	59.8869	52.5095	47.9864	51.2242	47.9552	42.8718	39.5908	40.8621
blue	Lec05381.1	1.93182	1.94395	2.02174	0.611176	0.914146	0.952477	7.06973	6.88347	7.14688	6.70883	3.27729	2.7176	3.65683	2.9287	2.61147	2.81492	2.26422	2.46199
blue	Lec05364.1	11.4568	11.8352	10.4444	10.9035	11.5658	13.9358	13.3633	15.8686	16.6364	12.222	14.0447	12.4308	11.2658	11.9062	12.9363	12.7236	10.2743	9.38569
blue	Lec05285.1	4.70588	6.06108	5.78016	8.02404	8.44314	7.48129	13.2145	12.6631	11.2492	7.25093	7.93471	8.40958	6.93577	7.22404	8.65738	8.10191	7.81448	6.25925
blue	Lec05265.1	0	0	0	0.050178	0.099459	0.11081	5.59	4.54495	4.40172	1.50694	1.28109	1.17661	2.8454	1.30207	1.3426	1.35677	1.4424	1.2422
blue	Lec05265.1	0	0.014825	0	0.150611	0.207237	0.26037	12.9655	13.676	14.0104	3.63656	3.48259	4.19126	6.32965	3.46515	4.23335	2.96991	2.4167	3.48823
blue	Lec05265.1	0.040227	0.033339	0.043323	0.263101	0.234722	0.410164	13.5073	16.8718	17.9673	4.88975	4.65305	4.14225	6.48818	4.67489	3.46509	3.4557	3.04926	3.57825
blue	Lec05248.1	289.027	135.964	235.838	484.939	396.429	356.641	762.349	999.93	1255.7	484.16	279.351	204.021	222.249	93.4091	224.65	288.356	378.565	472.201
blue	Lec05236.1	0.023377	0.016804	0.025547	0.097865	0.198445	0.11068	9.43915	7.99054	9.26308	5.25578	4.57506	4.40339	3.8063	3.14303	3.71699	4.18646	3.74067	4.21077
blue	Lec05209.1	21.5148	23.2191	22.9606	26.6811	27.7739	30.7643	37.8376	37.996	43.2528	31.956	24.1121	19.4002	21.9713	17.6643	20.6237	15.1437	17.4118	16.6194
blue	Lec05207.1	0.780187	0.667611	1.00638	2.65986	2.2106	2.93006	5.4687	6.65672	7.38541	5.64541	4.10667	4.15804	4.33074	3.16329	4.36291	2.79558	1.99928	3.11456
blue	Lec05182.1	0	0	0	0.405237	0.423698	0.585482	15.5136	8.02461	4.43435	28.7202	12.2463	4.85738	0.666815	0.509347	0.72113	1.56049	1.92517	1.23457
blue	Lec05164.1	11.0973	13.0002	11.5165	6.43136	6.95197	8.20431	17.6874	17.0195	18.2765	17.002	14.5125	12.2475	13.62	13.3665	13.0124	13.9008	15.6295	14.0449
blue	Lec05153.1	13.9645	15.7568	16.8974	21.5843	20.7517	22.4715	12.4668	12.378	10.3693	13.4885	14.9667	16.7778	18.9383	18.4323	18.7216	17.1887	19.591	19.6466
blue	Lec05138.1	6.77193	7.83553	6.26446	3.10861	2.99576	2.78214	8.82032	10.7756	12.4783	10.1397	8.96237	8.06301	7.5219	7.26213	8.73922	6.25477	5.71924	5.48684
blue	Lec05119.1	4.63174	6.10297	5.44551	20.2497	31.829	25.2305	82.3914	75.1067	62.5247	35.0494	33.1854	23.9226	16.5023	15.0907	13.8648	1.78555	1.58831	0.371862
blue	Lec05118.1	5.45361	6.3836	5.09096	4.75702	4.83493	5.92438	7.9679	9.78765	9.76079	7.98007	8.59701	8.42429	9.01812	7.9744	8.78902	3.8092	3.96545	4.09472
blue	Lec05110.1	0.163826	0.206481	0.1455	0.255975	0.094434	0.296194	3.84174	3.23277	3.39729	4.81756	3.3679	3.07533	2.52936	2.6559	2.2482	2.00143	2.32553	2.52547
blue	Lec05100.1	6.80221	6.74878	5.81174	5.95506	6.23369	7.56502	15.056	16.2809	17.9685	9.64233	8.69306	7.45608	8.00492	7.61252	8.32918	4.77999	3.57036	2.92565
blue	Lec05076.1	13.8325	13.706	13.4705	11.2375	13.1332	12.6516	28.6786	31.0011	31.5712	22.224	22.7146	22.5657	19.9814	16.0393	20.6644	19.6762	16.9335	20.6285
blue	Lec05067.1	0.956524	0.991641	1.25763	0.073659	0	0.092776	1.81441	2.52012	2.95877	1.80655	1.11723	0.732671	0.791667	0.619087	0.761595	0.768953	1.05838	0.783532
blue	Lec05051.1	1.87348	2.27423	1.85692	2.46926	2.71726	2.84226	0.584149	0.300478	0.677445	0.740428	2.09046	1.42511	2.50714	2.43537	1.93767	3.42737	4.96969	3.58343
blue	Lec05050.1	3.01568	1.81635	2.71826	0.364523	0.187526	0.277724	1.66987	3.69102	6.55397	2.09341	1.4035	1.12496	1.16763	1.75493	2.05439	1.61403	0.767275	2.10287
blue	Lec05038.1	25.338	26.7134	23.4359	21.5489	19.0953	21.0054	37.905	39.7628	34.9952	18.5501	9.18865	7.58638	6.03238	3.91723	6.47056	1.57909	1.1577	0.295901
blue	Lec05029.1	0.08781	0.160346	0.213363	0.296539	0.085608	0.276774	15.668	11.1074	6.28808	6.69013	3.50097	1.41231	3.38281	1.33102	1.49479	5.35384	3.431	4.58036
blue	Lec04959.1	0.381281	0.360655	0.261351	0.275082	0.427019	0.543581	9.79596	11.7807	11.6384	6.8874	4.9827	3.18988	2.13656	0.794413	1.93428	2.69223	2.74534	2.79135
blue	Lec04941.1	2.96406	4.2225	3.32072	0.894726	1.18545	0.985298	11.0133	17.7083	20.3581	7.96938	8.5739	8.40975	9.73634	7.01533	8.87849	4.70477	4.58287	4.45973
blue	Lec04940.1	4.95582	5.97078	5.39938	5.56419	5.53088	6.8803	7.95859	8.83446	7.59975	8.97077	8.44243	7.03417	6.2916	6.1467	8.36159	6.34792	5.65984	7.97648
blue	Lec04912.1	33.6295	37.5999	34.3499	43.8803	44.9195	43.9949	23.4582	25.2454	22.6564	23.8816	32.9817	32.1655	28.1002	30.8909	32.5872	47.7518	47.9833	49.9149
blue	Lec04909.1	8.09806	8.39746	8.38505	5.83231	5.4987	5.85007	23.1832	21.4779	20.2476	14.9425	14.3862	13.9415	19.7687	14.6562	15.7173	11.305	10.9605	12.3417
blue	Lec40204.1	22.0534	22.1012	23.2277	14.2948	16.354	16.2732	25.0131	25.5423	29.3869	24.3404	23.4962	22.5461	20.2835	18.8968	22.254	16.8657	17.3418	18.5221
blue	Lec04877.1	18.7645	22.3503	21.2132	13.2306	14.5387	15.1002	44.4709	51.053	51.6068	37.2823	31.3629	29.2954	32.2521	30.8136	30.2326	23.3973	19.2134	19.6348
blue	Lec04873.1	0.957153	0.551192	0.998035	1.40294	1.42675	0.951663	0.396569	0.308973	0.161002	1.28948	1.46002	0.851415	1.88436	1.67206	1.56063	1.98697	1.39928	1.95066
blue	Lec04860.1	7.60468	11.2366	7.70254	8.73197	7.928	8.62898	18.0176	19.1865	23.5991	16.0841	13.7535	10.147	9.42228	8.79754	10.6893	3.45062	4.93357	4.50495
blue	Lec04837.1	0.4786	0.927964	0.999903	0.60407	1.19798	0.556259	3.69963	3.55626	7.14886	1.26599	1.13408	1.89937	0.844164	0.85494	0.802125	0.420336	0.447252	0
blue	Lec04836.1	18.2759	22.3986	18.7792	5.54637	8.16	8.74885	98.4834	116.675	126.528	70.1852	67.643	65.5898	58.518	62.7437	67.7718	22.7897	23.3438	22.0722
blue	Lec04831.1	0.153398	0.114897	0.154373	0.09051	0.117203	0.078505	3.30152	2.64994	2.54287	2.48999	2.00558	1.31294	1.19579	0.977478	0.857882	1.79487	1.73906	1.37066
blue	Lec04806.1	14.8787	14.8846	14.692	11.6007	11.7727	12.8625	51.3359	52.1157	54.5867	45.3398	24.5881	15.1033	7.31354	8.97213	8.54396	7.39091	5.5616	6.23077
blue	Lec04804.1	10.6087	12.6721	12.9887	21.6706	21.4208	20.2788	70.2077	64.8924	67.5484	81.0099	42.7814	32.117	20.3889	26.5901	24.9613	24.1043	20.6896	26.2314
blue	Lec04800.1	5.75875	5.82168	4.83691	3.4721	4.31454	4.73325	25.0448	17.9206	17.5339	18.9287	11.714	6.70265	3.33246	2.1005	2.30628	5.05585	3.70141	4.37446
blue	Lec04799.1	3.43142	4.44372	3.63104	2.86271	4.12466	4.38068	26.9799	25.5271	21.4675	28.1156	11.9912	7.38005	2.57951	2.64267	2.73779	5.76107	4.28496	4.22871
blue	Lec04761.1	3.47456	3.98975	3.37878	2.53842	2.2339	3.05559	7.61328	8.91107	9.63683	7.21105	4.35925	3.80245	3.36941	3.45362	3.10936	2.80464	2.32578	2.22888
blue	Lec04724.1	0.70166	1.71589	0.943373	0.361162	0.630786	0.824272	3.58168	3.46045	3.37247	6.94142	4.02595	2.0343	0.136849	0.423717	0.216399	3.13091	4.41151	5.14472
blue	Lec40418.1	4.58363	6.00185	4.70345	3.70051	3.49537	5.14665	2.52706	1.74759	1.24684	4.90371	4.19915	4.20892	5.70398	7.27654	4.79605	7.01865	6.03976	5.07224
blue	Lec04694.1	1.75559	2.28628	1.63527	1.00067	1.08291	1.12205	5.42638	6.39498	5.97168	5.7491	3.65514	2.95791	2.69444	2.39952	2.42997	3.6489	2.59873	3.35261
blue	Lec04691.1	0	0	0	0	0.017929	0.035726	76.3541	39.0132	22.0724	4.35588	4.33197	3.2284	0.195844	0.39846	0.600834	0.040375	0	0.091057
blue	Lec04659.1	0.628732	0.585724	0.735759	0.242282	0.573959	0.762182	1.29404	2.00632	1.72993	2.8639	1.32327	1.3396	1.63196	1.20778	1.37104	1.03626	0.953071	1.1881
blue	Lec04654.1	1.91516	2.08862	1.59998	0.402613	0.401955	0.532127	2.20582	1.88562	1.8714	2.29014	1.83309	1.58932	2.13535	1.89221	1.39001	1.49121	1.11899	1.34596
blue	Lec04653.1	2.35754	3.12632	3.1232	4.85645	4.20768	4.47823	12.0175	13.5611	13.075	10.5037	6.78776	6.97684	5.8626	4.72426	5.28316	3.6375	3.81856	4.69972
blue	Lec04651.1	2.87694	3.3629	3.96479	2.05437	1.06389	1.52571	33.5472	25.2147	15.6079	17.9203	13.071	12.9588	12.6482	13.6836	12.2253	9.53157	10.9793	6.90081
blue	Lec04644.1	2.52236	3.19619	3.15643	0.435377	0.932442	0.835206	5.67311	5.34123	5.20684	7.28762	3.41864	2.88088	2.62799	1.88805	1.2627	3.51945	2.59951	2.17376
blue	Lec04614.1	8.21472	9.03696	7.53589	5.63802	7.01357	6.81042	1.75161	1.56904	0.837529	1.8679	3.73715	3.60213	3.34342	3.63902	3.84822	5.09173	4.25772	5.20113
blue	Lec04607.1	5.17284	4.95551	5.54102	5.85857	10.958	8.076	37.6208	41.9539	54.4069	10.8561	8.42373	6.01934	2.61156	1.33165	2.46989	0.055	0.170342	0
blue	Lec04579.1	44.6225	42.9576	43.7939	34.9573	34.4564	39.8611	50.9521	51.2397	52.0934	37.9773	28.6855	26.2429	27.1536	26.8863	26.8142	15.503	15.2863	14.9438
blue	Lec04574.1	22.3075	27.038	23.6661	22.7959	16.9573	21.0935	16.0154	14.2927	16.3727	16.3581	24.2126	30.752	25.9664	20.9526	26.5321	26.8339	28.2925	28.9272
blue	Lec04567.1	6.82916	8.39432	7.21593	6.37835	6.51767	5.82103	11.9021	10.8856	9.62423	7.22114	6.34738	7.88829	8.8135	8.50641	9.79964	4.59936	3.24391	4.50319
blue	Lec24552.1	2.59092	2.97977	2.4647	1.45476	1.42505	1.43188	2.21884	3.98082	2.08371	4.72739	4.35285	2.93128	3.48937	4.08116	3.22279	2.47432	3.20908	2.05141
blue	Lec24544.1	1.98751	3.56323	2.22697	0.676937	1.26405	1.24742	2.47103	3.08393	1.97396	3.07569	2.17501	3.03166	3.61064	3.06397	2.84251	2.72789	1.39628	1.49479
blue	Lec24542.1	1.4419	1.44229	1.33997	1.10444	1.10187	1.24055	4.66386	5.4427	5.18368	4.42567	3.2769	2.34828	2.86001	2.50897	1.99413	2.0121	1.71399	2.06048
blue	Lec24520.1	2.32303	3.26396	2.05094	1.84376	1.85056	2.20929	0.257281	0.096976	0.26421	0.218758	0.861419	1.26222	1.47291	1.35546	1.17885	2.45597	1.18562	0.943561
blue	Lec24519.1	17.5511	20.5142	17.1566	16.0247	16.8688	15.397	10.7885	8.83108	9.1556	10.6534	12.5861	14.4917	14.1463	12.333	13.3779	14.6497	13.8808	12.8523
blue	Lec24518.1	12.6639	14.0074	15.2346	19.4121	24.3623	20.7099	37.931	42.358	43.5039	83.2567	53.2379	57.3216	40.0817	56.0303	54.138	30.5059	24.1227	29.0059
blue	Lec24506.1	12.9145	13.8083	11.2375	13.0187	12.9167	12.8365	25.7017	27.1631	31.9265	17.7639	19.3006	20.7847	18.0386	13.6601	19.4204	13.2747	13.1515	9.4602
blue	Lec24469.1	73.6581	86.8688	80.5988	50.3423	57.4976	59.2971	130.397	136.487	148.23	101.68	87.4271	78.4873	67.5308	70.409	72.7555	82.4484	85.5688	84.2263
blue	Lec24460.1	15.3404	17.3104	13.8479	12.7449	14.1936	13.8122	4.97533	5.48947	4.65994	10.5494	9.3364	9.57912	8.23884	13.7593	10.9547	18.0482	18.166	18.1764
blue	Lec24439.1	22.3419	22.883	23.3743	18.7194	21.3381	17.4182	17.4861	20.0318	18.5672	14.5479	20.9944	20.3561	16.549	19.8158	21.3287	21.7928	22.8969	23.3637
blue	Lec24430.1	11.3834	12.8919	10.9852	12.8539	14.4982	17.011	20.6327	20.1429	18.1256	29.7041	21.8029	17.9313	18.9332	21.8247	18.4413	16.5311	15.2437	16.9737
blue	Lec24427.1	64.0633	66.7898	59.7455	50.3298	60.0408	65.3808	62.8933	81.3585	96.2952	56.6825	33.6544	25.366	24.8096	22.4554	27.3243	8.98038	6.12187	5.47934
blue	Lec24413.1	8.26508	8.70006	10.0655	7.80297	8.49348	8.77097	21.9982	23.8698	26.5376	19.7741	17.6003	17.3297	21.4759	20.718	18.4296	15.0288	12.8875	17.9647
blue	Lec24409.1	24.8753	22.537	21.6226	16.7847	18.5202	19.9369	43.3767	37.0504	40.2741	30.8856	31.2073	35.8591	37.0005	32.2356	35.0707	24.4087	24.6395	25.5315
blue	Lec24405.1	21.2946	17.8743	18.4652	21.6931	18.0654	20.5416	27.591	32.3491	35.4381	17.6192	11.909	13.4734	11.9511	10.0661	11.4505	8.05744	7.59222	8.45944
blue	Lec24402.1	0.322069	0.078093	0.25071	20.0114	17.2455	13.9936	132.114	110.985	138.197	20.6975	9.06571	6.43439	0.997609	0.220252	0.765956	0.251721	0.54978	1.32968
blue	Lec24384.1	2.91938	3.33988	2.86476	2.41813	2.31403	2.20115	3.39458	3.38784	3.57701	3.31414	3.81915	2.99602	2.93246	2.50515	3.08644	3.12981	2.1966	2.35609
blue	Lec24383.1	3.8501	4.27468	3.62876	3.38575	3.76423	3.10556	6.06063	5.98802	6.99554	4.86508	5.0286	5.84556	5.37726	4.72933	5.82931	4.72039	3.08696	4.23458
blue	Lec24381.1	0.580961	0.77222	0.71989	0.226551	0.46908	0.61846	4.03699	4.03706	4.18262	4.91083	1.66189	1.12359	0.528763	0.325718	1.28526	1.82772	0.807031	1.06318
blue	Lec24367.1	0.793082	0.738743	0.694573	0.779687	0.996733	1.67916	4.92274	3.99928	4.33113	1.93619	1.5031	1.41573	1.52256	0.759729	0.997163	1.25297	0.656314	0.641927
blue	Lec24332.1	12.3494	16.9989	13.7472	9.57288	9.71149	10.7885	34.596	39.726	58.6361	13.3435	16.1767	17.3041	11.4613	10.9056	12.4772	9.10399	7.56682	7.31104
blue	Lec24324.1	0.936325	1.71349	0.637866	19.3224	26.0886	26.8754	238.286	140.293	106.996	143.927	125.643	94.5948	34.7872	27.4064	26.2834	16.918	38.2629	77.9911
blue	Lec18646.1	0.844096	1.11603	0.764287	0.954323	0.809304	1.11922	1.95315	1.71481	1.74149	1.52308	1.60478	0.907617	1.17973	0.985449	0.883631	0.715745	0.423952	0.628896
blue	Lec24225.1	19.4919	22.7322	23.1157	18.0862	20.6623	19.093	8.70841	8.62524	6.8087	6.30713	12.1019	12.8119	16.9673	11.945	12.4871	21.0696	20.8219	24.0673
blue	Lec24187.1	14.2432	10.1784	12.8476	10.3998	7.14928	8.17559	12.6068	13.7993	16.5627	8.07293	8.03327	6.57336	7.91942	5.44791	6.69788	5.32978	3.87362	4.56369
blue	Lec32065.1	3.10132	3.32225	3.5206	0.937256	0.908539	1.3825	15.4482	15.2248	20.3349	12.1243	11.268	9.88922	7.87116	5.46884	9.25885	3.54062	2.0575	2.65808
blue	Lec24165.1	17.9607	18.8672	17.9299	15.1329	13.544	14.4863	25.2062	27.6721	25.516	32.6642	25.6141	25.644	26.1919	22.7066	25.7073	21.3116	22.2951	18.7793
blue	Lec24157.1	113.6	91.9457	87.8471	100.396	86.1734	86.7367	124.478	109.914	120.243	97.724	83.3693	89.6526	78.117	64.6494	72.2145	78.3375	65.6853	70.6348
blue	Lec24139.1	0.952781	1.27308	1.44204	1.87743	2.92181	2.28285	5.46951	2.86062	2.52349	2.43632	1.57769	1.0612	0.325331	0.245367	0.341654	0.285937	0.807229	0.319128
blue	Lec24138.1	819.139	751.423	819.206	940.586	1005.75	927.111	1768.75	1671.86	1890.61	1712.86	1258.28	918.977	706.69	778.662	746.31	870.737	850.676	708.954
blue	Lec24123.1	0.757419	0.285531	0.378842	0.315381	0.413626	0.536399	10.9687	8.49295	9.10082	7.23841	4.10537	3.18913	2.32016	2.81367	3.11305	1.36813	1.33483	1.47777
blue	Lec24121.1	2.91255	3.75585	3.1506	5.7457	4.25565	4.42723	10.7073	10.6733	9.26661	8.94566	4.42208	4.02088	3.8976	2.57274	3.51113	1.69375	1.63379	1.9571
blue	Lec24116.1	27.0635	35.4516	33.1077	27.5367	37.5788	31.0675	12.116	13.7541	15.0374	10.0532	18.4148	18.7082	21.3027	19.5324	21.2113	31.2258	38.8807	30.7377
blue	Lec24105.1	70.2058	67.7636	64.1651	40.0552	41.5919	42.1124	90.2156	93.7375	88.2615	78.0417	74.284	73.0245	68.675	82.3649	72.1663	50.7716	54.6346	47.6624
blue	Lec24097.1	3.59066	4.72135	6.85928	9.34619	14.6971	13.524	103.961	75.2028	57.2365	44.9851	55.4795	73.2999	5.12267	2.02714	9.34751	4.61335	1.09021	1.27125
blue	Lec24096.1	7.18791	8.03693	7.12108	5.01039	4.85294	5.5826	6.24625	9.72834	11.6216	6.31691	7.82451	7.09158	8.46166	7.27486	8.91217	5.06991	4.31563	6.2557
blue	Lec24094.1	11.9926	11.2781	10.8703	11.388	9.89007	12.7866	10.0357	8.15656	7.37178	8.2027	10.3471	11.3279	10.9631	11.6136	12.0697	12.5414	12.068	13.5864
blue	Lec24088.1	13.8508	16.007	14.9023	13.1263	15.5456	13.8583	17.0543	20.6041	22.1131	16.0258	15.1413	14.0083	12.5026	10.7717	13.8319	11.2738	11.0373	12.63
blue	Lec24084.1	0	0	0	0	0.196076	0.081202	2.14482	2.38187	1.36277	2.7805	1.55164	1.70967	1.61878	2.38267	1.21521	1.34004	0.844717	1.67912
blue	Lec24083.1	0	0.044856	0.053408	0.027742	0.047187	0	2.95629	2.76178	1.68097	3.49763	1.25683	1.36739	1.92796	1.64087	1.03701	2.23414	1.64985	1.39954
blue	Lec24082.1	2.55668	1.72044	2.45228	2.8364	4.85064	3.14115	7.52822	13.5657	11.0381	7.97336	4.38561	2.61827	6.7193	5.25544	3.04842	1.84165	1.03713	0.552973
blue	Lec24081.1	12.9194	7.63625	10.5134	8.70967	8.30178	7.41916	17.4145	20.0605	21.3114	12.6572	10.8218	11.6119	16.2365	9.44032	12.7236	4.70126	3.10736	4.13979
blue	Lec24055.1	34.604	35.9034	36.5007	18.9017	19.5795	20.6533	90.4137	67.5789	47.7584	37.4423	22.7419	14.1392	12.0735	8.85453	10.5296	11.8214	12.5422	22.1349
blue	Lec24041.1	1.78549	2.045	1.46374	15.2302	16.1722	16.1773	52.1275	51.2523	51.8663	48.4202	32.8158	21.9938	16.4213	15.0193	13.4071	2.73436	1.77902	1.51302
blue	Lec24035.1	2.74731	2.88924	3.49695	2.13818	1.81548	2.13325	6.86538	8.6691	10.4366	7.87599	6.59711	4.42469	3.94675	4.57965	4.67705	4.76014	3.70316	4.50776
blue	Lec48238.1	2.24169	2.33604	2.98171	2.69537	1.78485	2.19371	6.83735	6.64723	6.31017	5.12109	3.36784	2.54645	3.05963	2.23273	1.86597	3.654	2.17541	2.38615
blue	Lec48254.1	4.67208	4.35759	3.38982	2.81875	2.84954	2.61321	1.27092	1.5069	1.42963	2.09497	2.9888	3.52088	3.51889	4.41541	3.34667	2.38598	2.26834	3.00564
blue	Lec24015.1	0.246234	0.613428	0.430555	1.11044	0.555416	0.991871	8.52184	8.87677	6.71387	5.21514	3.72604	2.22144	1.66352	1.20901	1.27149	0.071821	0.097502	0
blue	Lec24007.1	8.78608	10.6593	8.98258	17.148	16.3185	18.4247	36.4998	31.9454	32.1871	23.3171	21.5075	18.283	34.0508	26.2628	24.9281	19.8513	15.4721	15.5265
blue	Lec24003.1	7.85426	9.74044	7.8159	3.09635	3.30374	3.85279	10.4938	12.2029	11.8279	11.5975	9.01617	8.77524	9.9384	6.67216	9.02553	8.63555	6.02942	7.26834
blue	Lec24002.1	6.34197	6.9226	8.67793	2.46376	2.738	2.35147	15.9235	20.0406	22.2127	7.83157	5.22324	3.59971	2.2944	1.52396	1.61795	7.26099	2.58278	2.34361
blue	Lec24001.1	0.593307	1.24282	0.711992	0.481701	0.721096	0.587811	6.49931	6.55652	5.77903	2.77386	2.48742	2.12169	1.19488	1.16617	1.24955	0.661089	0.497467	0.737174
blue	Lec23991.1	71.0285	73.3411	74.5701	94.524	99.7344	106.273	126.519	129.373	140.361	106.247	114.428	108.235	115.628	115.615	114.881	101.548	117.859	111.908
blue	Lec23988.1	9.20435	8.75206	9.28426	12.7408	11.4475	13.0424	26.3916	24.2549	21.7846	25.8015	18.5929	15.2954	17.9366	12.7642	13.2637	10.1871	10.4497	10.6559
blue	Lec23968.1	1.73665	1.3973	1.53704	1.08006	0.81795	1.0347	2.41741	2.87314	5.4866	0.837215	0.661862	0.567049	0.720293	0.518354	0.487485	0.787878	0.535169	0.792175
blue	Lec31883.1	17.9415	20.6723	14.8828	19.0848	21.1433	19.1403	5.17822	5.10906	5.1915	7.92508	19.8405	22.3168	25.1061	22.7672	26.013	20.35	20.8659	20.7137
blue	Lec23890.1	1.16256	1.19793	1.44625	1.83708	2.29137	2.31961	4.7784	7.58005	7.67242	8.7034	7.27575	5.23198	3.1595	3.39413	6.11437	2.48541	1.90803	1.8764
blue	Lec31827.1	1.05799	1.40962	1.14192	1.45558	1.48521	1.53615	13.1803	11.9901	8.56559	12.3794	7.24627	5.19566	6.88264	6.29788	4.24522	4.87313	4.04751	3.60203
blue	Lec23859.1	8.45687	7.74946	7.35016	4.67954	4.72866	4.34669	7.58963	9.82711	12.2129	5.29299	4.8543	4.56485	4.817	3.94138	4.33425	2.29866	1.07134	1.96559
blue	Lec23821.1	1.40811	1.14108	1.09345	0.530744	0.658347	0.724392	3.5254	4.32854	4.15097	3.27757	2.43175	2.57969	2.6845	2.04858	2.40846	2.19599	1.58891	1.88663
blue	Lec23820.1	3.25043	4.11767	3.1688	4.6464	4.66665	4.83991	6.77064	5.18977	6.20619	4.044	3.90888	3.62589	3.35745	2.47691	3.26139	2.40861	1.82908	1.52493
blue	Lec31779.1	4.4494	5.42514	4.36397	3.24227	3.61858	5.30817	11.7042	16.78	18.592	17.9454	12.6022	10.4869	8.53602	8.63443	11.787	5.7461	5.21857	6.43201
blue	Lec23812.1	4.25818	4.6314	4.81097	6.47974	5.10127	5.81484	7.94018	12.1347	15.0237	5.96612	7.97662	7.13283	5.28451	6.36478	6.42648	5.31021	4.86096	3.57137
blue	Lec23778.1	11.488	11.8443	11.0191	10.3447	12.253	11.8333	177.098	148.026	126.091	99.7699	66.1192	54.8924	49.0769	52.9828	49.1768	24.8995	23.1456	18.2522
blue	Lec23769.1	0.120418	0.245622	0.312663	0.567408	0.994752	0.342723	66.0272	80.1567	75.8016	33.0662	18.4959	16.1641	12.9893	12.5422	14.1679	33.4179	23.6778	18.1077
blue	Lec23755.1	7.1036	6.7038	6.35658	4.12103	4.62169	5.2686	25.0037	27.1018	24.6558	28.9904	16.2211	15.5629	17.7694	17.0538	16.5522	12.644	11.556	12.0945
blue	Lec23751.1	112.324	112.437	125.259	184.511	172.209	169.384	9.05629	11.5849	12.3001	22.0863	124.186	153.425	276.491	211.345	219.393	190.674	244.165	207.776
blue	Lec23736.1	32.8925	28.9532	28.9321	30.5411	28.6776	31.1641	31.4551	37.5003	44.3834	38.4532	30.6596	34.3659	31.3456	24.7425	24.4908	20.9297	13.4688	16.6549
blue	Lec23732.1	7.69631	10.8006	9.26063	8.95988	10.0322	11.7683	22.3185	25.5006	28.6998	20.0558	13.0997	10.749	9.6026	8.50768	8.64935	7.1282	7.15349	8.29034
blue	Lec23723.1	17.0485	22.0189	17.0232	7.76056	7.06247	9.63684	26.6663	28.04	25.6982	21.2294	19.4504	12.6405	10.5504	8.26418	7.09704	12.7607	12.7831	7.97419
blue	Lec32396.1	1.02293	0.639689	0.94985	1.15735	0.966113	1.42078	2.10356	1.42078	2.13687	2.36749	1.1588	0.899853	1.18681	1.09473	1.0357	1.00801	0.779911	0.823057
blue	Lec23717.1	3.46828	3.78506	4.30606	4.40285	6.40954	4.67343	1.68443	3.41869	2.73528	4.18421	5.99814	6.92083	7.39222	8.33698	7.29983	8.42378	7.45702	11.3857
blue	Lec23695.1	1.71932	1.67336	1.60423	0.435527	0.450542	0.491399	8.05631	8.5445	8.86326	5.78602	2.91273	1.98308	0.812385	0.404642	1.43075	0.631684	0.86512	1.13316
blue	Lec23691.1	22.2804	23.1565	24.087	16.9171	14.8138	17.4475	23.1227	26.8745	32.1333	23.8006	24.8059	22.9009	25.0934	25.0085	25.4174	15.5292	15.0445	16.5582
blue	Lec23651.1	2.58297	3.84971	2.88434	3.75637	5.38791	5.13983	7.9853	7.77071	6.18635	1.40981	2.85507	3.39698	2.57564	2.61666	3.50026	0.796135	0.826288	0.655219
blue	Lec23621.1	0	0	0	2.59162	2.19073	2.27368	11.3999	13.1832	16.29	9.15	5.98207	5.9809	2.74189	1.92101	3.3938	1.78354	2.14427	3.92247
blue	Lec23596.1	0.219979	0.112907	0.180361	0.223846	0.343753	0.301178	6.34571	6.40395	5.51559	3.13942	3.7367	3.87296	4.95888	4.15382	3.81575	3.87222	2.64801	2.89553
blue	Lec23593.1	9.94144	9.41265	10.2011	9.28741	10.4049	9.34648	21.9791	23.4855	25.5202	17.8683	9.7256	9.19792	7.81497	6.0072	8.68697	4.40338	3.14207	2.4401
blue	Lec23582.1	2.96277	5.00896	4.72102	5.29974	6.81998	6.23911	10.9472	14.7199	16.385	8.75198	7.33401	4.91324	6.34366	5.36765	4.46891	2.36448	2.47752	2.50341
blue	Lec23579.1	11.8996	10.6127	10.5046	5.14492	7.36832	4.87317	22.4637	34.4596	34.0623	4.69962	5.78249	5.83373	5.10346	2.74085	3.23548	4.91738	1.32246	4.3673
blue	Lec23576.1	33.806	28.9994	29.1943	37.6062	35.3718	36.231	24.3681	23.9845	24.4526	27.4421	35.1155	42.4962	39.842	43.1173	42.7847	47.7601	50.3058	47.6085
blue	Lec23556.1	1.60596	1.73155	1.66203	2.74208	3.0892	3.0099	8.00583	8.93196	7.61031	5.66227	5.20256	4.92431	6.18428	4.75636	5.16808	4.18189	3.79934	3.72385
blue	Lec23545.1	4.55919	3.90464	3.39652	2.33603	2.33311	2.1472	19.0137	18.5405	17.9421	9.89898	9.19776	8.99115	9.27901	4.86886	7.92496	1.98756	2.77374	1.57921
blue	Lec23497.1	15.2484	16.1595	15.733	29.7853	31.1044	26.7373	75.0929	59.6241	57.1219	37.6648	21.7525	16.9513	17.6614	12.6892	13.5044	8.97998	8.67347	9.19527
blue	Lec23459.1	107.488	107.266	114.206	85.5297	65.672	69.3118	25.1264	21.0083	16.7955	15.6943	28.1268	29.5031	54.7564	38.6466	40.016	34.4983	43.4553	44.4656
blue	Lec23450.1	21.7532	23.7517	24.6401	20.0817	16.6644	22.3886	25.3408	28.6028	29.1878	19.5817	20.6297	19.3622	22.2487	23.2398	21.5845	17.9817	17.9106	16.9054
blue	Lec23444.1	11.6118	12.369	11.5817	13.1503	13.7406	14.4277	35.6276	34.0164	32.6931	27.6147	24.4565	22.1755	22.9303	21.6179	25.2634	14.1696	11.6664	12.8523
blue	Lec23351.1	9.91001	13.4812	10.4434	13.4928	15.4241	15.3923	20.2759	24.8982	25.7833	23.7911	21.6148	21.9759	20.0921	18.4339	22.06	14.4258	15.6186	19.173
blue	Lec31411.1	20.557	21.7422	21.7388	25.5224	28.9625	26.7206	38.9468	39.9496	38.8183	27.8476	19.6149	16.1975	12.51	13.2507	14.0129	16.0323	16.3933	14.784
blue	Lec23297.1	16.4112	18.0569	18.8327	16.8989	15.7166	17.0645	37.8833	41.8678	40.9042	36.0254	25.8574	22.8296	22.6214	23.8683	22.5325	15.5249	14.4041	17.7933
blue	Lec23291.1	2.0334	2.76483	2.45169	2.0194	2.5433	2.22601	45.9134	47.8542	50.7907	17.4702	9.76606	5.86066	5.49738	3.16103	4.28745	8.71398	5.65556	7.1375
blue	Lec23229.1	14.1656	18.2457	16.8562	11.7798	11.926	13.9726	18.1841	19.0919	20.4351	15.1228	10.1558	8.91589	9.0845	8.83185	8.00896	7.49665	5.36144	5.50264
blue	Lec23223.1	9.19833	12.2804	5.64105	10.3652	16.4371	8.84305	1.78493	1.93891	1.29221	4.38778	7.26657	6.47093	9.72647	7.90405	7.22346	6.31695	7.64599	11.2543
blue	Lec23222.1	17.5855	18.4858	14.4792	13.5738	14.1494	13.0575	6.42231	5.70731	5.57811	6.00746	7.60055	8.58709	7.90334	7.85139	8.91237	13.6814	12.0849	10.3787
blue	Lec23214.1	8.85897	9.05904	9.18219	20.845	19.3797	23.1648	4.79339	5.16385	4.6608	6.5797	8.15736	7.46778	9.7075	6.41158	9.42141	16.6407	16.2667	19.5302
blue	Lec23193.1	11.7096	11.6289	11.0784	13.3798	12.1479	12.8555	9.54778	9.53711	8.90334	9.41042	9.23836	10.1658	11.5876	11.1082	9.83489	12.3767	12.2518	12.1676
blue	Lec23168.1	3.02652	2.69385	2.71467	0.468564	0.803427	0.638658	5.83354	5.22234	4.47389	4.69179	2.15086	2.19216	2.28538	1.678	1.81331	1.77657	1.31941	1.09649
blue	Lec23168.1	3.59084	2.95108	2.33911	0.720001	0.768797	0.851156	7.24864	6.17803	6.95538	5.33064	2.17589	1.92795	1.86092	1.29091	1.3557	1.70744	1.21543	1.01111
blue	Lec23168.1	3.52829	3.4842	2.62591	0.874947	0.840048	1.05369	7.30009	7.60219	7.04565	5.20395	2.27209	1.92505	1.66595	1.46957	1.64205	1.56037	1.25053	1.16808
blue	Lec23118.1	0.68784	0.704658	0.739065	0.738178	0.610667	0.695228	2.93172	2.74546	2.58968	2.94732	1.75417	1.60935	1.29404	1.46159	1.14266	1.54482	1.18131	1.14764
blue	Lec23118.1	0.600078	0.582202	0.535228	0.756358	0.508832	0.676136	2.74128	2.87345	3.52655	4.07655	3.25751	3.33968	2.86627	3.02923	2.66513	2.75016	2.18113	2.09791
blue	Lec23114.1	7.55972	7.84674	7.56337	6.5921	6.92272	8.18568	23.9718	23.4913	26.9075	18.8032	12.3779	11.6776	12.1185	9.30574	9.45909	10.7064	9.31086	10.8094
blue	Lec23083.1	2.59631	3.07127	2.91484	5.63467	7.28092	6.58482	35.243	35.9994	48.7198	21.3941	14.0934	18.8875	11.5486	17.6846	12.6435	27.4046	23.0094	26.6001
blue	Lec23019.1	21.0857	20.0547	19.9874	13.7946	19.7448	19.9215	3.22938	3.44617	2.58406	8.09592	11.8802	15.3585	9.9806	17.7026	13.5435	18.3394	17.33	14.8237
blue	Lec23018.1	6.3747	4.13065	5.23717	0.886165	1.16025	1.2081	33.7412	35.0914	34.3731	21.0505	15.3662	15.7079	21.6004	17.3213	17.904	10.5648	8.74453	11.8984
blue	Lec23006.1	23.1	24.8327	24.7789	28.9858	26.5089	24.8112	17.5009	20.0974	15.6134	20.9549	32.786	29.1002	32.3736	34.7754	37.1645	34.1636	34.0831	32.0079
blue	Lec22964.1	15.2206	15.184	14.3072	11.8903	12.3685	12.2872	16.3178	15.8264	16.6706	15.5771	14.4111	14.0989	15.6706	14.5399	15.6365	12.9008	13.1194	14.3302
blue	Lec22962.1	0.91357	0.816031	1.08283	1.17253	2.54153	2.70486	6.10328	4.63982	4.06472	1.04468	0.950784	1.22707	0.442032	0.327275	0.82279	0.189942	0	0.325888
blue	Lec31143.1	1.15926	2.24032	1.43037	0.633062	0.812356	0.955616	3.53035	3.75845	2.76885	3.87214	2.72908	2.77304	3.57849	3.50256	2.38555	3.86756	2.55693	3.03939
blue	Lec22955.1	2.65494	3.33778	2.6698	3.04261	3.4945	2.68066	27.5418	24.8746	27.5488	20.8267	14.0537	11.4983	17.0905	7.5649	14.1384	16.4485	12.6195	12.3421
blue	Lec22953.1	3.22839	2.84816	2.65087	5.07264	6.45938	5.84693	38.3189	39.5012	36.6005	48.7759	38.5165	33.7687	43.5062	33.9586	30.7296	24.0205	28.8918	26.2478
blue	Lec22908.1	6.99645	8.80331	7.27588	5.8906	5.38716	7.32991	10.448	10.2877	10.233	10.5289	9.70004	10.138	9.76357	8.75202	7.70761	6.65017	4.75911	4.72779
blue	Lec22896.1	0.527535	0.869307	0.305611	1.34805	1.25852	1.11329	0.429181	0	0.179883	0.660082	2.30606	3.89539	2.89163	3.69232	4.11998	3.21017	4.32353	2.90996
blue	Lec22890.1	1.29932	1.44485	1.28495	2.16204	2.50939	2.15253	3.67148	3.39331	3.57741	5.25795	2.72067	1.96335	2.90511	1.77234	2.35006	1.69755	2.1595	2.93387
blue	Lec22883.1	17.8394	19.0903	18.0042	17.7435	19.9142	21.8478	48.5401	61.3851	64.8284	43.1869	34.1881	35.7783	34.4759	38.0724	40.2599	21.7404	24.7412	27.2279
blue	Lec22863.1	3.14729	3.29107	3.33578	2.15489	0.904966	1.6309	17.9668	16.7701	16.1851	18.3992	11.4619	10.4033	7.77459	3.40947	6.27148	4.75306	2.73257	3.01151
blue	Lec22862.1	17.934	20.5286	19.2987	12.8221	13.57	13.902	46.8255	42.6606	31.0057	28.344	20.4169	16.9063	9.51111	10.2587	13.1966	10.4849	8.23171	8.34392
blue	Lec22853.1	1.17332	1.94138	1.74664	0.857805	1.20833	0.974894	3.5048	4.61802	4.97097	1.27273	1.08987	0.803217	0.615835	0.541886	0.518692	0.409379	0.235606	0.248701
blue	Lec22838.1	2.9191	3.742	2.39178	1.78607	1.4761	1.64677	8.33354	5.32817	7.14965	3.83818	1.54191	2.21152	0.735648	0.664699	0.773017	0.370454	0.214494	1.4006
blue	Lec22818.1	15.1164	16.4544	15.5509	7.6856	8.09068	10.5424	41.8816	40.3633	42.7484	33.793	23.316	17.6629	20.0426	18.1647	20.0053	13.5218	11.1741	10.8479
blue	Lec22813.1	23.2751	23.5428	22.4978	28.5933	25.6215	26.6422	35.4313	36.7908	37.9805	34.7274	33.422	32.3582	34.7893	37.6935	34.4149	27.6614	30.1519	34.0827
blue	Lec22809.1	80.6686	86.4731	83.7946	29.492	30.5286	33.1095	176.754	220.678	259.954	79.6551	78.8336	82.4153	94.8964	101.929	97.1514	50.7557	48.0271	38.4517
blue	Lec22807.1	0.796715	0.386534	0.436463	1.01842	0.734617	0.978332	70.3027	54.5939	50.4414	29.8318	14.9908	8.08574	5.71477	4.07863	4.72669	2.65497	1.16524	1.40852
blue	Lec22805.1	27.2546	26.3702	26.9609	25.1638	24.263	26.117	62.1212	64.0675	63.5661	54.195	51.2077	42.6531	50.959	36.9417	43.9065	41.9282	35.6118	47.9798
blue	Lec22793.1	12.2475	11.9649	11.9034	14.0183	14.0119	14.9842	29.5308	35.3556	42.3917	27.848	23.6488	24.4559	21.5746	16.5792	23.6487	15.589	14.9963	15.3445
blue	Lec22791.1	1.58142	1.15452	1.32166	0.580638	0.712639	0.75018	4.9388	4.3548	4.34774	2.90475	2.15426	2.82939	2.0159	2.03782	1.64806	2.05577	1.11766	1.83177
blue	Lec22786.1	0.416264	0.43125	0.577385	0.465183	0.356895	0.322441	1.9813	1.99947	1.32591	2.90533	1.19365	0.990354	1.66588	1.11474	0.791565	1.01345	0.370384	0.6846
blue	Lec22775.1	12.5365	14.5541	12.628	8.97096	9.76243	8.96764	6.52767	6.39	5.43399	6.13631	7.68325	8.5324	7.78764	7.80061	7.57328	10.4878	9.37859	9.19065
blue	Lec22767.1	31.8936	34.1052	34.3068	36.3411	36.1349	33.2437	51.0156	45.503	50.3422	49.9484	33.9367	26.4741	24.7166	24.2514	22.7998	25.5165	25.8675	26.6624
blue	Lec22762.1	1.04251	0.903028	0.572602	0.525743	0.716526	0.817067	7.3701	6.90154	8.09189	2.39513	2.23017	1.92676	2.53164	1.23518	1.42799	0.576243	0.358748	0.560736
blue	Lec30917.1	9.46723	4.38416	9.57227	7.46227	9.61594	7.59016	6.31402	6.0643	5.45513	5.22236	7.29475	6.67989	10.2044	6.67844	7.9677	6.71397	8.16479	6.55392
blue	Lec22734.1	4.68912	5.87472	4.78695	3.56738	3.24093	3.80026	12.6659	11.5285	13.1436	8.53314	6.72206	6.57231	6.28954	6.1143	5.64334	8.68541	4.66234	9.3891
blue	Lec22729.1	15.1938	14.1358	15.3571	16.1628	18.5589	15.0162	23.075	20.8986	21.4964	22.2105	19.1879	20.7621	20.0228	18.8369	19.7982	17.4512	20.9517	21.9666
blue	Lec22725.1	32.8189	31.0675	31.5856	20.4712	20.6942	19.7261	33.7437	36.2654	36.6874	35.5186	33.0066	30.7288	28.5788	33.6635	29.9882	30.9707	27.0354	26.0857
blue	Lec22723.1	135.622	138.268	134.436	162.668	158.856	164.205	277.702	275.375	317.63	205.397	119.18	99.3613	87.0631	83.1326	83.8403	67.0693	74.3775	89.0438
blue	Lec22713.1	5.99429	6.50332	5.92179	4.86011	4.49236	4.28172	5.93718	8.32026	8.07299	5.08612	4.87036	6.01491	4.76984	4.20158	5.3718	3.4028	3.25922	3.50631
blue	Lec22700.1	1.93387	2.27604	2.50732	5.31685	3.94853	4.70877	12.7693	11.7984	13.2242	9.70767	8.87678	9.04359	7.85211	7.00875	9.24816	7.23491	6.2319	7.25352
blue	Lec22698.1	3.33558	3.19503	3.45863	4.52329	4.64268	5.43374	18.4554	24.5113	26.7682	14.2068	17.9463	18.559	18.1332	18.0226	20.5319	15.3462	13.862	17.837
blue	Lec22697.1	15.643	15.3736	15.0942	20.7643	20.8878	18.8384	40.3065	44.0956	41.8993	33.061	26.1242	22.7273	16.8535	17.6364	21.0594	13.3349	11.1724	10.4974
blue	Lec22643.1	8.79031	8.21669	7.83618	3.34085	3.65481	3.55614	9.97936	10.8527	11.0482	9.74415	8.6992	8.06568	8.18887	5.8622	6.28877	4.82188	4.47446	6.03675
blue	Lec22641.1	1.7824	1.90554	1.98132	3.53915	4.38062	3.77385	6.1002	8.37893	8.74944	7.73777	5.50469	5.93189	7.59987	6.09808	5.48202	5.00389	4.53702	6.03516
blue	Lec22625.1	769.835	740.694	790.369	675.869	559.52	634.99	748.77	893.003	1124.82	381.831	447.65	440.777	588.475	523.057	526.48	376.99	271.001	235.057
blue	Lec22601.1	1.40591	1.24097	1.11162	0.10924	0.181822	0.157631	32.9966	35.5497	37.7566	43.0607	27.5914	25.7755	13.4327	20.5927	18.8577	20.6217	17.2363	21.5988
blue	Lec22589.1	0.268349	0.28048	0.284419	6.01165	7.15101	9.14847	13.2756	12.944	10.5027	20.1331	8.60049	4.97356	6.07834	7.20668	4.83779	3.1831	4.44681	4.0313
blue	Lec22489.1	0.329079	0.300548	0.124193	0.227184	0.343072	0.20681	2.73018	2.676	2.62335	2.82107	1.94638	2.04462	1.39036	1.904	1.74171	1.64027	1.79739	1.72115
blue	Lec22480.1	0.622473	0.251462	0.194791	3.73299	7.80126	3.23165	10.2706	14.2614	15.0044	24.9438	12.1736	6.66842	1.95301	2.39185	2.25674	2.1754	0.889412	1.22629
blue	Lec22451.1	10.9001	11.0996	11.4241	12.6421	12.0073	14.5009	29.5403	30.3914	30.9024	27.9504	17.8654	15.517	16.7319	13.2105	12.73	12.7847	10.9598	10.6331
blue	Lec22442.1	0.528233	0.740776	0.451079	0.32732	0.578777	0.52522	1.25008	1.91823	2.42646	1.33192	0.930964	1.28013	1.15362	1.18639	1.24674	1.48837	1.24938	1.11362
blue	Lec22423.1	0.952227	0.988604	0.781251	0.22428	0.36634	0.414315	2.57732	2.4238	2.7863	1.91137	1.82106	1.4363	1.27374	1.01093	0.962021	0.952989	0.813648	1.3752
blue	Lec22417.1	5.94927	6.49501	6.79893	2.90236	2.57258	2.59501	40.6081	34.1165	32.1229	32.7955	20.7838	16.7649	13.3814	11.6919	11.7655	12.7728	8.72709	9.67794
blue	Lec22408.1	29.9258	27.5561	21.903	15.3019	18.7476	22.7524	24.6697	22.9896	25.5907	32.6377	27.1454	23.8698	28.4946	27.3097	23.3604	26.5124	21.6527	21.4516
blue	Lec22385.1	5.89243	6.30219	5.97026	4.45933	3.77239	4.68991	27.1847	24.32	24.46	29.2249	19.9578	15.8263	17.8678	13.7086	14.296	13.6506	10.2267	11.4896
blue	Lec22369.1	3.225	4.15841	3.34739	3.58097	4.54947	5.57924	7.35016	6.78591	4.67544	5.81506	4.71684	3.8291	6.79404	6.33877	4.32063	4.08428	3.34719	3.54796
blue	Lec22346.1	9.09171	9.60587	8.66693	11.0304	11.6234	13.9366	21.2556	23.6106	23.7271	22.6287	16.8034	12.4625	10.8866	10.4563	10.3362	9.44056	8.3858	8.68475
blue	Lec22341.1	5.8386	7.68168	5.6036	4.7668	8.29811	7.07345	41.0196	52.3541	53.0548	23.3983	30.218	28.3695	31.3112	30.2905	34.0486	13.6774	10.955	7.80811
blue	Lec22340.1	4.2181	4.48365	3.5551	4.22851	4.27118	5.07609	5.84822	5.74874	5.89401	7.8084	5.55044	4.73376	4.62387	4.63891	4.64657	4.29724	3.0579	3.91321
blue	Lec22313.1	7.92917	9.46411	8.583	7.08608	7.86758	8.2489	19.763	20.879	21.0561	11.7763	6.74415	4.68048	3.61539	3.3289	4.3098	5.28168	3.78057	4.34677
blue	Lec22306.1	62.0261	59.0232	58.4907	52.5096	46.7582	52.0697	136.458	157.299	171.745	80.587	84.3188	88.0105	97.4437	68.6905	87.5221	29.6108	26.7695	30.5828
blue	Lec22305.1	136.796	155.403	147.33	127.276	130.178	145.459	241.161	252.005	301.177	190.813	161.987	167.101	137.661	98.394	152.467	90.5561	72.3729	73.4119
blue	Lec22301.1	39.4905	34.5712	39.2484	49.0147	45.7299	44.7244	31.8864	28.2342	23.1296	25.31	31.0554	36.5342	35.5017	37.0189	40.3591	35.4384	35.5308	38.0017
blue	Lec22285.1	0.628337	0.504589	0.417284	0.162373	0.311999	0.328559	4.11637	3.89617	3.03121	4.11752	1.98334	1.60745	1.39511	1.26435	1.20612	1.54632	1.1307	1.25223
blue	Lec22240.1	3.72721	5.46159	3.58417	3.88146	2.50739	5.49195	14.1137	12.7133	8.45345	9.49327	10.6946	8.08511	5.74564	7.25783	8.20469	6.84102	5.10096	5.6615
blue	Lec22228.1	435.528	452.379	486.188	652.654	737.424	724.438	253.724	216.664	163.948	197.457	255.225	267.665	161.888	311.136	280.998	809.651	931.295	730.741
blue	Lec22221.1	2.85004	1.78641	2.15919	6.48824	7.08137	8.31015	27.3708	29.4872	28.8558	16.857	17.5421	16.8849	19.6552	16.9586	16.6329	8.6389	9.5714	7.37376
blue	Lec22220.1	1.02253	0.989971	1.14096	0.597264	0.721296	1.15885	2.92743	3.35561	2.60275	2.63088	2.10737	2.35419	1.60703	2.04467	2.05088	1.88843	1.68337	1.32525
blue	Lec22199.1	4.59169	5.48888	3.29453	6.38178	5.45899	8.16559	14.1799	19.6316	24.2025	19.3777	17.5493	16.3131	14.1535	13.2405	14.338	15.1873	13.2176	10.2942
blue	Lec30576.1	17.9644	21.8923	18.3414	17.2414	15.1549	17.796	30.3487	27.8018	22.7279	27.6718	22.7462	17.8519	22.4119	18.7293	17.4492	18.5406	17.1412	15.7541
blue	Lec22179.1	35.6589	30.5054	29.7107	34.2412	30.1622	30.3707	41.0844	46.4672	45.1893	39.3783	36.2408	40.9955	34.2716	33.6978	36.6233	30.0432	26.7981	25.72
blue	Lec22175.1	15.0823	16.2585	15.0494	30.2662	29.2449	30.7269	45.2898	47.5035	40.1695	24.5562	26.9725	24.6291	34.5332	24.1242	24.6057	9.76568	8.32891	16.8945
blue	Lec22152.1	0	0	0	0.52429	0.389282	0.434338	3.07199	4.74972	3.80308	2.75944	1.10502	0.384887	0.442569	0.657601	0.277382	0.939839	0.798781	0.541167
blue	Lec22076.1	12.8253	12.5318	14.3097	19.186	23.6408	19.7219	4.21073	2.95464	1.46336	3.01228	10.5916	13.6536	14.5025	15.9956	13.2578	7.70263	4.43235	6.77382
blue	Lec22055.1	1.42915	1.85193	1.42078	1.93681	1.59833	1.52431	5.96031	6.30957	5.88617	4.74814	2.53064	2.11092	2.19866	1.87912	1.8912	1.47521	1.97986	1.77948
blue	Lec22053.1	4.95124	3.79508	4.1391	1.83684	2.94297	2.54092	6.34735	5.03353	4.97648	2.51663	2.21114	1.75215	1.78491	1.03177	0.998606	0.876574	0.38845	0.650878
blue	Lec22042.1	944.133	1164.36	1173.11	2048.41	2612.88	2366.39	3628.77	4098.77	4061.36	2404.95	1762.01	1193.84	870.439	572.312	731.616	124.667	40.9072	29.3
blue	Lec22006.1	1.87237	2.01008	1.91811	0.283469	0.271232	0.479894	10.2417	10.9507	7.97828	7.29527	3.33815	2.20641	0.913291	1.07395	1.36075	1.54828	2.12809	2.31445
blue	Lec22005.1	7.14674	7.44857	7.0629	11.2969	10.9862	12.2639	3.93783	3.81409	3.08495	3.48445	6.83326	8.33661	8.22074	10.0141	8.47677	8.50879	6.5751	6.11029
blue	Lec21950.1	4.20261	3.90421	4.10286	4.13141	3.33941	4.93907	9.89082	10.4653	8.09187	8.92589	8.00257	7.58431	7.85676	8.4581	6.95054	7.01398	4.73602	5.1741
blue	Lec21946.1	2.65849	2.62848	2.10133	1.40332	1.88695	1.43289	3.59853	3.48573	4.89345	5.04666	5.01502	3.71714	2.22384	2.85915	2.80984	2.14105	2.07369	1.84875
blue	Lec21932.1	1.51355	1.24326	1.06059	1.09347	0.849548	1.12935	2.91011	3.38751	2.52643	2.97769	2.46932	1.81371	2.62214	1.92075	2.02101	1.82096	1.41338	1.7274
blue	Lec21924.1	0.428947	0.262684	0.297945	0.383634	0.590574	0.614625	2.82446	4.34666	3.48652	2.38296	1.82881	1.21918	1.0272	0.710303	0.764704	1.13637	1.06932	1.51597
blue	Lec21923.1	2.46611	2.39087	1.67808	3.01189	2.3855	3.09436	17.2856	16.7338	15.1133	14.2737	9.35332	8.05654	5.62793	5.785	5.27084	7.69443	8.41252	9.70734
blue	Lec21921.1	27.7003	30.3276	27.2278	33.42	29.2187	33.208	42.9149	43.2664	52.02	36.909	39.1368	39.5605	37.9893	33.7694	34.3806	29.7997	27.3014	29.8193
blue	Lec21920.1	0.639981	0.768978	0.639365	0.92904	1.0777	1.2299	4.71471	5.05443	5.04855	4.23789	3.53333	3.63563	2.78067	2.8252	2.24328	2.48376	1.79478	1.98917
blue	Lec21905.1	3.88346	4.02077	3.57485	3.15861	2.8905	3.3603	6.59638	6.70931	6.92819	5.77318	4.65442	4.60012	4.35796	4.30542	3.81888	3.84312	3.24514	3.48729
blue	Lec21873.1	2.83181	2.43992	2.41279	2.84853	3.16428	3.3291	7.19856	8.56982	6.85309	9.77262	7.59015	7.12877	7.89617	6.7004	7.17122	5.99662	4.62861	4.25037
blue	Lec37201.1	4.84502	5.77517	5.23539	1.89742	1.84375	2.36056	5.01974	6.96778	7.62382	6.37918	5.38786	5.36944	5.83317	4.80562	5.70651	3.8493	3.75658	3.37469
blue	Lec37219.1	1.29678	2.40657	2.66238	2.58061	2.49666	2.26365	0.32245	0.611011	0.768356	0.121944	1.9545	2.33049	2.46569	1.63222	1.88689	3.39276	2.30164	3.14299
blue	Lec37221.1	2.92219	1.99077	2.07009	7.30319	10.5125	8.25001	11.8619	17.1571	23.845	6.72024	8.03427	8.53458	9.24261	9.93243	9.81508	3.64194	3.95114	3.36135
blue	Lec37231.1	4.94701	4.79159	3.03667	18.4241	16.3176	16.3895	37.6165	34.4673	30.6337	21.9434	25.5856	24.3406	25.6993	22.3496	24.3247	18.4446	25.1764	18.3623
blue	Lec37252.1	4.59539	4.62674	4.55123	4.31727	4.7594	4.1207	37.6619	43.8775	48.5081	50.1513	30.5011	27.7873	22.1006	19.1964	23.1119	10.3363	10.0275	7.59119
blue	Lec37270.1	4.93161	6.36528	5.36154	6.65166	5.77784	7.34154	0.933288	1.12172	0.882858	1.2292	3.64507	4.23509	4.01178	3.64889	4.20298	3.64691	3.18034	2.89998
blue	Lec27031.1	0	0	0	0.435903	0.809707	0.873306	4.91395	2.47831	2.093	1.81772	1.30274	1.43726	1.10601	1.36588	0.979007	1.16334	0.904729	1.00395
blue	Lec21827.1	69.4751	78.1315	76.2968	76.6816	79.9971	81.3803	74.3877	87.6491	90.2377	63.2867	75.3365	72.8851	74.5418	74.3202	72.1312	67.9677	71.3393	63.1761
blue	Lec61989.1	9.37249	10.2059	11.6555	11.9248	11.0495	11.3437	19.379	25.4341	28.1392	20.581	15.4581	14.2961	12.2337	12.9445	11.6952	9.64795	7.13124	8.15393
blue	Lec21822.1	4.29275	4.94357	4.0777	3.4881	3.63812	3.73301	30.1462	35.8788	36.9737	18.6973	16.5302	17.4355	15.2397	16.4332	17.0415	8.03043	6.21937	5.0444
blue	Lec21801.1	1.50763	1.15173	1.07297	0.85645	0.983287	1.14798	12.5406	14.0579	11.6782	10.6609	6.13394	3.19747	3.13935	2.87462	3.23535	2.92603	2.69658	2.30611
blue	Lec21791.1	3.77703	3.78412	4.1305	2.2398	2.61865	1.85033	12.3672	18.7286	22.8948	10.922	11.6209	10.1012	6.9291	7.21798	8.21432	2.72342	2.82597	1.28029
blue	Lec21775.1	17.4843	17.9028	11.1206	22.0608	31.8596	19.6704	3.80902	3.52633	2.94529	6.18084	17.1057	26.0617	28.7972	36.0538	28.5778	38.0776	39.3709	40.0938
blue	Lec21774.1	9.68933	10.5083	9.51215	9.24143	8.83574	9.52686	13.6271	13.6901	14.97	12.974	13.5394	13.1898	10.2601	11.0327	11.8997	6.52421	5.7457	5.21017
blue	Lec21746.1	2.34538	2.78305	2.06301	2.10555	1.62827	1.83566	10.9471	13.2776	13.0607	10.1632	7.27919	7.40554	6.37128	5.9793	6.36187	3.44903	2.00968	3.01066
blue	Lec21711.1	13.7856	16.1154	17.0498	28.8308	25.8315	30.4967	68.3932	55.8555	50.4055	45.377	33.9279	27.679	41.408	30.6041	31.079	12.6574	15.0376	22.9786
blue	Lec21680.1	246.114	272.118	313.865	360.732	369.25	336.586	141.668	178.769	204.918	182.947	221.022	230.706	273.287	222.947	241.639	192.387	221.02	297.69
[truncated: 8,917 more rows]

## Sheet: Sheet3
Lec00010.1
Lec00025.1
Lec00030.1
Lec00049.1
Lec00050.1
Lec00055.1
Lec00068.1
Lec00069.1
Lec00075.1
Lec00076.1
Lec00081.1
Lec00087.1
Lec00088.1
Lec00090.1
Lec00100.1
Lec00117.1
Lec00120.1
Lec00121.1
Lec00134.1
Lec00150.1
Lec00171.1
Lec00180.1
Lec00189.1
Lec00192.1
Lec00193.1
Lec00196.1
Lec00198.1
Lec00211.1
Lec00216.1
Lec00231.1
Lec00233.1
Lec00244.1
Lec00245.1
Lec00246.1
Lec00254.1
Lec00256.1
Lec00268.1
Lec00269.1
Lec00279.1
Lec00291.1
Lec00300.1
Lec00302.1
Lec00303.1
Lec00315.1
Lec00316.1
Lec00320.1
Lec00371.1
Lec00382.1
Lec00385.1
Lec00389.1
Lec00394.1
Lec00399.1
Lec00409.1
Lec00415.1
Lec00422.1
Lec00433.1
Lec00436.1
Lec00440.1
Lec00444.1
Lec00451.1
Lec00452.1
Lec00472.1
Lec00474.1
Lec00481.1
Lec00491.1
Lec00506.1
Lec00518.1
Lec00519.1
Lec00526.1
Lec00541.1
Lec00544.1
Lec00560.1
Lec00564.1
Lec00570.1
Lec00574.1
Lec00577.1
Lec00581.1
Lec00582.1
Lec00588.1
Lec00592.1
Lec00594.1
Lec00613.1
Lec00614.1
Lec00650.1
Lec00693.1
Lec00706.1
Lec00730.1
Lec00740.1
Lec00795.1
Lec00820.1
Lec00835.1
Lec00855.1
Lec00883.1
Lec00904.1
Lec00908.1
Lec00936.1
Lec00981.1
Lec00985.1
Lec00996.1
Lec01011.1
Lec01029.1
Lec01034.1
Lec01036.1
Lec01062.1
Lec01072.1
Lec01118.1
Lec01120.1
Lec01136.1
Lec01143.1
Lec01147.1
Lec01149.1
Lec01158.1
Lec01170.1
Lec01174.1
Lec01184.1
Lec01188.1
Lec01228.1
Lec01236.1
Lec01288.1
Lec01303.1
Lec01310.1
Lec01313.1
Lec01314.1
Lec01330.1
Lec01344.1
Lec01352.1
Lec01353.1
Lec01375.1
Lec01377.1
Lec01394.1
Lec01395.1
Lec01403.1
Lec01409.1
Lec01410.1
Lec01414.1
Lec01419.1
Lec01432.1
Lec01444.1
Lec01452.1
Lec01457.1
Lec01471.1
Lec01485.1
Lec01492.1
Lec01493.1
Lec01500.1
Lec01511.1
Lec01538.1
Lec01553.1
Lec01556.1
Lec01563.1
Lec01571.1
Lec01576.1
Lec01577.1
Lec01585.1
Lec01593.1
Lec01602.1
Lec01604.1
Lec01605.1
Lec01618.1
Lec01633.1
Lec01637.1
Lec01661.1
Lec01668.1
Lec01669.1
Lec01674.1
Lec01683.1
Lec01684.1
Lec01685.1
Lec01708.1
Lec01729.1
Lec01740.1
Lec01752.1
Lec01757.1
Lec01770.1
Lec01785.1
Lec01792.1
Lec01793.1
Lec01802.1
Lec01804.1
Lec01813.1
Lec01822.1
Lec01824.1
Lec01838.1
Lec01839.1
Lec01858.1
Lec01859.1
Lec01882.1
Lec01888.1
Lec01889.1
Lec01901.1
Lec01906.1
Lec01907.1
Lec01926.1
Lec01933.1
Lec01936.1
Lec01966.1
Lec01983.1
Lec02019.1
Lec04901.1
Lec04902.1
Lec04903.1
Lec04911.1
Lec04915.1
Lec04919.1
Lec04921.1
Lec04932.1
Lec04960.1
Lec04976.1
Lec04992.1
Lec04993.1
Lec04997.1
Lec05004.1
Lec05008.1
Lec05010.1
Lec05012.1
Lec05018.1
Lec05044.1
Lec05055.1
Lec05060.1
Lec05071.1
Lec05072.1
Lec05075.1
Lec05099.1
Lec05132.1
Lec05133.1
Lec05142.1
Lec05145.1
Lec05174.1
Lec05176.1
Lec05181.1
Lec05186.1
Lec05191.1
Lec05197.1
Lec05202.1
Lec05206.1
Lec05208.1
Lec05253.1
Lec05264.1
Lec05267.1
Lec05272.1
Lec05275.1
Lec05281.1
Lec05288.1
Lec05301.1
Lec05302.1
Lec05333.1
Lec05355.1
Lec05360.1
Lec05365.1
Lec05387.1
Lec05393.1
Lec05394.1
Lec05403.1
Lec05407.1
Lec05428.1
Lec05429.1
Lec05430.1
Lec05439.1
Lec05441.1
Lec05451.1
Lec05459.1
Lec05474.1
Lec05490.1
Lec05492.1
Lec05504.1
Lec05518.1
Lec05539.1
Lec05550.1
Lec05557.1
Lec05561.1
Lec05568.1
Lec05569.1
Lec05574.1
Lec05575.1
Lec05579.1
Lec05587.1
Lec05607.1
Lec05612.1
Lec05616.1
Lec05617.1
Lec05618.1
Lec05619.1
Lec05641.1
Lec05644.1
Lec05663.1
Lec05683.1
Lec05687.1
Lec05700.1
Lec05705.1
Lec05706.1
Lec05709.1
Lec05725.1
Lec05758.1
Lec05762.1
Lec05765.1
Lec05766.1
Lec05797.1
Lec05800.1
Lec05820.1
Lec05827.1
Lec05835.1
Lec05845.1
Lec05846.1
Lec05855.1
Lec05857.1
Lec05864.1
Lec05869.1
Lec05870.1
Lec05879.1
Lec05891.1
Lec05892.1
Lec05895.1
Lec05899.1
Lec05904.1
Lec05916.1
Lec05935.1
Lec05963.1
Lec05969.1
Lec05976.1
Lec05985.1
Lec05988.1
Lec05994.1
Lec06001.1
Lec06005.1
Lec06008.1
Lec06034.1
Lec06038.1
Lec06046.1
Lec06047.1
Lec06055.1
Lec06060.1
Lec06080.1
Lec06083.1
Lec06104.1
Lec06145.1
Lec06155.1
Lec06165.1
Lec06167.1
Lec06171.1
Lec06172.1
Lec06175.1
Lec06184.1
Lec06200.1
Lec06201.1
Lec06203.1
Lec06213.1
Lec06215.1
Lec06218.1
Lec06232.1
Lec06235.1
Lec06240.1
Lec06248.1
Lec06254.1
Lec06264.1
Lec06271.1
Lec06275.1
Lec06286.1
Lec06317.1
Lec06330.1
Lec06364.1
Lec06369.1
Lec06380.1
Lec06381.1
Lec06384.1
Lec06424.1
Lec06430.1
Lec06431.1
Lec06440.1
Lec06441.1
Lec06442.1
Lec06448.1
Lec06457.1
Lec06460.1
Lec09195.1
Lec09207.1
Lec09211.1
Lec09212.1
Lec09239.1
Lec09244.1
Lec09251.1
Lec09252.1
Lec09275.1
Lec09285.1
Lec09286.1
Lec09297.1
Lec09304.1
Lec09305.1
Lec09313.1
Lec09314.1
Lec09317.1
Lec09326.1
Lec09330.1
Lec09350.1
Lec09352.1
Lec09354.1
Lec09357.1
Lec09359.1
Lec09361.1
Lec09368.1
Lec09373.1
Lec09374.1
Lec09376.1
Lec09402.1
Lec09407.1
Lec09413.1
Lec09424.1
Lec09443.1
Lec09447.1
Lec09451.1
Lec09458.1
Lec09511.1
Lec09516.1
Lec09544.1
Lec09546.1
Lec09555.1
Lec09568.1
Lec09587.1
Lec09593.1
Lec09613.1
Lec09629.1
Lec09630.1
Lec09636.1
Lec09648.1
Lec09658.1
Lec09697.1
Lec09728.1
Lec09738.1
Lec09749.1
Lec09751.1
Lec09768.1
Lec09791.1
Lec09794.1
Lec09857.1
Lec09861.1
Lec09871.1
Lec09875.1
Lec09892.1
Lec09910.1
Lec09924.1
Lec09925.1
Lec09940.1
Lec09944.1
Lec09956.1
Lec09960.1
Lec09971.1
Lec09976.1
Lec09978.1
Lec09983.1
Lec10008.1
Lec10018.1
Lec10031.1
Lec10041.1
Lec10043.1
Lec10046.1
Lec10066.1
Lec10074.1
Lec10087.1
Lec10098.1
Lec10118.1
Lec10122.1
Lec10133.1
Lec10136.1
Lec10152.1
Lec10156.1
Lec10157.1
Lec10161.1
Lec10165.1
Lec10179.1
Lec10181.1
Lec10197.1
Lec10210.1
Lec10218.1
Lec10252.1
Lec10262.1
Lec10264.1
Lec10271.1
Lec10277.1
Lec10279.1
Lec10287.1
Lec10300.1
Lec10303.1
Lec10304.1
Lec10307.1
Lec10308.1
Lec10309.1
Lec10311.1
Lec10312.1
Lec10313.1
Lec10321.1
Lec10333.1
Lec10334.1
Lec10335.1
Lec10338.1
Lec10341.1
Lec10357.1
Lec10361.1
Lec10377.1
Lec10379.1
Lec10385.1
Lec10388.1
Lec10409.1
Lec10417.1
Lec10428.1
Lec10442.1
Lec10458.1
Lec10480.1
Lec10491.1
Lec10530.1
Lec10531.1
Lec10559.1
Lec10570.1
Lec10586.1
Lec10594.1
Lec10601.1
Lec10610.1
Lec10614.1
Lec10619.1
Lec10620.1
Lec10636.1
Lec10643.1
Lec10655.1
Lec10656.1
Lec10674.1
Lec10676.1
Lec10693.1
Lec10698.1
Lec10718.1
Lec10719.1
Lec10720.1
Lec10726.1
Lec10733.1
Lec10751.1
Lec10752.1
Lec10755.1
Lec10757.1
Lec10760.1
Lec10762.1
Lec10764.1
Lec10769.1
Lec10771.1
Lec10777.1
Lec10796.1
Lec10808.1
Lec10848.1
Lec10865.1
Lec10867.1
Lec10868.1
Lec10876.1
Lec10888.1
Lec10901.1
Lec10909.1
Lec10912.1
Lec12105.1
Lec12119.1
Lec12136.1
Lec12143.1
Lec12148.1
Lec12205.1
Lec12227.1
Lec12234.1
Lec12240.1
Lec12287.1
Lec12290.1
Lec12300.1
Lec12309.1
Lec12310.1
Lec12313.1
Lec12320.1
Lec12329.1
Lec12354.1
Lec12359.1
Lec12384.1
Lec12419.1
Lec12447.1
Lec12471.1
Lec12472.1
Lec12473.1
Lec12474.1
Lec12477.1
Lec12514.1
Lec12522.1
Lec12534.1
Lec12536.1
Lec12538.1
Lec12542.1
Lec12562.1
Lec12586.1
Lec12611.1
Lec12617.1
Lec12620.1
Lec12629.1
Lec12633.1
Lec12638.1
Lec12670.1
Lec12716.1
Lec12732.1
Lec12737.1
Lec12743.1
Lec12778.1
Lec12780.1
Lec12785.1
Lec12792.1
Lec12797.1
Lec12799.1
Lec12806.1
Lec12829.1
Lec12831.1
Lec12832.1
Lec12833.1
Lec12845.1
Lec12849.1
Lec12869.1
Lec12881.1
Lec12889.1
Lec12893.1
Lec12901.1
Lec12920.1
Lec12922.1
Lec12934.1
Lec12937.1
Lec12953.1
Lec12956.1
Lec12977.1
Lec12978.1
Lec12980.1
Lec12981.1
Lec12985.1
Lec13004.1
Lec13013.1
Lec13051.1
Lec13056.1
Lec13060.1
Lec13065.1
Lec13067.1
Lec13068.1
Lec13083.1
Lec13088.1
Lec13090.1
Lec13108.1
Lec13139.1
Lec13146.1
Lec13150.1
Lec13171.1
Lec13175.1
Lec13177.1
Lec13178.1
Lec13179.1
Lec13187.1
Lec13198.1
Lec13208.1
Lec13215.1
Lec13217.1
Lec13227.1
Lec13228.1
Lec13243.1
Lec13247.1
Lec13253.1
Lec13258.1
Lec13280.1
Lec13286.1
Lec13291.1
Lec13292.1
Lec13298.1
Lec13301.1
Lec13303.1
Lec13304.1
Lec13314.1
Lec13319.1
Lec13326.1
Lec13339.1
Lec13347.1
Lec13349.1
Lec13361.1
Lec13369.1
Lec13377.1
Lec13389.1
Lec13394.1
Lec13408.1
Lec13423.1
Lec13425.1
Lec13444.1
Lec13450.1
Lec13454.1
Lec13467.1
Lec13475.1
Lec13481.1
Lec13482.1
Lec13487.1
Lec13526.1
Lec13528.1
Lec13529.1
Lec13533.1
Lec13534.1
Lec13536.1
Lec13539.1
Lec13541.1
Lec13550.1
Lec13551.1
Lec13553.1
Lec13564.1
Lec13567.1
Lec13578.1
Lec13582.1
Lec13593.1
Lec13605.1
Lec13607.1
Lec13618.1
Lec13701.1
Lec13730.1
Lec13782.1
Lec13792.1
Lec13794.1
Lec13810.1
Lec13817.1
Lec13822.1
Lec13823.1
Lec13840.1
Lec13845.1
Lec13846.1
Lec13855.1
Lec13860.1
Lec13867.1
Lec13878.1
Lec13886.1
Lec13897.1
Lec13918.1
Lec13945.1
Lec13949.1
Lec13961.1
Lec13963.1
Lec13967.1
Lec13973.1
Lec13981.1
Lec13986.1
Lec13987.1
Lec13992.1
Lec13993.1
Lec13994.1
Lec14002.1
Lec14017.1
Lec14022.1
Lec14024.1
Lec14027.1
Lec14037.1
Lec14065.1
Lec14072.1
Lec14088.1
Lec14098.1
Lec14129.1
Lec14130.1
Lec14131.1
Lec14132.1
Lec14136.1
Lec14139.1
Lec14140.1
Lec14141.1
Lec14157.1
Lec14159.1
Lec14173.1
Lec14174.1
Lec14176.1
Lec14177.1
Lec14179.1
Lec14180.1
Lec14182.1
Lec14187.1
Lec14192.1
Lec14196.1
Lec14197.1
Lec14203.1
Lec14206.1
Lec14227.1
Lec14231.1
Lec14238.1
Lec14242.1
Lec14253.1
Lec14270.1
Lec14288.1
Lec14303.1
Lec14312.1
Lec14320.1
Lec14323.1
Lec14325.1
Lec14338.1
Lec14339.1
Lec14342.1
Lec14348.1
Lec14349.1
Lec16207.1
Lec16211.1
Lec16223.1
Lec16226.1
Lec16232.1
Lec16245.1
Lec16253.1
Lec16255.1
Lec16260.1
Lec16261.1
Lec16266.1
Lec16312.1
Lec16319.1
Lec16339.1
Lec16351.1
Lec16365.1
Lec16409.1
Lec16445.1
Lec16454.1
Lec16458.1
Lec16465.1
Lec16492.1
Lec16495.1
Lec16555.1
Lec16560.1
Lec16563.1
Lec16579.1
Lec16580.1
Lec16584.1
Lec16593.1
Lec16604.1
Lec16606.1
Lec16614.1
Lec16620.1
Lec16638.1
Lec16639.1
Lec16656.1
Lec16660.1
Lec16662.1
Lec16663.1
Lec16666.1
Lec16676.1
Lec16677.1
Lec16678.1
Lec16692.1
Lec16695.1
Lec16743.1
Lec16746.1
Lec16748.1
Lec16765.1
Lec16766.1
Lec16779.1
Lec16782.1
Lec16787.1
Lec16788.1
Lec16802.1
Lec16823.1
Lec16828.1
Lec16830.1
Lec16837.1
Lec16838.1
Lec16842.1
Lec16845.1
Lec16854.1
Lec16858.1
Lec16859.1
Lec16877.1
Lec16879.1
Lec16881.1
Lec16889.1
Lec16899.1
Lec16908.1
Lec16926.1
Lec16933.1
Lec16934.1
Lec16955.1
Lec16964.1
Lec16972.1
Lec16981.1
Lec16990.1
Lec17002.1
Lec17022.1
Lec17035.1
Lec17036.1
Lec17037.1
Lec17053.1
Lec17061.1
Lec17075.1
Lec17085.1
Lec17097.1
Lec17098.1
Lec17109.1
Lec17110.1
Lec17115.1
Lec17146.1
Lec17153.1
Lec17154.1
Lec17161.1
Lec17164.1
Lec17171.1
Lec17175.1
Lec17184.1
Lec17186.1
Lec17188.1
Lec17197.1
Lec17203.1
Lec17206.1
Lec17207.1
Lec17211.1
Lec17229.1
Lec17231.1
Lec17238.1
Lec17241.1
Lec17253.1
Lec17268.1
Lec17273.1
Lec17291.1
Lec17294.1
Lec17314.1
Lec17317.1
Lec17319.1
Lec17322.1
Lec17324.1
Lec17350.1
Lec17360.1
Lec17365.1
Lec17368.1
Lec17375.1
Lec17376.1
Lec17392.1
Lec17414.1
Lec17425.1
Lec17444.1
Lec17468.1
Lec17510.1
Lec17514.1
Lec17523.1
Lec17531.1
Lec17532.1
Lec17535.1
Lec17539.1
Lec17543.1
Lec17557.1
Lec17561.1
Lec17567.1
Lec17571.1
Lec17587.1
Lec17600.1
Lec17660.1
Lec17695.1
Lec17715.1
Lec17747.1
Lec17770.1
Lec17787.1
Lec17797.1
Lec17798.1
Lec17812.1
Lec17828.1
Lec17846.1
Lec17851.1
Lec17853.1
Lec17877.1
Lec17887.1
Lec17889.1
Lec17892.1
Lec17894.1
Lec17899.1
Lec17902.1
Lec17905.1
Lec17911.1
Lec17918.1
Lec17923.1
Lec17925.1
Lec17933.1
Lec17936.1
Lec17969.1
Lec17971.1
Lec17974.1
Lec17975.1
Lec17987.1
Lec17988.1
Lec17990.1
Lec18015.1
Lec18026.1
Lec18034.1
Lec18036.1
Lec18056.1
Lec18071.1
Lec18084.1
Lec18094.1
Lec18095.1
Lec18126.1
Lec18127.1
Lec18131.1
Lec18141.1
Lec18142.1
Lec18143.1
Lec18145.1
Lec18151.1
Lec18163.1
Lec18168.1
Lec18172.1
Lec18197.1
Lec18198.1
Lec18199.1
Lec18211.1
Lec18212.1
Lec18216.1
Lec18218.1
Lec18223.1
Lec18241.1
Lec18245.1
Lec18255.1
Lec18261.1
Lec18265.1
Lec18270.1
Lec18294.1
Lec18295.1
Lec18343.1
Lec18359.1
Lec18395.1
Lec18397.1
Lec18406.1
Lec18407.1
Lec18434.1
Lec18435.1
Lec18442.1
Lec18450.1
Lec18452.1
Lec18456.1
Lec18475.1
Lec18482.1
Lec18486.1
Lec18501.1
Lec18503.1
Lec18505.1
Lec18509.1
Lec18517.1
Lec18531.1
Lec18538.1
Lec18540.1
Lec18541.1
Lec18544.1
Lec18550.1
Lec18564.1
Lec18565.1
Lec18568.1
Lec20626.1
Lec20642.1
Lec20658.1
Lec20669.1
Lec20681.1
Lec20682.1
Lec20683.1
Lec20688.1
Lec20700.1
Lec20705.1
Lec20712.1
Lec20718.1
Lec20767.1
Lec20788.1
Lec20791.1
Lec20796.1
Lec20800.1
Lec20801.1
Lec20812.1
Lec20817.1
Lec20818.1
Lec20827.1
Lec20830.1
Lec20831.1
Lec20832.1
Lec20846.1
Lec20852.1
Lec20856.1
Lec20864.1
Lec20873.1
Lec20889.1
Lec20917.1
Lec20921.1
Lec20968.1
Lec21000.1
Lec21009.1
Lec21011.1
Lec21012.1
Lec21019.1
Lec21038.1
Lec21074.1
Lec21080.1
Lec21094.1
Lec21097.1
Lec21104.1
Lec21111.1
Lec21150.1
Lec21154.1
Lec21160.1
Lec21162.1
Lec21185.1
Lec21193.1
Lec21194.1
Lec21204.1
Lec21223.1
Lec21236.1
Lec21257.1
Lec21260.1
Lec21261.1
Lec21287.1
Lec21291.1
Lec21304.1
Lec21313.1
Lec21324.1
Lec21325.1
Lec21353.1
Lec21354.1
Lec21355.1
Lec21359.1
Lec21373.1
Lec21378.1
Lec21385.1
Lec21398.1
Lec21399.1
Lec21408.1
Lec21409.1
Lec21433.1
Lec21442.1
Lec21446.1
Lec21463.1
Lec21470.1
Lec21481.1
Lec21485.1
Lec21506.1
Lec21512.1
Lec21514.1
Lec21519.1
Lec21527.1
Lec21528.1
Lec21538.1
Lec21549.1
Lec21550.1
Lec21557.1
Lec21560.1
Lec21562.1
Lec21567.1
Lec21579.1
Lec21592.1
Lec21598.1
Lec21599.1
Lec21600.1
Lec21605.1
Lec21607.1
Lec21621.1
Lec21629.1
Lec21641.1
Lec21642.1
Lec21654.1
Lec21663.1
Lec21665.1
Lec21678.1
Lec21703.1
Lec21706.1
Lec21710.1
Lec21713.1
Lec21730.1
Lec21757.1
Lec21762.1
Lec21763.1
Lec21806.1
Lec21825.1
Lec21831.1
Lec21833.1
Lec21854.1
Lec21864.1
Lec21878.1
Lec21892.1
Lec21924.1
Lec21932.1
Lec21934.1
Lec21937.1
Lec21943.1
Lec23330.1
Lec23353.1
Lec23356.1
Lec23383.1
Lec23391.1
Lec23404.1
Lec23411.1
Lec23418.1
Lec23428.1
Lec23434.1
Lec23442.1
Lec23455.1
Lec23463.1
Lec23476.1
Lec23478.1
Lec23480.1
Lec23487.1
Lec23500.1
Lec23501.1
Lec23520.1
Lec23521.1
Lec23542.1
Lec23543.1
Lec23550.1
Lec23557.1
Lec23565.1
Lec23567.1
Lec23570.1
Lec23573.1
Lec23582.1
Lec23589.1
Lec23590.1
Lec23599.1
Lec23601.1
Lec23626.1
Lec23627.1
Lec23633.1
Lec23668.1
Lec23678.1
Lec23679.1
Lec23687.1
Lec23694.1
Lec23696.1
Lec23702.1
Lec23707.1
Lec23721.1
Lec23729.1
Lec23730.1
Lec23748.1
Lec23756.1
Lec23757.1
Lec23766.1
Lec23833.1
Lec23834.1
Lec23842.1
Lec23847.1
Lec23864.1
Lec23879.1
Lec23917.1
Lec23939.1
Lec23941.1
Lec23962.1
Lec23967.1
Lec23968.1
Lec23985.1
Lec24004.1
Lec24015.1
Lec24020.1
Lec24022.1
Lec24028.1
Lec24044.1
Lec24046.1
Lec24051.1
Lec24067.1
Lec24072.1
Lec24090.1
Lec24093.1
Lec24116.1
Lec24123.1
Lec24165.1
Lec24192.1
Lec24261.1
Lec24274.1
Lec24283.1
Lec24285.1
Lec24292.1
Lec24293.1
Lec24301.1
Lec24313.1
Lec24366.1
Lec24370.1
Lec24374.1
Lec24377.1
Lec24379.1
Lec24388.1
Lec24392.1
Lec24404.1
Lec24410.1
Lec24414.1
Lec24417.1
Lec24426.1
Lec24430.1
Lec24454.1
Lec24468.1
Lec24471.1
Lec24472.1
Lec24509.1
Lec24525.1
Lec24530.1
Lec24553.1
Lec24572.1
Lec24574.1
Lec24575.1
Lec24576.1
Lec24581.1
Lec24615.1
Lec24616.1
Lec24620.1
Lec24623.1
Lec24624.1
Lec24631.1
Lec24642.1
Lec24643.1
Lec24678.1
Lec24684.1
Lec24695.1
Lec24699.1
Lec24703.1
Lec24713.1
Lec24738.1
Lec24739.1
Lec24742.1
Lec24754.1
Lec24759.1
Lec24764.1
Lec24773.1
Lec24783.1
Lec24824.1
Lec24827.1
Lec24836.1
Lec24846.1
Lec24851.1
Lec24855.1
Lec24860.1
Lec24868.1
Lec24870.1
Lec24877.1
Lec24914.1
Lec24919.1
Lec24929.1
Lec24934.1
Lec24942.1
Lec24947.1
Lec24948.1
Lec24955.1
Lec24956.1
Lec24974.1
Lec24975.1
Lec24978.1
Lec24980.1
Lec24981.1
Lec24986.1
Lec24988.1
Lec25004.1
Lec25014.1
Lec25016.1
Lec25024.1
Lec25030.1
Lec25038.1
Lec25047.1
Lec25062.1
Lec25066.1
Lec25067.1
Lec25068.1
Lec25069.1
Lec25078.1
Lec25083.1
Lec25085.1
Lec25089.1
Lec25101.1
Lec25105.1
Lec25122.1
Lec25123.1
Lec25125.1
Lec25135.1
Lec25168.1
Lec25179.1
Lec25181.1
Lec25182.1
Lec25185.1
Lec25188.1
Lec25198.1
Lec25209.1
Lec27121.1
Lec27129.1
Lec27130.1
Lec27139.1
Lec27141.1
Lec27162.1
Lec27165.1
Lec27189.1
Lec27193.1
Lec27207.1
Lec27229.1
Lec27231.1
Lec27235.1
Lec27252.1
Lec27257.1
Lec27268.1
Lec27305.1
Lec27312.1
Lec27313.1
Lec27329.1
Lec27350.1
Lec27369.1
Lec27374.1
Lec27401.1
Lec27421.1
Lec27427.1
Lec27449.1
Lec27451.1
Lec27453.1
Lec27455.1
Lec27462.1
Lec27476.1
Lec27539.1
Lec27555.1
Lec27572.1
Lec27580.1
Lec27581.1
Lec27588.1
Lec27596.1
Lec27602.1
Lec27604.1
Lec27606.1
Lec27610.1
Lec27614.1
Lec27629.1
Lec27668.1
Lec27669.1
Lec27672.1
Lec27680.1
Lec27681.1
Lec27694.1
Lec27717.1
Lec27720.1
Lec27744.1
Lec27749.1
Lec27756.1
Lec27765.1
Lec27772.1
Lec27778.1
Lec27799.1
Lec27805.1
Lec27828.1
Lec27836.1
Lec27846.1
Lec27851.1
Lec27870.1
Lec27871.1
Lec27876.1
Lec27880.1
Lec27888.1
Lec27894.1
Lec27915.1
Lec27917.1
Lec27918.1
Lec27944.1
Lec27948.1
Lec27957.1
Lec28009.1
Lec28013.1
Lec28014.1
Lec28020.1
Lec28022.1
Lec28024.1
Lec28027.1
Lec28029.1
Lec28040.1
Lec28057.1
Lec28106.1
Lec28116.1
Lec28119.1
Lec28130.1
Lec28134.1
Lec28142.1
Lec28155.1
Lec28172.1
Lec28194.1
Lec28197.1
Lec28201.1
Lec28241.1
Lec28251.1
Lec28258.1
Lec28277.1
Lec28279.1
Lec28290.1
Lec28292.1
Lec28304.1
Lec28311.1
Lec28324.1
Lec28329.1
Lec28335.1
Lec28336.1
Lec28354.1
Lec28363.1
Lec28379.1
Lec28382.1
Lec28389.1
Lec28390.1
Lec28393.1
Lec28415.1
Lec28422.1
Lec28434.1
Lec28440.1
Lec28448.1
Lec28452.1
Lec28472.1
Lec28480.1
Lec28485.1
Lec28503.1
Lec28517.1
Lec28518.1
Lec28519.1
Lec28531.1
Lec28535.1
Lec28547.1
Lec28557.1
Lec28558.1
Lec28569.1
Lec28571.1
Lec28579.1
Lec28596.1
Lec28599.1
Lec28605.1
Lec28610.1
Lec28612.1
Lec28626.1
Lec28630.1
Lec28644.1
Lec28677.1
Lec28685.1
Lec28699.1
Lec28705.1
Lec28711.1
Lec28713.1
Lec28741.1
Lec28768.1
Lec28771.1
Lec28802.1
Lec28823.1
Lec29833.1
Lec29869.1
Lec29871.1
Lec29880.1
Lec29884.1
Lec29907.1
Lec29911.1
Lec29919.1
Lec29921.1
Lec29922.1
Lec29949.1
Lec29953.1
Lec29968.1
Lec29969.1
Lec29989.1
Lec30004.1
Lec30021.1
Lec30072.1
Lec30088.1
Lec30091.1
Lec30098.1
Lec30100.1
Lec30120.1
Lec30132.1
Lec30134.1
Lec30154.1
Lec30167.1
Lec30172.1
Lec30179.1
Lec30191.1
Lec30192.1
Lec30196.1
Lec30205.1
Lec30224.1
Lec30229.1
Lec30243.1
Lec30244.1
Lec30249.1
Lec30254.1
Lec30296.1
Lec30308.1
Lec30309.1
Lec30324.1
Lec30325.1
Lec30342.1
Lec30345.1
Lec30346.1
Lec30357.1
Lec30372.1
Lec30373.1
Lec30377.1
Lec30395.1
Lec30396.1
Lec30398.1
Lec30399.1
Lec30423.1
Lec30451.1
Lec30464.1
Lec30470.1
Lec30472.1
Lec30484.1
Lec30489.1
Lec30490.1
Lec30491.1
Lec30495.1
Lec30507.1
Lec30514.1
Lec30529.1
Lec30534.1
Lec30538.1
Lec30578.1
Lec30584.1
Lec30586.1
Lec30608.1
Lec30609.1
Lec30610.1
Lec30621.1
Lec30646.1
Lec30653.1
Lec30668.1
Lec30673.1
Lec30677.1
Lec30689.1
Lec30693.1
Lec30695.1
Lec30697.1
Lec30710.1
Lec30711.1
Lec30712.1
Lec30717.1
Lec30751.1
Lec30759.1
Lec30774.1
Lec30795.1
Lec30819.1
Lec30845.1
Lec30854.1
Lec30859.1
Lec30864.1
Lec30876.1
Lec30877.1
Lec30885.1
Lec30887.1
Lec30891.1
Lec30892.1
Lec30904.1
Lec30909.1
Lec30910.1
Lec30913.1
Lec30919.1
Lec30923.1
Lec30924.1
Lec30925.1
Lec30926.1
Lec30947.1
Lec30953.1
Lec30955.1
Lec30960.1
Lec30967.1
Lec30970.1
Lec30976.1
Lec30980.1
Lec30981.1
Lec30982.1
Lec30990.1
Lec30993.1
Lec31009.1
Lec31038.1
Lec31060.1
Lec31061.1
Lec31074.1
Lec31086.1
Lec31107.1
Lec31108.1
Lec31112.1
Lec31118.1
Lec31143.1
Lec31150.1
Lec31161.1
Lec31165.1
Lec31172.1
Lec31176.1
Lec31183.1
Lec31184.1
Lec31187.1
Lec31206.1
Lec31208.1
Lec31234.1
Lec31251.1
Lec31257.1
Lec31271.1
Lec31272.1
Lec31280.1
Lec31283.1
Lec31285.1
Lec31301.1
Lec31307.1
Lec31342.1
Lec31373.1
Lec31380.1
Lec31385.1
Lec31418.1
Lec31450.1
Lec31452.1
Lec31479.1
Lec31483.1
Lec31527.1
Lec31528.1
Lec31531.1
Lec31532.1
Lec31536.1
Lec31551.1
Lec31563.1
Lec31566.1
Lec31569.1
Lec31590.1
Lec31601.1
Lec31605.1
Lec31627.1
Lec31661.1
Lec31662.1
Lec31669.1
Lec31689.1
Lec31690.1
Lec31691.1
Lec31698.1
Lec31700.1
Lec31719.1
Lec31730.1
Lec31741.1
Lec31746.1
Lec31749.1
Lec31765.1
Lec31766.1
Lec31772.1
Lec31777.1
Lec31787.1
Lec31790.1
Lec31793.1
Lec31794.1
Lec31796.1
Lec31802.1
Lec31803.1
Lec31807.1
Lec31815.1
Lec31820.1
Lec31823.1
Lec31831.1
Lec31836.1
Lec31839.1
Lec31842.1
Lec31844.1
Lec31850.1
Lec31858.1
Lec31860.1
Lec31861.1
Lec31889.1
Lec31891.1
Lec31897.1
Lec31918.1
Lec31923.1
Lec31966.1
Lec31969.1
Lec31986.1
Lec31989.1
Lec32003.1
Lec32006.1
Lec32009.1
Lec32021.1
Lec32034.1
Lec32040.1
Lec32046.1
Lec32047.1
Lec32057.1
Lec32061.1
Lec32062.1
Lec32064.1
Lec32066.1
Lec32073.1
Lec32081.1
Lec32104.1
Lec32118.1
Lec32123.1
Lec32126.1
Lec32139.1
Lec32144.1
Lec32150.1
Lec32154.1
Lec32166.1
Lec32195.1
Lec32197.1
Lec32210.1
Lec32221.1
Lec32239.1
Lec32240.1
Lec32270.1
Lec32272.1
Lec32277.1
Lec32282.1
Lec32283.1
Lec32285.1
Lec32286.1
Lec32297.1
Lec32315.1
Lec33782.1
Lec33796.1
Lec33797.1
Lec33801.1
Lec33803.1
Lec33812.1
Lec33823.1
Lec33860.1
Lec34802.1
Lec34803.1
Lec34804.1
Lec34818.1
Lec34826.1
Lec34836.1
Lec34837.1
Lec34858.1
Lec34883.1
Lec34907.1
Lec34915.1
Lec34932.1
Lec34937.1
Lec34940.1
Lec34941.1
Lec34942.1
Lec34946.1
Lec34947.1
Lec34952.1
Lec34972.1
Lec34978.1
Lec34990.1
Lec34995.1
Lec34996.1
Lec35001.1
Lec35016.1
Lec35025.1
Lec35032.1
Lec35108.1
Lec35110.1
Lec35131.1
Lec35153.1
Lec35166.1
Lec35171.1
Lec35180.1
Lec35187.1
Lec35190.1
Lec35195.1
Lec35202.1
Lec35207.1
Lec35214.1
Lec35231.1
Lec35248.1
Lec35251.1
Lec35255.1
Lec35272.1
Lec35273.1
Lec35274.1
Lec35282.1
Lec35291.1
Lec35318.1
Lec35325.1
Lec35333.1
Lec35356.1
Lec35362.1
Lec35364.1
Lec35404.1
Lec35410.1
Lec35418.1
Lec35419.1
Lec35425.1
Lec35438.1
Lec35447.1
Lec35454.1
Lec35457.1
Lec35467.1
Lec35480.1
Lec35484.1
Lec35499.1
Lec35532.1
Lec35536.1
Lec35565.1
Lec35567.1
Lec35572.1
Lec35593.1
Lec35595.1
Lec35610.1
Lec35611.1
Lec35615.1
Lec35625.1
Lec35639.1
Lec35648.1
Lec35650.1
Lec35651.1
Lec35652.1
Lec35653.1
Lec35694.1
Lec35695.1
Lec35707.1
Lec35721.1
Lec35741.1
Lec35751.1
Lec35753.1
Lec35780.1
Lec35781.1
Lec35783.1
Lec35821.1
Lec35826.1
Lec35827.1
Lec35831.1
Lec35836.1
Lec35839.1
Lec35857.1
Lec35868.1
Lec35873.1
Lec35877.1
Lec35878.1
Lec35888.1
Lec35891.1
Lec35894.1
Lec35895.1
Lec35917.1
Lec35928.1
Lec35940.1
Lec35961.1
Lec35989.1
Lec35991.1
Lec35993.1
Lec35996.1
Lec35997.1
Lec36002.1
Lec36011.1
Lec36034.1
Lec36045.1
Lec36049.1
Lec36051.1
Lec36055.1
Lec36075.1
Lec36096.1
Lec36098.1
Lec36103.1
Lec36108.1
Lec36117.1
Lec36132.1
Lec36142.1
Lec36143.1
Lec36144.1
Lec36145.1
Lec36155.1
Lec36156.1
Lec36195.1
Lec36196.1
Lec36210.1
Lec36211.1
Lec36214.1
Lec37874.1
Lec37904.1
Lec37906.1
Lec37914.1
Lec37927.1
Lec37930.1
Lec37938.1
Lec37940.1
Lec37941.1
Lec37994.1
Lec38015.1
Lec38021.1
Lec38022.1
Lec38024.1
Lec38037.1
Lec38039.1
Lec38047.1
Lec38073.1
Lec38096.1
Lec38098.1
Lec38101.1
Lec38129.1
Lec38133.1
Lec38137.1
Lec38149.1
Lec38151.1
Lec38154.1
Lec38155.1
Lec38161.1
Lec38171.1
Lec38180.1
Lec38185.1
Lec38202.1
Lec38231.1
Lec38250.1
Lec38255.1
Lec38257.1
Lec38264.1
Lec38275.1
Lec38295.1
Lec38302.1
Lec38303.1
Lec38305.1
Lec38313.1
Lec38316.1
Lec38322.1
Lec38324.1
Lec38344.1
Lec38349.1
Lec38352.1
Lec38354.1
Lec38393.1
Lec38402.1
Lec38403.1
Lec38429.1
Lec38433.1
Lec38443.1
Lec38445.1
Lec38446.1
Lec38455.1
Lec38463.1
Lec38490.1
Lec38493.1
Lec38495.1
Lec38499.1
[truncated: 358 more rows]

## Sheet: Sheet2
Lec00012.1
Lec00059.1
Lec00109.1
Lec00262.1
Lec00313.1
Lec00353.1
Lec00365.1
Lec00461.1
Lec00487.1
Lec00550.1
Lec00798.1
Lec00916.1
Lec00999.1
Lec01364.1
Lec01458.1
Lec01630.1
Lec01632.1
Lec01849.1
Lec01941.1
Lec04995.1
Lec05024.1
Lec05146.1
Lec05219.1
Lec05351.1
Lec05374.1
Lec05450.1
Lec05497.1
Lec05508.1
Lec05509.1
Lec05510.1
Lec05888.1
Lec05952.1
Lec06013.1
Lec06063.1
Lec06067.1
Lec06092.1
Lec06099.1
Lec06146.1
Lec06164.1
Lec06191.1
Lec06383.1
Lec06397.1
Lec09310.1
Lec09329.1
Lec09390.1
Lec09427.1
Lec09571.1
Lec09635.1
Lec09695.1
Lec09804.1
Lec09807.1
Lec09932.1
Lec10296.1
Lec10325.1
Lec10359.1
Lec10456.1
Lec10722.1
Lec10803.1
Lec10861.1
Lec12110.1
Lec12128.1
Lec12197.1
Lec12198.1
Lec12316.1
Lec12443.1
Lec12458.1
Lec12511.1
Lec12544.1
Lec12561.1
Lec12574.1
Lec12581.1
Lec12619.1
Lec12664.1
Lec12936.1
Lec13147.1
Lec13223.1
Lec13226.1
Lec13266.1
Lec13281.1
Lec13378.1
Lec13451.1
Lec13495.1
Lec13499.1
Lec13513.1
Lec13516.1
Lec13544.1
Lec13759.1
Lec13856.1
Lec13891.1
Lec13985.1
Lec14006.1
Lec14046.1
Lec14106.1
Lec14124.1
Lec14222.1
Lec14223.1
Lec14266.1
Lec14304.1
Lec14306.1
Lec14328.1
Lec14329.1
Lec16229.1
Lec16356.1
Lec16413.1
Lec16612.1
Lec16653.1
Lec16744.1
Lec17000.1
Lec17001.1
Lec17080.1
Lec17089.1
Lec17130.1
Lec17143.1
Lec17145.1
Lec17292.1
Lec17298.1
Lec17524.1
Lec17547.1
Lec17661.1
Lec17716.1
Lec17742.1
Lec17924.1
Lec17985.1
Lec18082.1
Lec18083.1
Lec18235.1
Lec18244.1
Lec18253.1
Lec18385.1
Lec18414.1
Lec20676.1
Lec20703.1
Lec20723.1
Lec20741.1
Lec20806.1
Lec20868.1
Lec20927.1
Lec20933.1
Lec20943.1
Lec20975.1
Lec21106.1
Lec21190.1
Lec21381.1
Lec21449.1
Lec21518.1
Lec21655.1
Lec21660.1
Lec21662.1
Lec21840.1
Lec21921.1
Lec23364.1
Lec23569.1
Lec23695.1
Lec23724.1
Lec23734.1
Lec23775.1
Lec23960.1
Lec23961.1
Lec23964.1
Lec24083.1
Lec24179.1
Lec24213.1
Lec24256.1
Lec24702.1
Lec24714.1
Lec24943.1
Lec25020.1
Lec25144.1
Lec25222.1
Lec27187.1
Lec27311.1
Lec27340.1
Lec27402.1
Lec27568.1
Lec27865.1
Lec27923.1
Lec27966.1
Lec28145.1
Lec28375.1
Lec28510.1
Lec28704.1
Lec28770.1
Lec29867.1
Lec29966.1
Lec29972.1
Lec30291.1
Lec30311.1
Lec30442.1
Lec30494.1
Lec30521.1
Lec30533.1
Lec30698.1
Lec30827.1
Lec30858.1
Lec30906.1
Lec31006.1
Lec31106.1
Lec31173.1
Lec31188.1
Lec31270.1
Lec31305.1
Lec31346.1
Lec31498.1
Lec31640.1
Lec31739.1
Lec31789.1
Lec31898.1
Lec31906.1
Lec31962.1
Lec32044.1
Lec32153.1
Lec34813.1
Lec34822.1
Lec34873.1
Lec34902.1
Lec35028.1
Lec35241.1
Lec35321.1
Lec35559.1
Lec35597.1
Lec35621.1
Lec35645.1
Lec35977.1
Lec36139.1
Lec36192.1
Lec38058.1
Lec38078.1
Lec38079.1
Lec38153.1
Lec38297.1
Lec38377.1
Lec38383.1
Lec38387.1
Lec38458.1
Lec38492.1
Lec38527.1
Lec38712.1
Lec38735.1
Lec38783.1
Lec38881.1
Lec39110.1
Lec39247.1
Lec39378.1
Lec39497.1
Lec39565.1
Lec39566.1
Lec39807.1
Lec39947.1
Lec40119.1
Lec40392.1
Lec40672.1
Lec40721.1
Lec40879.1
Lec40971.1
Lec41080.1
Lec41188.1
Lec41210.1
Lec41304.1
Lec44934.1
Lec45041.1
Lec45138.1
Lec45467.1
Lec45500.1
Lec45506.1
Lec45722.1
Lec45846.1
Lec46235.1
Lec46357.1
Lec46466.1
Lec46505.1
Lec46622.1
Lec46823.1
Lec46936.1
Lec47088.1
Lec47352.1
