# Supplementary material for: The gapless genome assembly and multi-omics analyses unveil a pivotal regulatory mechanism of oil biosynthesis in the olive tree
Source: Hortic Res. 2024 Jun 21;11(8):uhae168. doi: 10.1093/hr/uhae168 (PMC11300844; doi:10.1093/hr/uhae168)
Supplement: Web_Material_uhae168 [file web_material_uhae168.zip › Supplementary Table 14.xlsx]

## Sheet: Sheet1
Supplemental Table 14. The transcription factors closed to fatty acid biosynthesis
Gene ID	Best hit in A. thaliana	Best e-value	Family	Description for the best hit
Lec06422.1	AT4G32890.1	3e-42	GATA	GATA transcription factor 9
Lec63587.1	AT3G56400.1	1e-39	WRKY	WRKY DNA-binding protein 70
Lec66617.1	AT1G62300.1	1e-153	WRKY	WRKY family protein
Lec04038.1	AT4G23810.1	1e-49	WRKY	WRKY family protein
Lec25338.1	AT4G24240.1	2e-89	WRKY	WRKY DNA-binding protein 7
Lec23588.1	AT4G30935.1	2e-88	WRKY	WRKY DNA-binding protein 32
Lec22182.1	AT1G80840.1	2e-97	WRKY	WRKY DNA-binding protein 40
Lec21216.1	AT4G31550.2	1e-115	WRKY	WRKY DNA-binding protein 11
Lec20909.1	AT5G26170.1	1e-08	WRKY	WRKY DNA-binding protein 50
Lec19438.1	AT2G38470.1	8e-67	WRKY	WRKY DNA-binding protein 33
Lec36397.1	AT1G29280.1	8e-75	WRKY	WRKY DNA-binding protein 65
Lec35054.1	AT4G04450.1	1e-138	WRKY	WRKY family protein
Lec22353.1	AT3G18550.2	2e-27	TCP	TCP family protein
Lec65718.1	AT4G32980.1	1e-101	TALE	homeobox gene 1
Lec06969.1	AT2G47070.1	0	SBP	squamosa promoter binding protein-like 1
Lec26482.1	AT1G20980.1	0	SBP	squamosa promoter binding protein-like 14
Lec38013.1	AT2G37120.1	9e-08	S1Fa-like	S1FA-like DNA-binding protein
Lec40850.1	AT3G20910.1	1e-38	NF-YA	nuclear factor Y, subunit A9
Lec08330.1	AT1G69490.1	2e-70	NAC	NAC-like, activated by AP3/PI
Lec41242.1	AT5G22380.1	2e-83	NAC	NAC domain containing protein 90
Lec04952.1	AT2G17040.1	4e-98	NAC	NAC domain containing protein 36
Lec22881.1	AT1G34190.1	1e-123	NAC	NAC domain containing protein 17
Lec19574.1	AT4G35580.1	1e-125	NAC	NAC transcription factor-like 9
Lec33443.1	AT5G49620.1	2e-51	MYB_related	myb domain protein 78
Lec11410.1	AT1G01060.4	2e-44	MYB_related	MYB_related family protein
Lec67254.1	AT5G52660.2	1e-100	MYB_related	MYB_related family protein
Lec25651.1	AT2G32460.2	1e-30	MYB_related	myb domain protein 101
Lec23313.1	AT1G19000.1	2e-63	MYB_related	MYB_related family protein
Lec63710.1	AT2G38090.1	1e-108	MYB	MYB family protein
Lec37767.1	AT5G08520.1	1e-106	MYB	MYB family protein
Lec22343.1	AT1G49010.1	1e-93	MYB	MYB family protein
Lec17229.1	AT5G02320.2	1e-154	MYB	myb domain protein 3r-5
Lec04584.1	AT3G57230.1	4e-93	MIKC_MADS	AGAMOUS-like 16
Lec07219.1	AT3G01470.1	2e-40	HD-ZIP	homeobox 1
Lec36232.1	AT5G53980.1	1e-28	HD-ZIP	homeobox protein 52
Lec14568.1	AT1G52150.1	0	HD-ZIP	HD-ZIP family protein
Lec69310.1	AT3G19510.1	1e-114	HB-PHD	Homeodomain-like protein with RING/FYVE/PHD-type zinc finger domain
Lec66933.1	AT5G48150.1	1e-178	GRAS	GRAS family protein
Lec65486.1	AT4G32890.1	7e-44	GATA	GATA transcription factor 9
Lec67790.1	AT3G21175.1	1e-65	GATA	ZIM-like 1
Lec04833.1	AT5G66320.2	5e-55	GATA	GATA transcription factor 5
Lec15878.1	AT3G06740.1	9e-40	GATA	GATA transcription factor 15
Lec37624.1	AT1G25550.1	1e-90	G2-like	G2-like family protein
Lec59978.1	AT3G10760.1	5e-41	G2-like	G2-like family protein
Lec59978.1	AT3G10760.1	1e-40	G2-like	G2-like family protein
Lec36035.1	AT2G02060.1	6e-33	G2-like	G2-like family protein
Lec64852.1	AT1G12610.1	8e-58	ERF	ERF family protein
Lec65572.1	AT5G25190.1	1e-76	ERF	ERF family protein
Lec23915.1	AT5G44210.1	2e-37	ERF	erf domain protein 9
Lec19911.1	AT1G68550.1	8e-34	ERF	ERF family protein
Lec14458.1	AT4G23750.1	5e-51	ERF	cytokinin response factor 2
Lec41269.1	AT5G22220.2	1e-148	E2F/DP	E2F transcription factor 1
Lec23735.1	AT5G03415.1	1e-168	E2F/DP	Transcription factor DP
Lec36156.1	AT1G51700.1	1e-28	Dof	DOF zinc finger protein 1
Lec67048.1	AT1G78600.1	9e-81	DBB	light-regulated zinc finger protein 1
Lec63851.1	AT4G29000.1	0	CPP	Tesmin/TSO1-like CXC domain-containing protein
Lec10797.1	AT5G09410.2	0	CAMTA	ethylene induced calmodulin binding protein
Lec07922.1	AT2G40140.2	0	C3H	C3H family protein
Lec39758.1	AT2G33835.1	3e-20	C3H	C3H family protein
Lec05688.1	AT1G04990.2	1e-98	C3H	C3H family protein
Lec06239.1	AT3G48430.1	0	C2H2	relative of early flowering 6
Lec64259.1	AT2G29660.1	1e-101	C2H2	C2H2 family protein
Lec65870.1	AT2G28710.1	5e-36	C2H2	C2H2 family protein
Lec03954.1	AT2G28200.1	4e-53	C2H2	C2H2 family protein
Lec38105.1	AT5G03740.1	3e-27	C2H2	histone deacetylase 2C
Lec23781.1	AT2G41835.1	1e-111	C2H2	C2H2 family protein
Lec16311.1	AT3G45260.1	1e-121	C2H2	C2H2-like zinc finger protein
Lec11043.1	AT4G38900.3	1e-175	bZIP	bZIP family protein
Lec67493.1	AT4G38900.3	1e-168	bZIP	bZIP family protein
Lec25103.1	AT4G38900.3	7e-92	bZIP	bZIP family protein
Lec35344.1	AT3G58120.1	2e-98	bZIP	bZIP family protein
Lec33084.1	AT2G31730.1	4e-56	bHLH	bHLH family protein
Lec32755.1	AT3G07340.1	9e-88	bHLH	bHLH family protein
Lec40380.1	AT1G49770.1	1e-43	bHLH	bHLH family protein
Lec40380.1	AT1G49770.1	5e-44	bHLH	bHLH family protein
Lec68658.1	AT4G00870.1	3e-83	bHLH	bHLH family protein
Lec21809.1	AT1G32640.1	0	bHLH	bHLH family protein
Lec17535.1	AT2G24260.1	1e-91	bHLH	LJRHL1-like 1
Lec16172.1	AT1G05710.3	2e-58	bHLH	bHLH family protein
Lec63609.1	AT4G32010.1	0	B3	HSI2-like 1
Lec04735.1	AT3G19184.1	3e-35	B3	B3 family protein
Lec36554.1	AT1G19220.1	1e-168	ARF	auxin response factor 19
Lec37980.1	AT2G28550.3	1e-117	AP2	related to AP2.7
Lec17301.1	AT2G28550.3	1e-108	AP2	related to AP2.7
