# Supplementary material for: The gapless genome assembly and multi-omics analyses unveil a pivotal regulatory mechanism of oil biosynthesis in the olive tree
Source: Hortic Res. 2024 Jun 21;11(8):uhae168. doi: 10.1093/hr/uhae168 (PMC11300844; doi:10.1093/hr/uhae168)
Supplement: Web_Material_uhae168 [file web_material_uhae168.zip › Supplementary Table 15.xlsx]

## Sheet: Sheet1
Supplemental Table 15. The primers used in this study.
List of primers used for amplification
primer name	primer sequence(5' to 3')
MYC2_cds_F	ATGAATCTATGGACAAGT
MYC2_cds_R	TTATCGATTTCCCCCAACTT
ProBCCP2-1718bp-F	GGAATTTTGGAGCCATCG
ProBCCP2-1718bp -R	TCTCCGTCACGGACGC
ProFLS-2570bp-F	TTTCAGGGACAGGGCAAT
ProFLS-2570bp -R	TCTTCGTCGGAATGGCTC
List of primers used in vector construction for yeast one-hybrid experiment
primer name	primer sequence(5' to 3')
pGADT7-MYC2-FBamHI	CGCGGATCCGCATGAATCTATGGACAAGTAGCAGTAC
pGADT7-MYC2-RSac I	ACGAGCTCGATTATCGATTTCCCCCAACTT
PAbAi-proBCCP2-F-KpnI	CGGGGTACCTCATCCTAAAGGAATACCAAATAAC
PAbAi-proBCCP2-R-XhoI	CCGCTCGAGGCCGACTAGCCGTTCAATT
PAbAi-proFLS-F-Hind III	CCCAAGCTTGCTGTGGGGGATCCTTAT
PAbAi-proFLS-R-SmaI	TCCCCCGGGGGACTTGCTTTGACGT
List of primers used in vector construction for Luc experiment
primer name	primer sequence(5' to 3')
PGreen-proBCCP2-F-EcoRI	CCGGAATTCCTCATCCTAAAGGAATACCAAATAACTC
PGreen-proBCCP2-R-BamHI	CGCGGATCCGCTCTCCGTCCGCAC
PGreen-proFLS-F-EcoRI	CCGGAATTCCTGCCCGAATATACCTGGTGTC
PGreen-proFLS-R-BamHI	CGCGGATCCGCAAGAACATGCCCTAAATA
List of universal primers used for vectors in this study.
primer name	primer sequence(5' to 3')
pUC57_F	AGCGGATAACAATTTCACACAGGA
pUC57_R	CGCCAGGGTTTTCCCAGTCACGAC
pCXSN_F	TTCATCGCAAGACCGGCAACA
pCXSN_R	ACCTCGACCTCAACACAACA
pGreen_M13F	TGTAAAACGACGGCCAGT
pGreen_M13R	CAGGAAACAGCTATGAC
pGADT7-F-T7	TAATACGACTCACTATAGGG
pGADT7-R-AD	AGATGGTGCACGATGCACAG
List of primers used for qRT‒PCR in this study.
List of primers used for qRT‒PCR.
Primer name	Sequence (5’ to 3’)
Actin- qRT -F	ACCAAGCAGGACTCGCAG
Actin-qRT -R	ATTGTTTCAAAATCGGGA
MYC2-qRT-F	TTAGCGTCAGCGGCACA
MYC2-qRT-R	GCTTCCCTTTATTTTCTTCGC
BCCP2-qRT-F	ATCGTGCTTCTGCCCCA
BCCP2-qRT-R	CACTAACAGGTTTCCCATCATC
FLS-qRT-F	TCCGACACTCAAGCCTCC
FLS-qRT-R	TCACCTGAAAAAAGCCGT
