# Supplementary material for: The gapless genome assembly and multi-omics analyses unveil a pivotal regulatory mechanism of oil biosynthesis in the olive tree
Source: Hortic Res. 2024 Jun 21;11(8):uhae168. doi: 10.1093/hr/uhae168 (PMC11300844; doi:10.1093/hr/uhae168)
Supplement: Web_Material_uhae168 [file web_material_uhae168.zip › Supplementary Table 2.xlsx]

## Sheet: Sheet1
Supplemental Table 2. A comparison of the genome qualities of O. europaea cv. Leccino in this study with the published olive genomes.
Version	Assembly size	Number of chromosome	N50 size (bp)	the minimum length (bp)	the maximum length (bp)	average reads length (bp)	GC %	Gap length (bp)
O. europaea subsp. cuspida	1191826017	23	50192073	28596720	188980166	51818522	35.3	1787740
O.europaea var. sylvestris	1142316613	23	12567911	452	46026434	27688	31.96	110804712
O.europaea cv. Arbequina	1102969454	23	42601851	10772	68066766	1146537	34.33	110297
O.europaea cv. Farga	1315765470	23	734380	500	36438822	134936	33.86	53814807
O.europaea cv. Ayvalik	937169928	23	33404384	11515929	423602728	39048747	34.69	11152323
O.europaea cv. Picual	700377861	23	26645419	8220252	294414533	29182410	33.8	22131941
O.europaea cv. Leccino (reported by Vatansever )	536667263	23	26645419	5695056	251433170	22361135	34.34	0.0437
O.europaea cv. Leccino (t2t)	1277104531	23	54845850	33890297	118039060	55526283	35.9	0
