# Supplementary material for: The gapless genome assembly and multi-omics analyses unveil a pivotal regulatory mechanism of oil biosynthesis in the olive tree
Source: Hortic Res. 2024 Jun 21;11(8):uhae168. doi: 10.1093/hr/uhae168 (PMC11300844; doi:10.1093/hr/uhae168)
Supplement: Web_Material_uhae168 [file web_material_uhae168.zip › Supplementary Table 3.xlsx]

## Sheet: Sheet1
Supplemental Table 3. The chromosome-scale size statistics of assembled O. europaea cv. Leccino genome
Chromosome	Sequence number	Sequence length (bp)	Gap (bp)
Chr1	1	118039060	0
Chr2	1	84513674	0
Chr3	1	77164593	0
Chr4	3	76925950	0
Chr5	1	68243601	0
Chr6	3	68227550	0
Chr7	1	62700072	0
Chr8	1	56060323	0
Chr9	1	54845850	0
Chr10	1	53779657	0
Chr11	1	50437242	0
Chr12	1	50205328	0
Chr13	1	49390242	0
Chr14	1	47588811	0
Chr15	1	43800787	0
Chr16	1	43528917	0
Chr17	1	41978506	0
Chr18	1	41156420	0
Chr19	1	40854176	0
Chr20	1	39213977	0
Chr21	1	38619121	0
Chr22	1	35940377	0
Chr23	1	33890297	0
Total	27	1277104531	0
