# Supplementary material for: The gapless genome assembly and multi-omics analyses unveil a pivotal regulatory mechanism of oil biosynthesis in the olive tree
Source: Hortic Res. 2024 Jun 21;11(8):uhae168. doi: 10.1093/hr/uhae168 (PMC11300844; doi:10.1093/hr/uhae168)
Supplement: Web_Material_uhae168 [file web_material_uhae168.zip › Supplementary Table 4.xlsx]

## Sheet: Sheet1
Supplementary Table 4. Sequence of the candidate centromere-specific representative
name	size （nt）	sequence
CentOeu204	204	GCCAAATTCCTTCGTTTAGGCCTCCGAATAATTAATTTCCGTATTAATTATGTCAGGTTGAAGAAGTGTTGGACAGAAAATTAACAAAGAAAAACCGCACCAGGGGAAATTTCGTAATTTATCGCGACGGTGTCGGAATGGGCCGAAATTTGGCAGGTTGATTGGAAACGGCCTGAGAAATTGGATTCGGGGCGCAGATCCTA
CentOeu201	201	CGATCAACCTGCAAAATTTAAGCCCATTCCGACACAGTCGCGAAAAATGACGAAATTGTCCCCGGCGCGATTTCTGTTTCCGATCAACCAGTCAAATTTTAGCCCACTTCGACACAGTCGCGAAAAATGACGAAATTGCCCACGGCGCGATTTTTATTTCAGATCAACCAGCCAAATTTAAGCCCATTCCGACACAGTCG
CentOeu199	199	AAACGGCCCCAGAAATTGGACTCGGGGCACGGACCCGGGATCACGAGATTTTAGCCAAATTCCTTCGTTTAGGCCTCCGAATAATTAATTTTCGTATTAATTATGTCAGGTTGAAGATGTGTTGGACAGAAAATTAACAAAGAAAACTGCCCGAGGGGCAATTTCGTTATTTGTCGCGACGGTGTCGGAATGGGCCAA
CentOeu197	197	GGTTTTGCTTTCTTAATTTTCTGTCCAACACTTCTTCAACCTAACATAATTAATAAGGAAATTAATTATTCGGAGGCCCAAACGAAGGAATTTGGCTAAAATCCCGTGATCCCGAGTCTGTACCCCGAGTCCAAATTCACGGGCCATTTCCAATAAACCTACAAAATTTCGGCCAATTCCAACACCGCCCCTGGTGC
CentOeu190	190	TCGCGCCGGGTGCAATTTCGTCATTTTTCGCGACGGTGTCGAAATGGGCTAAAATTTGACAGGCTGATCGTAAACAAAAATCGCGCCGGGGGCAATTTCGTCATTTTTCGCGACGGTGTCGAAATGGGCGAAAATTTGACAGGCTGATCGGAAACAAAAATCGCGCCGGGGGCGAAATGCGCTAAAATT
CentOeu180	180	TTTTATGTTTGGAAGGCTTGGATAGTCGGCGTACGAAGAATTGAGCGTAACTTTTGCACACGGTGTCCGTTTTGGGCCCATAAGTACTTTTTGGAAATGTAGCGACCCTTTTGGATTGAACTCACTACTTCGTCGTGACGTATGAGGGATTTTGGCCATTTTTTGGAAAGAGTGAGCAG
CentOeu179-1	179	AGAATTGAGCGTAACTTTTGCACACGGTGTCCGTTTTGGGCCCATAAGTACTTTTTGGAAATGTAGCGACCGTTTTGGATTGAACTCACCACTTCATCGTGACGTACGAGGGATTTCGGCCATTTTTCGAAAGAATGAGCACTTGCATATTTGGAACGCTTGGATTGTCGGCGTACGA
CentOeu179-2	179	GTCGCTACATTTCCAAAAAGTACTTATGGGCCCAAAACGGACACCGTGTGCAAAAGTTACGCTCAATTCTTCGAACGCCGACAATCCAAGCGTTCCAAATATGCAAGTGCTCATTCTTTCGAAAAATGGCCGAAATCCCTTATACGTCACGACGAAGTGGTGAGTTCAATCCAAAACG
CentOeu179-3	179	CGTATGAGGGATTTCGGCCATTTTTCGAAAGAATGAGCACTTGCATATTTGGAACGCTTGGAGAGTCGGCGTAAGAAGAATTGAGCGTAACTTTTGCACACGTTGTCCGTTTTGGGCCCATAAGTACTTTTTGGAAATGTAGCGACCGTTTTGGATTGAACTCACAACTTCGTCGTGA
CentOeu173	173	ACCCGAAGTTATCATGAAATCAAAAACCACTTTTCATTGGCTCGATTCCAATCGAATTTGACTAGCAATTCGCCAAAAACGAACAAACCCGAAGTTATCATGAAATCAAAAACCACTTTTCATTGACTCGATTCCAATCGAATTTGACTAGCAATTCGCCAAAAACGAACAA
