# Supplementary material for: The gapless genome assembly and multi-omics analyses unveil a pivotal regulatory mechanism of oil biosynthesis in the olive tree
Source: Hortic Res. 2024 Jun 21;11(8):uhae168. doi: 10.1093/hr/uhae168 (PMC11300844; doi:10.1093/hr/uhae168)
Supplement: Web_Material_uhae168 [file web_material_uhae168.zip › Supplementary Table 5.xlsx]

## Sheet: Sheet1
Supplemental Table 5. Benchmarking Universal Single-Copy Orthologs (BUSCOs) evaluation of assembled genome using the compleasm software.
Cultivar	Complete BUSCOs(C)	Complete and single-copy	Complete and duplicated	Fragmented	Missing
O. europaea cv. Arbequina	0.977	1258	319	1	36
O. europaea cv. Farga	0.9889	1291	305	16	2
O. europaea var. sylvestris	0.881	1293	129	105	87
O. europaea subsp. cuspidata	0.9981	1395	216	1	2
O. europaea cv. Ayvalik	0.8798	1299	121	109	85
O. europaea cv. Picual	0.7825	1205	58	186	165
O.europaea cv. Leccino (reported by Vatansever )	0.596	927	35	363	289
O. europaea cv. Leccino	0.9994	1406	207	0	1
