# Supplementary material for: The gapless genome assembly and multi-omics analyses unveil a pivotal regulatory mechanism of oil biosynthesis in the olive tree
Source: Hortic Res. 2024 Jun 21;11(8):uhae168. doi: 10.1093/hr/uhae168 (PMC11300844; doi:10.1093/hr/uhae168)
Supplement: Web_Material_uhae168 [file web_material_uhae168.zip › Supplementary Table 6.xlsx]

## Sheet: Sheet1
Supplemental Table 6. Statistics of repeat sequences.
Type	Length	Rate
DNA	54462200	0.0385946
LINE	12934706	0.00916616
LTR-Copia	146557374	0.103858
LTR-Gypsy	182620908	0.129414
SINE	245008	0.000173625
Satellite	3279579	0.00232407
Mutator (Simple_repeat)	451597819	0.320024
Small_RNA	1791886	0.00126982
Low_complexity	1425842	0.00101042
others	8071699	0.0572
Total	935583335	0.663
