# Supplementary material for: The gapless genome assembly and multi-omics analyses unveil a pivotal regulatory mechanism of oil biosynthesis in the olive tree
Source: Hortic Res. 2024 Jun 21;11(8):uhae168. doi: 10.1093/hr/uhae168 (PMC11300844; doi:10.1093/hr/uhae168)
Supplement: Web_Material_uhae168 [file web_material_uhae168.zip › Supplementary Table 7.xlsx]

## Sheet: Sheet1
Supplemental Table 7. Statistics of predicted protein-coding genes of O. europaea cv. Leccino genome.
Type	Annotated number
Number of genes	70138
Average length (bp)	4549
Average CDS length (bp)	1143
Average exon length (bp)	218
Average intron length (bp)	804
Average number of exons per gene	5
