# Supplementary material for: The gapless genome assembly and multi-omics analyses unveil a pivotal regulatory mechanism of oil biosynthesis in the olive tree
Source: Hortic Res. 2024 Jun 21;11(8):uhae168. doi: 10.1093/hr/uhae168 (PMC11300844; doi:10.1093/hr/uhae168)
Supplement: Web_Material_uhae168 [file web_material_uhae168.zip › Supplementary Table 8.xlsx]

## Sheet: Sheet1
Supplemental Table 8. Summary of annotated RNA genes.
Source	Gene Category	Gene Number
Rfam	ncRNA	5750
Rfam	miRNA	269
Rfam	tRNA	1096
Rfam	snoRNA	1584
Rfam	rRNA	2276
tRNAScan-SE	tRNA	1163
At least one match in either of database above.
