# Supplementary material for: The gapless genome assembly and multi-omics analyses unveil a pivotal regulatory mechanism of oil biosynthesis in the olive tree
Source: Hortic Res. 2024 Jun 21;11(8):uhae168. doi: 10.1093/hr/uhae168 (PMC11300844; doi:10.1093/hr/uhae168)
Supplement: Web_Material_uhae168 [file web_material_uhae168.zip › Supplementary Table 9.xlsx]

## Sheet: Sheet1
Supplemental Table 9. Summary of functional annotation of predicted genes for O. europaea cv. Leccino genome.
Type	Numbers of matching genes	Percent of annotated genes (%)
SwissProt	38180	54.44
Pfam	31073	61.99
Nr	57641	82.18
GO	30023	59.9
EggNOG	27480	39.18
KEGG Pathway	13315	18.98
TrEMBL	50792	72.42
Annotated	57737	82.32
Unannotated	12401	17.68
Total	70138	100
